# Supplementary material for: Reassessing species demarcation criteria in viroid taxonomy by pairwise identity matrices
Source: Virus Evol. 2021 Jan 25;7(1):veab001. doi: 10.1093/ve/veab001 (PMC7887442; doi:10.1093/ve/veab001)
Supplement: veab001_Supplementary_Data [file veab001_supplementary_data.zip]

Archive with 4 entries (4 files):
- Figure_S1 R2.pdf
- Supplementary fasta file.zip
- Supplementary Table 1.xlsx
- Supplementary Table 2.xlsx
