# Supplementary material for: Reassessing species demarcation criteria in viroid taxonomy by pairwise identity matrices
Source: Virus Evol. 2021 Jan 25;7(1):veab001. doi: 10.1093/ve/veab001 (PMC7887442; doi:10.1093/ve/veab001)
Supplement: veab001_Supplementary_Data [file veab001_supplementary_data.zip › Supplementary Table 1.xlsx]

## Sheet: 200207_avsun_corrected_muscle_m
	MK947213.1_Apple_hammerhead_viroid_isolate_Gala_complete_genome	MK188704.1_Apple_hammerhead_viroid_isolate_AP_SD15_ASS1_2_complete_genome	MK188703.1_Apple_hammerhead_viroid_isolate_SD18_161_complete_genome	MK188701.1_Apple_hammerhead_viroid_isolate_SD18_64_complete_genome	MK188700.1_Apple_hammerhead_viroid_isolate_SD18_62_complete_genome	MK188699.1_Apple_hammerhead_viroid_isolate_SD18_55_complete_genome	MK188697.1_Apple_hammerhead_viroid_isolate_SD17_142_complete_genome	MK188695.1_Apple_hammerhead_viroid_isolate_SD17_92_complete_genome	MK188694.1_Apple_hammerhead_viroid_isolate_SD17_71_complete_genome	MK188693.1_Apple_hammerhead_viroid_isolate_SD17_41_complete_genome	MK188691.1_Apple_hammerhead_viroid_isolate_SD17_23_complete_genome	MK188690.1_Apple_hammerhead_viroid_isolate_SD17_J4_complete_genome	MK188688.1_Apple_hammerhead_viroid_isolate_SD17_G3_complete_genome	MK188687.1_Apple_hammerhead_viroid_isolate_SD17_G2_complete_genome	MK188686.1_Apple_hammerhead_viroid_isolate_SD17_G1_complete_genome	MH643727.1_Apple_hammerhead_viroid_strain_AHVdIT_MRG_16_complete_sequence	MH643726.1_Apple_hammerhead_viroid_strain_AHVdIT_MRG_15_complete_sequence	MH643725.1_Apple_hammerhead_viroid_strain_AHVdIT_MRG_14_complete_sequence	MH643724.1_Apple_hammerhead_viroid_strain_AHVdIT_MRG_13_complete_sequence	MH643723.1_Apple_hammerhead_viroid_strain_AHVdIT_MRG_12_complete_sequence	MH643722.1_Apple_hammerhead_viroid_strain_AHVdIT_MRG_11_complete_sequence	MH643721.1_Apple_hammerhead_viroid_strain_AHVdIT_MRG_10_complete_sequence	MH643720.1_Apple_hammerhead_viroid_strain_AHVdIT_MRG_09_complete_sequence	MH643719.1_Apple_hammerhead_viroid_strain_AHVdIT_MRG_08_complete_sequence	MH643718.1_Apple_hammerhead_viroid_strain_AHVdIT_MRG_07_complete_sequence	MH643717.1_Apple_hammerhead_viroid_strain_AHVdIT_MRG_06_complete_sequence	MH643716.1_Apple_hammerhead_viroid_strain_AHVdIT_MRG_05_complete_sequence	MH643715.1_Apple_hammerhead_viroid_strain_AHVdIT_MRG_04_complete_sequence	MH643714.1_Apple_hammerhead_viroid_strain_AHVdIT_MRG_03_complete_sequence	MH643713.1_Apple_hammerhead_viroid_strain_AHVdIT_MRG_02_complete_sequence	MH643712.1_Apple_hammerhead_viroid_strain_AHVdIT_MRG_01_complete_sequence	MH643711.1_Apple_hammerhead_viroid_strain_AHVdIT_Ag_16_complete_sequence	MH643710.1_Apple_hammerhead_viroid_strain_AHVdIT_Ag_15_complete_sequence	MH643708.1_Apple_hammerhead_viroid_strain_AHVdIT_Ag_13_complete_sequence	MH643707.1_Apple_hammerhead_viroid_strain_AHVdIT_Ag_12_complete_sequence	MH643706.1_Apple_hammerhead_viroid_strain_AHVdIT_Ag_11_complete_sequence	MH643705.1_Apple_hammerhead_viroid_strain_AHVdIT_Ag_10_complete_sequence	MH643704.1_Apple_hammerhead_viroid_strain_AHVdIT_Ag_09_complete_sequence	MH643703.1_Apple_hammerhead_viroid_strain_AHVdIT_Ag_08_complete_sequence	MH643702.1_Apple_hammerhead_viroid_strain_AHVdIT_Ag_07_complete_sequence	MH643701.1_Apple_hammerhead_viroid_strain_AHVdIT_Ag_06_complete_sequence	MH643700.1_Apple_hammerhead_viroid_strain_AHVdIT_Ag_05_complete_sequence	MH643699.1_Apple_hammerhead_viroid_strain_AHVdIT_Ag_04_complete_sequence	MH643698.1_Apple_hammerhead_viroid_strain_AHVdIT_Ag_03_complete_sequence	MH643697.1_Apple_hammerhead_viroid_strain_AHVdIT_Ag_02_complete_sequence	MH643696.1_Apple_hammerhead_viroid_strain_AHVdIT_Ag_01_complete_sequence	MH049331.1_Apple_hammerhead_viroid_isolate_Spain1_complete_genome	MH049330.1_Apple_hammerhead_viroid_isolate_Italy2_complete_genome	MG662376.1_Apple_hammerhead_viroidlike_RNA_isolate_AHVd17Japan_complete_sequence
MK947213.1_Apple_hammerhead_viroid_isolate_Gala_complete_genome	100.0	78.0	84.4	67.4	67.5	67.7	79.3	64.0	75.8	78.4	74.4	72.9	77.6	77.8	77.8	65.4	65.4	65.4	65.7	64.7	65.4	65.4	65.2	65.8	65.2	65.4	61.7	61.9	59.7	61.0	59.9	61.9	59.0	63.9	59.2	61.3	61.2	29.3	58.7	59.6	52.7	59.7	60.2	59.1	58.6	59.4	82.2	80.2	77.6
MK188704.1_Apple_hammerhead_viroid_isolate_AP_SD15_ASS1_2_complete_genome	78.0	100.0	76.5	73.0	71.3	72.8	75.4	69.8	77.9	74.8	74.6	77.5	73.9	73.9	74.8	72.3	70.9	70.9	70.7	70.3	70.9	70.9	70.7	71.3	70.7	70.9	67.0	67.0	65.0	64.2	65.2	68.6	64.0	71.2	64.6	65.8	65.6	31.5	64.4	64.8	56.1	63.9	65.4	63.5	63.5	66.1	76.2	75.8	87.1
MK188703.1_Apple_hammerhead_viroid_isolate_SD18_161_complete_genome	84.4	76.5	100.0	70.0	70.9	71.9	71.1	67.1	75.9	79.4	73.8	74.5	79.0	78.8	79.2	67.9	67.3	67.3	67.9	66.7	67.3	67.3	66.9	67.3	67.1	67.3	64.5	64.5	62.9	62.2	63.1	62.8	60.4	62.6	60.2	60.4	60.1	28.9	62.3	60.6	53.1	62.3	64.1	62.3	60.0	63.7	90.6	89.6	75.8
MK188701.1_Apple_hammerhead_viroid_isolate_SD18_64_complete_genome	67.4	73.0	70.0	100.0	73.9	76.0	63.1	64.7	74.9	77.8	78.5	86.3	78.4	78.6	77.6	68.2	68.4	68.2	67.0	68.2	68.4	68.2	68.6	68.4	68.4	68.4	64.7	64.7	63.7	62.8	63.7	62.5	58.8	66.5	58.8	61.3	61.3	27.5	61.1	59.4	57.4	63.9	67.9	64.2	59.0	66.3	71.5	73.3	70.3
MK188700.1_Apple_hammerhead_viroid_isolate_SD18_62_complete_genome	67.5	71.3	70.9	73.9	100.0	94.5	61.2	63.5	76.4	80.1	75.5	81.3	80.5	80.7	79.4	64.6	66.6	66.8	68.3	66.2	66.8	66.8	67.0	67.0	66.4	66.6	68.3	68.3	66.4	65.2	66.6	61.6	59.1	61.4	59.3	56.9	57.1	28.6	65.8	59.9	53.4	66.2	67.7	66.0	58.7	67.5	69.3	74.6	66.2
MK188699.1_Apple_hammerhead_viroid_isolate_SD18_55_complete_genome	67.7	72.8	71.9	76.0	94.5	100.0	61.6	63.4	74.2	80.1	73.2	83.3	81.4	80.7	79.6	65.1	66.5	66.7	68.2	66.1	66.7	66.7	67.0	66.7	66.3	66.5	68.2	68.2	66.3	65.5	66.5	61.1	58.4	62.0	58.4	56.6	56.8	27.3	64.8	59.0	53.3	66.1	68.1	65.7	57.9	67.7	70.8	74.6	67.2
MK188697.1_Apple_hammerhead_viroid_isolate_SD17_142_complete_genome	79.3	75.4	71.1	63.1	61.2	61.6	100.0	65.1	70.5	69.1	70.3	67.4	68.4	68.6	68.6	63.2	62.2	62.2	61.1	61.6	62.2	62.2	62.0	62.6	62.2	62.2	58.6	58.8	59.7	60.7	59.9	60.7	58.7	64.2	59.1	60.5	60.4	28.7	60.4	59.1	55.4	59.1	59.0	58.5	58.1	59.4	69.8	73.7	76.5
MK188695.1_Apple_hammerhead_viroid_isolate_SD17_92_complete_genome	64.0	69.8	67.1	64.7	63.5	63.4	65.1	100.0	70.8	66.6	67.4	69.4	66.2	66.2	66.4	81.7	91.0	91.0	85.6	90.3	91.0	91.0	90.8	91.5	91.0	91.0	86.5	86.5	88.8	86.2	89.0	70.8	74.8	74.3	75.3	68.9	69.1	34.8	83.4	75.7	64.3	87.7	75.1	87.2	74.4	74.6	69.0	69.3	64.3
MK188694.1_Apple_hammerhead_viroid_isolate_SD17_71_complete_genome	75.8	77.9	75.9	74.9	76.4	74.2	70.5	70.8	100.0	81.3	84.9	84.0	80.6	80.8	81.1	69.1	70.3	70.3	68.6	69.7	70.3	70.3	70.1	70.8	70.3	70.3	66.5	66.5	65.9	64.9	66.1	66.4	62.1	65.6	62.5	62.0	61.7	28.7	65.3	62.7	59.1	65.3	66.6	64.9	61.5	65.8	75.3	82.9	75.2
MK188693.1_Apple_hammerhead_viroid_isolate_SD17_41_complete_genome	78.4	74.8	79.4	77.8	80.1	80.1	69.1	66.6	81.3	100.0	81.8	85.6	97.9	98.2	98.8	66.1	68.3	68.3	69.6	67.7	68.3	68.3	68.1	68.7	68.3	68.3	64.6	64.6	62.8	62.0	63.0	65.7	64.5	64.9	64.3	62.5	63.9	29.3	62.7	64.7	56.9	63.6	65.4	63.4	63.5	65.0	74.8	84.1	74.0
MK188691.1_Apple_hammerhead_viroid_isolate_SD17_23_complete_genome	74.4	74.6	73.8	78.5	75.5	73.2	70.3	67.4	84.9	81.8	100.0	81.6	81.4	81.2	81.4	69.2	69.0	68.8	67.6	68.8	69.0	68.8	68.8	69.4	69.0	69.0	64.6	64.8	63.2	62.4	63.2	66.5	62.1	65.9	62.5	62.0	61.9	30.7	62.9	62.5	58.6	63.2	68.4	62.6	61.5	66.0	72.1	77.9	71.5
MK188690.1_Apple_hammerhead_viroid_isolate_SD17_J4_complete_genome	72.9	77.5	74.5	86.3	81.3	83.3	67.4	69.4	84.0	85.6	81.6	100.0	85.8	86.0	84.9	71.4	72.4	72.4	70.9	71.7	72.4	72.4	72.6	72.8	72.4	72.4	68.4	68.4	67.2	66.4	67.4	66.5	62.8	66.9	62.8	62.0	62.0	29.5	64.8	63.6	60.5	68.6	71.1	68.4	62.4	70.6	75.3	80.2	73.8
MK188688.1_Apple_hammerhead_viroid_isolate_SD17_G3_complete_genome	77.6	73.9	79.0	78.4	80.5	81.4	68.4	66.2	80.6	97.9	81.4	85.8	100.0	98.8	97.7	66.7	69.0	69.0	70.2	68.3	69.0	69.0	69.2	69.0	69.0	69.0	65.3	65.3	63.4	62.7	63.6	64.7	63.3	64.3	63.3	61.5	62.8	29.0	62.9	64.1	57.7	64.4	66.2	64.2	63.3	65.8	74.4	83.2	74.8
MK188687.1_Apple_hammerhead_viroid_isolate_SD17_G2_complete_genome	77.8	73.9	78.8	78.6	80.7	80.7	68.6	66.2	80.8	98.2	81.2	86.0	98.8	100.0	98.4	66.9	69.2	69.2	70.4	68.5	69.2	69.2	69.4	69.2	69.2	69.2	65.5	65.5	63.6	62.9	63.8	64.9	63.7	64.1	63.5	61.7	63.0	29.2	63.1	64.3	57.7	64.0	66.0	64.2	63.5	65.8	74.6	83.4	75.3
MK188686.1_Apple_hammerhead_viroid_isolate_SD17_G1_complete_genome	77.8	74.8	79.2	77.6	79.4	79.6	68.6	66.4	81.1	98.8	81.4	84.9	97.7	98.4	100.0	66.3	68.5	68.5	69.8	67.9	68.5	68.5	68.3	68.5	68.5	68.5	64.8	64.8	63.0	62.2	63.2	65.3	64.1	64.5	63.9	62.1	63.4	29.3	62.9	64.3	56.7	63.0	65.0	63.2	63.5	64.8	74.6	83.4	74.0
MH643727.1_Apple_hammerhead_viroid_strain_AHVdIT_MRG_16_complete_sequence	65.4	72.3	67.9	68.2	64.6	65.1	63.2	81.7	69.1	66.1	69.2	71.4	66.7	66.9	66.3	100.0	89.1	88.9	86.4	88.6	89.1	88.9	88.6	89.1	88.9	89.1	84.2	84.2	80.3	77.6	80.3	79.4	74.2	83.3	74.6	77.2	77.4	34.7	74.5	75.3	64.7	77.7	84.3	77.7	74.6	84.1	69.1	68.6	68.5
MH643726.1_Apple_hammerhead_viroid_strain_AHVdIT_MRG_15_complete_sequence	65.4	70.9	67.3	68.4	66.6	66.5	62.2	91.0	70.3	68.3	69.0	72.4	69.0	69.2	68.5	89.1	100.0	99.1	93.4	98.8	99.5	99.1	99.1	99.5	99.3	99.5	94.1	94.1	89.6	86.6	89.4	75.4	77.1	79.0	77.5	73.1	73.3	36.4	82.1	77.9	65.9	86.5	80.5	86.5	77.5	80.6	69.1	69.3	66.6
MH643725.1_Apple_hammerhead_viroid_strain_AHVdIT_MRG_14_complete_sequence	65.4	70.9	67.3	68.2	66.8	66.7	62.2	91.0	70.3	68.3	68.8	72.4	69.0	69.2	68.5	88.9	99.1	100.0	93.9	99.3	99.5	99.5	99.1	99.1	98.8	99.1	94.3	94.3	89.4	86.8	89.6	75.8	77.1	79.0	77.5	73.5	73.3	36.4	82.3	78.4	65.5	86.7	80.5	86.7	77.5	80.4	69.5	69.3	66.8
MH643724.1_Apple_hammerhead_viroid_strain_AHVdIT_MRG_13_complete_sequence	65.7	70.7	67.9	67.0	68.3	68.2	61.1	85.6	68.6	69.6	67.6	70.9	70.2	70.4	69.8	86.4	93.4	93.9	100.0	93.2	93.9	93.9	93.4	93.4	93.2	93.4	88.9	88.9	84.1	81.6	84.3	73.7	73.3	76.0	73.7	70.3	70.5	36.4	78.7	74.6	62.8	81.7	78.7	81.7	73.7	78.4	69.6	68.1	66.2
MH643723.1_Apple_hammerhead_viroid_strain_AHVdIT_MRG_12_complete_sequence	64.7	70.3	66.7	68.2	66.2	66.1	61.6	90.3	69.7	67.7	68.8	71.7	68.3	68.5	67.9	88.6	98.8	99.3	93.2	100.0	99.3	98.8	98.8	98.8	98.6	98.8	93.7	93.7	89.2	86.2	88.9	75.6	76.9	78.8	77.3	73.3	73.1	36.4	81.6	77.7	65.1	86.1	80.5	86.1	77.3	80.1	68.9	68.7	66.2
MH643722.1_Apple_hammerhead_viroid_strain_AHVdIT_MRG_11_complete_sequence	65.4	70.9	67.3	68.4	66.8	66.7	62.2	91.0	70.3	68.3	69.0	72.4	69.0	69.2	68.5	89.1	99.5	99.5	93.9	99.3	100.0	99.5	99.5	99.5	99.3	99.5	94.3	94.3	89.8	86.8	89.6	75.8	77.5	79.4	77.9	73.5	73.7	36.8	82.3	78.4	65.7	86.7	80.7	86.7	77.9	80.8	69.5	69.3	66.6
MH643721.1_Apple_hammerhead_viroid_strain_AHVdIT_MRG_10_complete_sequence	65.4	70.9	67.3	68.2	66.8	66.7	62.2	91.0	70.3	68.3	68.8	72.4	69.0	69.2	68.5	88.9	99.1	99.5	93.9	98.8	99.5	100.0	99.1	99.1	98.8	99.1	94.3	94.3	89.4	86.8	89.6	75.4	77.1	79.0	77.5	73.1	73.3	36.4	82.3	78.4	65.5	86.7	80.5	86.7	77.5	80.4	69.5	69.3	66.6
MH643720.1_Apple_hammerhead_viroid_strain_AHVdIT_MRG_09_complete_sequence	65.2	70.7	66.9	68.6	67.0	67.0	62.0	90.8	70.1	68.1	68.8	72.6	69.2	69.4	68.3	88.6	99.1	99.1	93.4	98.8	99.5	99.1	100.0	99.1	98.8	99.1	93.9	93.9	89.4	86.4	89.2	75.6	77.3	79.2	77.7	73.3	73.5	36.4	81.8	78.2	65.9	86.9	80.9	86.9	77.7	81.0	69.1	68.9	66.8
MH643719.1_Apple_hammerhead_viroid_strain_AHVdIT_MRG_08_complete_sequence	65.8	71.3	67.3	68.4	67.0	66.7	62.6	91.5	70.8	68.7	69.4	72.8	69.0	69.2	68.5	89.1	99.5	99.1	93.4	98.8	99.5	99.1	99.1	100.0	99.3	99.5	94.1	94.1	89.6	86.6	89.4	75.8	77.5	79.4	77.9	73.5	73.7	36.6	82.1	78.4	65.7	86.9	80.9	86.5	77.5	80.6	69.5	69.7	66.6
MH643718.1_Apple_hammerhead_viroid_strain_AHVdIT_MRG_07_complete_sequence	65.2	70.7	67.1	68.4	66.4	66.3	62.2	91.0	70.3	68.3	69.0	72.4	69.0	69.2	68.5	88.9	99.3	98.8	93.2	98.6	99.3	98.8	98.8	99.3	100.0	99.3	93.9	93.9	89.6	86.6	89.4	75.2	76.9	78.8	77.3	72.9	73.1	36.3	82.1	77.7	65.7	86.5	80.3	86.5	77.3	80.4	68.9	69.1	66.4
MH643717.1_Apple_hammerhead_viroid_strain_AHVdIT_MRG_06_complete_sequence	65.4	70.9	67.3	68.4	66.6	66.5	62.2	91.0	70.3	68.3	69.0	72.4	69.0	69.2	68.5	89.1	99.5	99.1	93.4	98.8	99.5	99.1	99.1	99.5	99.3	100.0	94.1	94.1	89.6	86.6	89.4	75.4	77.1	79.0	77.5	73.1	73.3	36.4	82.1	77.9	65.7	86.5	80.5	86.5	77.5	80.6	69.1	69.3	66.6
MH643716.1_Apple_hammerhead_viroid_strain_AHVdIT_MRG_05_complete_sequence	61.7	67.0	64.5	64.7	68.3	68.2	58.6	86.5	66.5	64.6	64.6	68.4	65.3	65.5	64.8	84.2	94.1	94.3	88.9	93.7	94.3	94.3	93.9	94.1	93.9	94.1	100.0	99.5	94.4	91.3	94.6	70.9	72.5	74.4	73.0	68.8	69.0	33.9	87.5	73.8	62.0	90.8	81.2	90.8	73.0	81.2	65.8	65.8	63.0
MH643715.1_Apple_hammerhead_viroid_strain_AHVdIT_MRG_04_complete_sequence	61.9	67.0	64.5	64.7	68.3	68.2	58.8	86.5	66.5	64.6	64.8	68.4	65.3	65.5	64.8	84.2	94.1	94.3	88.9	93.7	94.3	94.3	93.9	94.1	93.9	94.1	99.5	100.0	94.4	91.3	94.6	70.9	72.5	74.4	73.0	68.8	69.0	33.8	87.1	73.8	62.2	90.8	81.2	90.8	73.0	81.2	65.8	65.8	62.8
MH643714.1_Apple_hammerhead_viroid_strain_AHVdIT_MRG_03_complete_sequence	59.7	65.0	62.9	63.7	66.4	66.3	59.7	88.8	65.9	62.8	63.2	67.2	63.4	63.6	63.0	80.3	89.6	89.4	84.1	89.2	89.8	89.4	89.4	89.6	89.6	89.6	94.4	94.4	100.0	94.5	99.1	67.4	71.0	70.7	71.5	65.3	65.5	32.9	91.1	71.9	61.4	94.2	77.2	94.2	71.5	77.5	64.2	64.2	60.8
MH643713.1_Apple_hammerhead_viroid_strain_AHVdIT_MRG_02_complete_sequence	61.0	64.2	62.2	62.8	65.2	65.5	60.7	86.2	64.9	62.0	62.4	66.4	62.7	62.9	62.2	77.6	86.6	86.8	81.6	86.2	86.8	86.8	86.4	86.6	86.6	86.6	91.3	91.3	94.5	100.0	94.5	64.9	68.5	68.6	68.9	63.2	63.4	32.9	88.2	69.7	63.9	90.9	74.6	90.9	68.9	74.7	63.8	63.4	60.1
MH643712.1_Apple_hammerhead_viroid_strain_AHVdIT_MRG_01_complete_sequence	59.9	65.2	63.1	63.7	66.6	66.5	59.9	89.0	66.1	63.0	63.2	67.4	63.6	63.8	63.2	80.3	89.4	89.6	84.3	88.9	89.6	89.6	89.2	89.4	89.4	89.4	94.6	94.6	99.1	94.5	100.0	67.2	70.8	70.5	71.2	65.1	65.3	32.7	91.3	72.1	61.6	94.5	77.2	94.5	71.2	77.3	64.4	64.4	61.0
MH643711.1_Apple_hammerhead_viroid_strain_AHVdIT_Ag_16_complete_sequence	61.9	68.6	62.8	62.5	61.6	61.1	60.7	70.8	66.4	65.7	66.5	66.5	64.7	64.9	65.3	79.4	75.4	75.8	73.7	75.6	75.8	75.4	75.6	75.8	75.2	75.4	70.9	70.9	67.4	64.9	67.2	100.0	84.2	84.2	84.4	91.3	89.8	31.3	64.2	84.4	59.8	66.9	78.2	66.5	83.6	80.0	62.3	65.6	65.8
MH643710.1_Apple_hammerhead_viroid_strain_AHVdIT_Ag_15_complete_sequence	59.0	64.0	60.4	58.8	59.1	58.4	58.7	74.8	62.1	64.5	62.1	62.8	63.3	63.7	64.1	74.2	77.1	77.1	73.3	76.9	77.5	77.1	77.3	77.5	76.9	77.1	72.5	72.5	71.0	68.5	70.8	84.2	100.0	74.8	98.8	81.1	82.8	33.6	67.9	98.6	59.1	70.8	69.8	70.6	97.7	69.4	60.4	62.1	60.7
MH643708.1_Apple_hammerhead_viroid_strain_AHVdIT_Ag_13_complete_sequence	63.9	71.2	62.6	66.5	61.4	62.0	64.2	74.3	65.6	64.9	65.9	66.9	64.3	64.1	64.5	83.3	79.0	79.0	76.0	78.8	79.4	79.0	79.2	79.4	78.8	79.0	74.4	74.4	70.7	68.6	70.5	84.2	74.8	100.0	75.5	88.4	87.8	33.7	66.9	75.3	62.6	70.5	78.1	70.1	74.6	79.8	67.9	64.6	67.4
MH643707.1_Apple_hammerhead_viroid_strain_AHVdIT_Ag_12_complete_sequence	59.2	64.6	60.2	58.8	59.3	58.4	59.1	75.3	62.5	64.3	62.5	62.8	63.3	63.5	63.9	74.6	77.5	77.5	73.7	77.3	77.9	77.5	77.7	77.9	77.3	77.5	73.0	73.0	71.5	68.9	71.2	84.4	98.8	75.5	100.0	81.3	83.0	33.6	68.3	98.8	58.9	71.0	69.8	70.6	97.9	69.2	60.4	61.9	61.1
MH643706.1_Apple_hammerhead_viroid_strain_AHVdIT_Ag_11_complete_sequence	61.3	65.8	60.4	61.3	56.9	56.6	60.5	68.9	62.0	62.5	62.0	62.0	61.5	61.7	62.1	77.2	73.1	73.5	70.3	73.3	73.5	73.1	73.3	73.5	72.9	73.1	68.8	68.8	65.3	63.2	65.1	91.3	81.1	88.4	81.3	100.0	97.0	30.3	62.2	81.3	57.9	65.1	72.3	64.7	80.7	73.9	63.3	62.4	64.0
MH643705.1_Apple_hammerhead_viroid_strain_AHVdIT_Ag_10_complete_sequence	61.2	65.6	60.1	61.3	57.1	56.8	60.4	69.1	61.7	63.9	61.9	62.0	62.8	63.0	63.4	77.4	73.3	73.3	70.5	73.1	73.7	73.3	73.5	73.7	73.1	73.3	69.0	69.0	65.5	63.4	65.3	89.8	82.8	87.8	83.0	97.0	100.0	30.7	62.4	83.3	57.9	65.1	72.3	64.7	83.0	73.9	62.8	61.7	63.4
MH643704.1_Apple_hammerhead_viroid_strain_AHVdIT_Ag_09_complete_sequence	29.3	31.5	28.9	27.5	28.6	27.3	28.7	34.8	28.7	29.3	30.7	29.5	29.0	29.2	29.3	34.7	36.4	36.4	36.4	36.4	36.8	36.4	36.4	36.6	36.3	36.4	33.9	33.8	32.9	32.9	32.7	31.3	33.6	33.7	33.6	30.3	30.7	100.0	32.3	33.6	29.7	32.9	30.7	32.9	33.6	31.0	30.2	28.3	30.0
MH643703.1_Apple_hammerhead_viroid_strain_AHVdIT_Ag_08_complete_sequence	58.7	64.4	62.3	61.1	65.8	64.8	60.4	83.4	65.3	62.7	62.9	64.8	62.9	63.1	62.9	74.5	82.1	82.3	78.7	81.6	82.3	82.3	81.8	82.1	82.1	82.1	87.5	87.1	91.1	88.2	91.3	64.2	67.9	66.9	68.3	62.2	62.4	32.3	100.0	69.2	59.0	87.9	72.7	87.9	68.3	72.4	62.8	63.3	61.6
MH643702.1_Apple_hammerhead_viroid_strain_AHVdIT_Ag_07_complete_sequence	59.6	64.8	60.6	59.4	59.9	59.0	59.1	75.7	62.7	64.7	62.5	63.6	64.1	64.3	64.3	75.3	77.9	78.4	74.6	77.7	78.4	78.4	78.2	78.4	77.7	77.9	73.8	73.8	71.9	69.7	72.1	84.4	98.6	75.3	98.8	81.3	83.3	33.6	69.2	100.0	59.5	71.9	70.4	71.5	98.6	69.6	60.8	62.3	61.5
MH643701.1_Apple_hammerhead_viroid_strain_AHVdIT_Ag_06_complete_sequence	52.7	56.1	53.1	57.4	53.4	53.3	55.4	64.3	59.1	56.9	58.6	60.5	57.7	57.7	56.7	64.7	65.9	65.5	62.8	65.1	65.7	65.5	65.9	65.7	65.7	65.7	62.0	62.2	61.4	63.9	61.6	59.8	59.1	62.6	58.9	57.9	57.9	29.7	59.0	59.5	100.0	64.2	66.3	64.2	58.9	67.8	55.3	57.1	54.2
MH643700.1_Apple_hammerhead_viroid_strain_AHVdIT_Ag_05_complete_sequence	59.7	63.9	62.3	63.9	66.2	66.1	59.1	87.7	65.3	63.6	63.2	68.6	64.4	64.0	63.0	77.7	86.5	86.7	81.7	86.1	86.7	86.7	86.9	86.9	86.5	86.5	90.8	90.8	94.2	90.9	94.5	66.9	70.8	70.5	71.0	65.1	65.1	32.9	87.9	71.9	64.2	100.0	80.5	98.8	70.6	79.9	63.6	63.8	60.4
MH643699.1_Apple_hammerhead_viroid_strain_AHVdIT_Ag_04_complete_sequence	60.2	65.4	64.1	67.9	67.7	68.1	59.0	75.1	66.6	65.4	68.4	71.1	66.2	66.0	65.0	84.3	80.5	80.5	78.7	80.5	80.7	80.5	80.9	80.9	80.3	80.5	81.2	81.2	77.2	74.6	77.2	78.2	69.8	78.1	69.8	72.3	72.3	30.7	72.7	70.4	66.3	80.5	100.0	79.8	69.4	95.7	65.2	66.8	62.7
MH643698.1_Apple_hammerhead_viroid_strain_AHVdIT_Ag_03_complete_sequence	59.1	63.5	62.3	64.2	66.0	65.7	58.5	87.2	64.9	63.4	62.6	68.4	64.2	64.2	63.2	77.7	86.5	86.7	81.7	86.1	86.7	86.7	86.9	86.5	86.5	86.5	90.8	90.8	94.2	90.9	94.5	66.5	70.6	70.1	70.6	64.7	64.7	32.9	87.9	71.5	64.2	98.8	79.8	100.0	71.0	80.1	63.2	63.4	60.4
MH643697.1_Apple_hammerhead_viroid_strain_AHVdIT_Ag_02_complete_sequence	58.6	63.5	60.0	59.0	58.7	57.9	58.1	74.4	61.5	63.5	61.5	62.4	63.3	63.5	63.5	74.6	77.5	77.5	73.7	77.3	77.9	77.5	77.7	77.5	77.3	77.5	73.0	73.0	71.5	68.9	71.2	83.6	97.7	74.6	97.9	80.7	83.0	33.6	68.3	98.6	58.9	70.6	69.4	71.0	100.0	69.2	59.8	61.2	60.7
MH643696.1_Apple_hammerhead_viroid_strain_AHVdIT_Ag_01_complete_sequence	59.4	66.1	63.7	66.3	67.5	67.7	59.4	74.6	65.8	65.0	66.0	70.6	65.8	65.8	64.8	84.1	80.6	80.4	78.4	80.1	80.8	80.4	81.0	80.6	80.4	80.6	81.2	81.2	77.5	74.7	77.3	80.0	69.4	79.8	69.2	73.9	73.9	31.0	72.4	69.6	67.8	79.9	95.7	80.1	69.2	100.0	64.2	66.0	63.6
MH049331.1_Apple_hammerhead_viroid_isolate_Spain1_complete_genome	82.2	76.2	90.6	71.5	69.3	70.8	69.8	69.0	75.3	74.8	72.1	75.3	74.4	74.6	74.6	69.1	69.1	69.5	69.6	68.9	69.5	69.5	69.1	69.5	68.9	69.1	65.8	65.8	64.2	63.8	64.4	62.3	60.4	67.9	60.4	63.3	62.8	30.2	62.8	60.8	55.3	63.6	65.2	63.2	59.8	64.2	100.0	86.0	72.3
MH049330.1_Apple_hammerhead_viroid_isolate_Italy2_complete_genome	80.2	75.8	89.6	73.3	74.6	74.6	73.7	69.3	82.9	84.1	77.9	80.2	83.2	83.4	83.4	68.6	69.3	69.3	68.1	68.7	69.3	69.3	68.9	69.7	69.1	69.3	65.8	65.8	64.2	63.4	64.4	65.6	62.1	64.6	61.9	62.4	61.7	28.3	63.3	62.3	57.1	63.8	66.8	63.4	61.2	66.0	86.0	100.0	76.0
MG662376.1_Apple_hammerhead_viroidlike_RNA_isolate_AHVd17Japan_complete_sequence	77.6	87.1	75.8	70.3	66.2	67.2	76.5	64.3	75.2	74.0	71.5	73.8	74.8	75.3	74.0	68.5	66.6	66.8	66.2	66.2	66.6	66.6	66.8	66.6	66.4	66.6	63.0	62.8	60.8	60.1	61.0	65.8	60.7	67.4	61.1	64.0	63.4	30.0	61.6	61.5	54.2	60.4	62.7	60.4	60.7	63.6	72.3	76.0	100.0
MG662375.1_Apple_hammerhead_viroidlike_RNA_isolate_AHVd17Italy_complete_sequence	64.7	67.4	65.5	64.5	65.5	65.3	66.8	66.1	70.3	70.3	66.2	68.3	71.2	71.6	70.3	65.5	66.2	65.9	68.2	65.7	66.2	65.9	66.4	66.2	66.2	66.2	63.1	63.1	63.7	62.6	63.7	60.9	61.7	60.7	62.3	57.3	56.9	27.3	63.9	62.5	55.3	62.9	61.0	62.9	61.9	60.6	62.9	71.1	69.0
MG662374.1_Apple_hammerhead_viroidlike_RNA_isolate_AHVd17OH_complete_sequence	70.8	75.9	71.6	90.0	74.2	76.4	66.7	67.1	78.2	81.8	82.2	87.5	83.3	82.9	81.8	70.3	69.8	69.6	68.4	69.6	69.8	69.6	70.0	69.8	69.8	69.8	65.9	65.9	64.9	63.9	64.9	65.7	62.8	66.6	63.0	61.7	62.8	28.5	63.3	63.7	60.9	65.1	70.2	64.9	63.0	67.6	72.2	76.3	74.6
MG662373.1_Apple_hammerhead_viroidlike_RNA_isolate_AHVd17WA2_complete_sequence	71.0	84.4	79.6	71.8	65.6	67.0	72.6	67.7	71.8	69.7	70.3	71.9	68.8	68.8	69.2	69.4	67.5	67.5	66.9	66.9	67.5	67.5	67.1	67.9	67.5	67.5	64.3	64.3	62.9	62.5	63.1	63.8	60.4	72.7	60.4	67.4	66.9	29.2	62.6	60.8	55.6	62.3	64.4	61.9	59.8	65.1	84.3	79.6	78.2
MG662372.1_Apple_hammerhead_viroidlike_RNA_isolate_AHVd17WA1_complete_sequence	72.7	84.1	82.9	75.2	72.2	73.4	71.2	70.6	80.9	76.9	77.3	80.1	76.0	76.3	76.7	73.1	71.1	71.1	71.3	70.4	71.1	71.1	70.7	71.5	70.9	71.1	67.8	67.8	66.1	65.4	66.3	67.2	61.7	67.9	61.7	63.1	62.6	28.2	65.8	62.2	60.7	65.3	69.7	64.9	60.9	70.4	84.0	88.5	78.3
NC_028132.1_Apple_hammerhead_viroidlike_circular_RNA_complete_genome	71.5	74.9	77.2	65.2	65.1	62.8	70.8	69.5	74.9	69.1	78.9	68.8	68.5	68.3	68.5	74.3	70.2	70.4	68.3	70.2	70.2	70.0	69.7	70.6	70.0	70.2	66.5	66.7	65.0	63.8	65.0	64.9	62.5	66.1	62.5	62.4	62.3	32.2	65.0	62.5	57.2	65.0	66.6	64.4	61.9	66.0	76.1	77.5	72.4
MF402938.1_Apple_hammerhead_viroidlike_circular_RNA_isolate_PG_OK15_10_complete_genome	78.0	72.6	76.5	83.8	72.2	72.0	70.9	63.1	77.6	81.9	76.5	81.0	82.2	82.4	81.3	64.1	65.1	65.1	64.2	64.5	65.1	65.1	65.3	65.6	65.1	65.1	61.2	61.2	60.1	59.7	60.3	63.5	59.7	67.8	59.9	64.7	64.3	27.3	58.6	60.3	54.4	60.5	61.8	60.3	59.5	61.2	76.6	83.0	74.5
MF402937.1_Apple_hammerhead_viroidlike_circular_RNA_isolate_PG_OK15_09_complete_genome	77.5	75.3	79.6	78.7	75.7	76.3	73.4	65.8	82.6	85.7	80.6	87.7	86.5	86.8	85.7	67.4	68.1	68.1	67.1	67.4	68.1	68.1	68.3	68.1	68.1	68.1	64.0	64.0	62.9	62.1	63.1	66.4	61.6	66.0	62.3	62.4	62.1	27.9	61.4	62.7	55.9	62.5	65.1	62.5	62.1	64.3	75.6	86.7	79.2
MF402935.1_Apple_hammerhead_viroidlike_circular_RNA_isolate_PG_OK15_05_complete_genome	77.3	75.5	79.4	78.7	75.9	76.6	73.6	66.0	82.9	85.4	80.8	87.9	86.8	86.5	85.4	67.6	68.3	68.3	67.3	67.7	68.3	68.3	68.5	68.3	68.3	68.3	64.2	64.2	63.1	62.3	63.3	66.2	61.4	66.2	62.1	62.2	61.9	28.1	61.6	62.5	56.1	62.7	65.3	62.7	61.9	64.5	75.8	86.4	78.7
MF402933.1_Apple_hammerhead_viroidlike_circular_RNA_isolate_PG_OK15_02_complete_genome	77.3	75.1	79.4	78.5	75.5	76.1	73.4	66.0	82.4	85.7	80.4	87.7	86.5	86.8	85.7	67.2	67.9	67.9	66.9	67.2	67.9	67.9	68.1	67.9	67.9	67.9	63.8	63.8	62.7	61.9	62.9	66.2	61.4	65.8	62.1	62.7	61.9	28.1	61.2	62.5	55.9	62.5	65.1	62.5	61.9	64.3	75.8	86.9	78.7
MF402932.1_Apple_hammerhead_viroidlike_circular_RNA_isolate_PG_NS15_05_complete_genome	77.5	75.5	79.4	79.0	76.3	76.6	73.8	66.2	82.9	86.3	80.8	88.4	86.8	87.0	85.9	67.4	68.1	68.1	67.1	67.4	68.1	68.1	68.3	68.5	68.1	68.1	64.0	64.0	62.9	62.1	63.1	66.4	62.1	66.5	62.3	62.4	62.1	28.1	61.4	62.7	56.1	62.9	65.5	62.7	61.6	64.5	76.0	86.9	78.5
MF402930.1_Apple_hammerhead_viroidlike_circular_RNA_isolate_PG_NS15_03_complete_genome	77.5	75.3	79.9	79.4	76.1	76.6	73.8	66.2	82.9	86.3	80.8	88.4	87.2	87.4	86.3	67.9	68.5	68.5	67.5	67.9	68.5	68.5	68.7	68.5	68.5	68.5	64.4	64.4	63.3	62.6	63.5	66.2	61.9	66.2	62.1	62.2	61.9	28.1	61.8	62.5	56.5	62.9	65.5	63.1	61.9	64.9	76.0	86.9	78.7
MF402929.1_Apple_hammerhead_viroidlike_circular_RNA_isolate_PG_NS15_02_complete_genome	77.3	75.1	79.6	79.0	75.7	76.3	73.8	66.0	82.9	85.7	80.6	87.9	86.8	86.8	85.7	67.6	68.3	68.3	67.3	67.7	68.3	68.3	68.5	68.3	68.3	68.3	64.2	64.2	63.1	62.3	63.3	66.0	61.2	66.0	61.9	62.0	61.7	27.7	61.6	62.3	56.1	62.5	65.1	62.5	61.6	64.3	75.8	86.9	78.5
M31099.1_Avocado_sunblotch_viroid_complete_sequence_variant_C-9	14.1	15.9	15.0	15.3	15.8	16.0	14.3	15.8	14.4	13.8	13.4	15.1	14.0	13.8	14.0	15.0	15.7	15.9	16.2	15.9	15.9	15.7	15.9	15.9	15.9	15.9	16.1	16.3	16.2	16.7	16.0	16.4	15.4	15.1	15.6	16.2	16.2	13.1	14.8	15.2	12.3	15.8	15.9	15.8	15.2	16.4	16.2	15.5	15.0
M31098.1_Avocado_sunblotch_viroid_complete_sequence_variant_C8	14.1	16.0	14.8	15.2	15.8	16.0	13.8	16.0	14.4	13.8	13.4	15.1	14.0	13.8	14.0	15.2	15.9	16.1	16.4	16.1	16.1	15.9	16.1	16.1	16.1	16.1	16.5	16.5	16.2	16.9	16.2	16.8	15.4	15.5	15.8	16.7	16.7	12.9	14.8	15.4	12.2	16.0	15.7	16.0	15.4	16.1	15.8	15.1	15.2
M31097.1_Avocado_sunblotch_viroid_complete_sequence_variant_C7	14.1	15.9	14.7	15.1	15.7	15.9	13.8	15.8	14.3	13.8	13.3	15.1	14.0	13.8	14.0	15.0	15.6	15.8	16.1	15.8	15.8	15.6	15.8	15.8	15.8	15.8	16.0	16.2	16.2	16.6	16.0	16.8	15.4	15.3	15.8	16.6	16.6	13.1	14.6	15.4	12.0	15.8	15.4	15.8	15.4	15.8	15.7	15.1	14.9
M31096.1_Avocado_sunblotch_viroid_complete_sequence_variant_C6	14.1	15.9	14.7	15.1	15.7	15.9	13.8	15.8	14.3	13.8	13.3	15.1	14.0	13.8	14.0	15.0	15.6	15.8	16.1	15.8	15.8	15.6	15.8	15.8	15.8	15.8	16.0	16.2	16.2	16.6	16.0	16.8	15.4	15.3	15.8	16.6	16.6	13.1	14.6	15.4	12.0	15.8	15.4	15.8	15.4	15.8	15.7	15.1	14.9
M31091.1_Avocado_sunblotch_viroid_complete_sequence_variant_B6	14.3	16.1	15.0	15.6	16.0	16.2	14.0	16.2	14.6	14.0	13.6	15.3	14.2	14.0	14.2	15.4	16.1	16.3	16.6	16.3	16.3	16.1	16.3	16.3	16.3	16.3	16.5	16.7	16.5	17.1	16.5	17.0	15.6	15.7	16.1	16.9	16.9	13.1	14.8	15.6	12.4	16.2	15.9	16.2	15.6	16.3	16.0	15.3	15.2
M31095.1_Avocado_sunblotch_viroid_complete_sequence_variant_C5	14.1	15.9	14.8	15.1	15.7	15.9	13.8	16.0	14.4	13.8	13.4	15.1	14.0	13.8	14.0	15.2	15.8	16.0	16.4	16.0	16.0	15.8	16.0	16.0	16.0	16.0	16.2	16.5	16.4	16.8	16.2	16.8	15.4	15.5	15.8	16.7	16.7	13.1	14.6	15.4	12.2	16.0	15.7	16.0	15.4	16.1	15.8	15.1	15.0
M31090.1_Avocado_sunblotch_viroid_complete_sequence_variant_B5	14.3	16.1	14.9	15.5	15.9	16.1	14.0	16.0	14.5	14.0	13.6	15.3	14.2	14.0	14.2	15.2	15.8	16.0	16.4	16.0	16.0	15.8	16.0	16.0	16.0	16.0	16.2	16.5	16.2	16.8	16.2	17.0	15.6	15.5	16.0	16.8	16.8	13.1	14.8	15.6	12.2	16.0	15.6	16.0	15.6	16.0	16.0	15.3	15.2
M31094.1_Avocado_sunblotch_viroid_complete_sequence_variant_C4	14.1	15.9	14.8	15.2	15.8	16.0	13.8	16.1	14.4	13.8	13.4	15.2	14.0	13.8	14.0	15.3	15.9	16.1	16.4	16.1	16.1	15.9	16.1	16.1	16.1	16.1	16.3	16.5	16.5	16.9	16.3	16.9	15.5	15.6	15.9	16.7	16.7	13.1	14.6	15.5	12.3	16.1	15.7	16.1	15.5	16.1	15.8	15.1	15.0
M31089.1_Avocado_sunblotch_viroid_complete_sequence_variant_B4	14.3	16.2	15.0	15.6	16.0	16.2	14.0	16.2	14.6	14.0	13.6	15.3	14.2	14.0	14.2	15.4	16.1	16.3	16.6	16.3	16.3	16.1	16.3	16.3	16.3	16.3	16.5	16.7	16.5	17.1	16.5	17.0	15.6	15.7	16.1	16.9	16.9	13.1	14.8	15.6	12.4	16.2	15.9	16.2	15.6	16.3	16.0	15.3	15.2
M31093.1_Avocado_sunblotch_viroid_complete_sequence_variant_C3	14.1	15.9	14.8	15.2	15.8	16.0	13.8	16.0	14.4	13.8	13.4	15.1	14.0	13.8	14.0	15.2	15.9	16.1	16.4	16.1	16.1	15.9	16.1	16.1	16.1	16.1	16.3	16.5	16.5	16.9	16.2	16.8	15.4	15.5	15.8	16.7	16.7	13.1	14.6	15.4	12.2	16.0	15.7	16.0	15.4	16.1	15.8	15.1	15.0
M31088.1_Avocado_sunblotch_viroid_complete_sequence_variant_B3	15.4	17.1	16.0	16.6	16.1	16.6	14.2	17.0	15.7	15.0	14.7	16.4	15.4	15.0	15.2	16.5	17.1	17.3	17.6	17.3	17.3	17.1	17.3	17.3	17.3	17.3	17.3	17.3	17.0	17.5	16.8	18.1	16.9	16.6	17.3	18.0	18.0	14.3	15.6	16.9	13.0	16.6	15.8	16.6	16.9	16.2	16.9	16.1	16.5
M31092.1_Avocado_sunblotch_viroid_complete_sequence_variant_C2	14.1	16.0	14.8	15.2	15.8	16.0	13.8	16.0	14.4	13.8	13.4	15.1	14.0	13.8	14.0	15.2	15.9	16.1	16.4	16.1	16.1	15.9	16.1	16.1	16.1	16.1	16.3	16.5	16.5	16.9	16.2	16.8	15.4	15.5	15.8	16.7	16.7	13.1	14.6	15.4	12.2	16.0	15.7	16.0	15.4	16.1	15.8	15.1	15.0
M31087.1_Avocado_sunblotch_viroid_complete_sequence_variant_B2	11.7	14.0	12.5	12.8	13.3	13.5	11.8	14.7	11.3	11.2	10.8	12.8	11.4	11.2	11.4	14.0	14.8	15.0	14.9	15.2	15.0	15.2	15.0	15.0	14.8	15.0	15.2	15.2	14.9	15.3	14.7	15.6	16.5	14.3	16.7	15.6	15.6	13.1	13.9	16.3	12.7	14.9	14.7	14.9	16.3	14.7	13.7	12.4	13.3
M31085.1_Avocado_sunblotch_viroid_complete_sequence_variants_A2_and_C1	14.1	15.9	14.8	15.4	15.8	16.0	13.8	16.0	14.4	13.8	13.4	15.1	14.0	13.8	14.0	15.2	15.9	16.1	16.4	16.1	16.1	15.9	16.1	16.1	16.1	16.1	16.3	16.5	16.5	16.9	16.2	16.8	15.4	15.5	15.8	16.7	16.7	13.1	14.6	15.4	12.2	16.0	15.7	16.0	15.4	16.1	15.8	15.1	15.0
M31086.1_Avocado_sunblotch_viroid_complete_sequence_variant_B1	15.4	17.3	16.0	16.7	16.2	16.6	14.2	17.1	15.7	15.1	14.7	16.4	15.5	15.1	15.3	16.5	17.1	17.4	17.7	17.4	17.4	17.1	17.4	17.4	17.4	17.4	17.4	17.4	17.1	17.5	16.9	18.1	16.9	16.6	17.4	18.0	18.0	14.4	15.7	16.9	13.0	16.7	15.8	16.7	16.9	16.2	16.8	16.1	16.5
M27297.1_Avocado_sunblotch_viroid_complete_sequence_variant_A1	14.1	16.0	14.8	15.4	15.8	16.0	13.8	16.0	14.4	13.8	13.4	15.1	14.0	13.8	14.0	15.2	15.9	16.1	16.4	16.1	16.1	15.9	16.1	16.1	16.1	16.1	16.3	16.5	16.5	16.9	16.2	16.8	15.4	15.5	15.8	16.7	16.7	13.1	14.6	15.4	12.2	16.0	15.7	16.0	15.4	16.1	15.8	15.1	15.0
M31100.1_Avocado_sunblotch_viroid_complete_sequence_variant_C10	14.7	16.6	15.4	15.8	16.4	16.6	14.4	16.7	15.0	14.4	14.0	15.7	14.6	14.4	14.6	15.8	16.5	16.7	17.0	16.7	16.7	16.5	16.7	16.7	16.7	16.7	16.9	17.1	16.9	17.5	16.9	17.4	16.1	16.1	16.5	17.3	17.3	12.7	15.2	16.1	12.8	16.7	16.3	16.7	16.1	16.7	16.4	15.7	15.6
NC_001410.1_Avocado_sunblotch_viroid_complete_genome	14.1	16.0	14.8	15.4	15.8	16.0	13.8	16.0	14.4	13.8	13.4	15.1	14.0	13.8	14.0	15.2	15.9	16.1	16.4	16.1	16.1	15.9	16.1	16.1	16.1	16.1	16.3	16.5	16.5	16.9	16.2	16.8	15.4	15.5	15.8	16.7	16.7	13.1	14.6	15.4	12.2	16.0	15.7	16.0	15.4	16.1	15.8	15.1	15.0
HQ700591.1_Avocado_sunblotch_viroid_isolate_ASBVd3_complete_sequence	14.1	15.9	14.8	15.4	15.8	16.0	13.8	16.0	14.4	13.8	13.4	15.1	14.0	13.8	14.0	15.2	15.9	16.1	16.4	16.1	16.1	15.9	16.1	16.1	16.1	16.1	16.5	16.5	16.2	16.9	16.2	16.8	15.4	15.5	15.8	16.7	16.7	12.7	14.8	15.4	12.2	16.0	15.7	16.0	15.4	16.1	15.8	15.1	15.2
HQ700590.1_Avocado_sunblotch_viroid_isolate_ASBVd2_complete_sequence	14.3	16.2	15.0	15.6	16.0	16.2	14.0	16.2	14.6	14.0	13.6	15.3	14.2	14.0	14.2	15.4	16.1	16.3	16.6	16.3	16.3	16.1	16.3	16.3	16.3	16.3	16.7	16.7	16.5	17.1	16.5	17.0	15.6	15.7	16.1	16.9	16.9	12.9	15.0	15.6	12.4	16.2	15.9	16.2	15.6	16.3	16.0	15.3	15.4
HQ700589.1_Avocado_sunblotch_viroid_isolate_ASBVd1_complete_sequence	14.5	16.4	15.2	15.8	16.2	16.4	14.2	16.5	14.8	14.2	13.8	15.5	14.4	14.2	14.4	15.6	16.3	16.5	16.8	16.5	16.5	16.3	16.5	16.5	16.5	16.5	16.7	16.9	16.7	17.3	16.7	17.0	15.6	15.9	16.1	16.9	16.9	13.1	15.0	15.6	12.6	16.5	16.1	16.5	15.6	16.5	16.2	15.5	15.4
X52043.1_Avocado_sunblotch_viroid_RNA_genome_variant_III	14.3	16.2	15.0	15.6	16.0	16.2	14.0	16.2	14.6	14.0	13.6	15.3	14.2	14.0	14.2	15.4	16.1	16.3	16.6	16.3	16.3	16.1	16.3	16.3	16.3	16.3	16.5	16.7	16.7	17.1	16.5	17.0	15.6	15.7	16.1	16.9	16.9	13.3	14.8	15.6	12.4	16.2	15.9	16.2	15.6	16.3	16.0	15.3	15.2
X52044.1_Avocado_sunblotch_viroid_RNA_genome_variant_IV	14.3	16.1	15.0	15.6	16.0	16.2	14.0	16.2	14.6	14.0	13.6	15.3	14.2	14.0	14.2	15.4	16.1	16.3	16.6	16.3	16.3	16.1	16.3	16.3	16.3	16.3	16.5	16.7	16.7	17.1	16.5	17.0	15.6	15.7	16.1	16.9	16.9	13.3	14.8	15.6	12.4	16.2	15.9	16.2	15.6	16.3	16.0	15.3	15.2
X52042.1_Avocado_sunblotch_viroid_RNA_genome_variant_II	14.3	16.2	15.0	15.6	16.0	16.2	14.0	16.2	14.6	14.0	13.6	15.3	14.2	14.0	14.2	15.4	16.1	16.3	16.6	16.3	16.3	16.1	16.3	16.3	16.3	16.3	16.5	16.7	16.7	17.1	16.5	17.0	15.6	15.7	16.1	16.9	16.9	13.3	14.8	15.6	12.4	16.2	15.9	16.2	15.6	16.3	16.0	15.3	15.2
X52045.1_Avocado_sunblotch_viroid_RNA_genome_variant_V	14.7	16.2	15.2	15.7	16.1	16.3	14.4	16.4	14.8	14.2	13.8	15.5	14.4	14.2	14.4	15.6	16.2	16.4	16.7	16.4	16.4	16.2	16.4	16.4	16.4	16.4	16.6	16.8	16.6	17.2	16.6	17.2	15.8	16.2	16.2	17.4	17.4	12.7	14.9	15.8	12.6	16.4	16.1	16.4	15.8	16.5	16.5	15.5	15.4
X52041.1_Avocado_sunblotch_viroid_RNA_genome_variant_I	14.1	16.0	14.8	15.4	15.8	16.0	13.8	16.0	14.4	13.8	13.4	15.1	14.0	13.8	14.0	15.2	15.9	16.1	16.4	16.1	16.1	15.9	16.1	16.1	16.1	16.1	16.3	16.5	16.5	16.9	16.2	16.8	15.4	15.5	15.8	16.7	16.7	13.1	14.6	15.4	12.2	16.0	15.7	16.0	15.4	16.1	15.8	15.1	15.0
AF404072.1_Avocado_sunblotch_viroid_isolate_CF58_complete_genome	14.1	15.9	14.7	15.3	15.7	15.9	13.8	15.8	14.3	13.8	13.3	15.1	14.0	13.8	14.0	15.0	15.6	15.8	16.1	15.8	15.8	15.6	15.8	15.8	15.8	15.8	16.0	16.2	16.2	16.6	16.0	16.8	15.4	15.3	15.8	16.6	16.6	13.1	14.6	15.4	12.0	15.8	15.4	15.8	15.4	15.8	15.7	15.1	14.9
AF404063.1_Avocado_sunblotch_viroid_isolate_CF49_complete_genome	14.1	15.7	14.6	15.2	15.5	15.8	13.8	15.8	14.2	13.6	13.2	14.9	13.8	13.6	13.8	15.0	15.7	15.9	16.2	15.9	15.9	15.7	15.9	15.9	15.9	15.9	16.1	16.3	16.0	16.7	16.0	16.6	15.2	15.3	15.7	16.5	16.5	13.3	14.4	15.2	12.1	15.8	15.5	15.8	15.2	15.9	15.6	14.9	14.8
AF404062.1_Avocado_sunblotch_viroid_isolate_CF48_complete_genome	14.3	15.9	14.7	15.3	15.7	15.9	14.0	15.8	14.3	13.8	13.3	15.1	14.0	13.8	14.0	15.0	15.6	15.8	16.1	15.8	15.8	15.6	15.8	15.8	15.8	15.8	16.0	16.2	16.2	16.8	16.0	16.8	15.4	15.3	15.8	16.6	16.6	13.1	14.6	15.4	12.2	15.8	15.4	15.8	15.4	15.8	15.7	15.1	14.9
AF404056.1_Avocado_sunblotch_viroid_isolate_CF42_complete_genome	14.6	15.8	14.5	15.4	15.8	16.0	14.5	15.9	14.5	13.5	13.5	15.2	13.9	13.7	13.7	15.3	15.8	16.0	16.3	16.0	16.0	15.8	16.2	16.0	16.2	15.8	16.4	16.4	16.1	16.6	16.1	16.7	15.6	15.7	16.0	16.9	16.9	12.3	14.7	15.6	12.1	16.1	15.7	16.1	15.6	16.1	15.6	14.8	15.5
AF404049.1_Avocado_sunblotch_viroid_isolate_CF35_complete_genome	14.1	16.0	14.8	15.4	15.5	16.0	13.8	15.8	14.2	13.8	13.2	15.1	14.0	13.8	14.0	15.0	15.7	15.9	16.2	15.9	15.9	15.7	15.9	15.9	15.9	15.9	16.1	16.3	16.0	16.7	16.0	16.6	15.2	15.3	15.6	16.5	16.5	12.9	14.4	15.2	12.0	15.8	15.4	15.8	15.2	15.9	15.8	15.1	15.0
AF404048.1_Avocado_sunblotch_viroid_isolate_CF34_complete_genome	14.4	15.9	15.2	15.3	16.0	16.9	12.8	14.9	14.1	14.1	14.3	15.1	14.5	14.1	14.3	15.9	15.3	15.5	16.0	15.5	15.5	15.3	15.5	15.5	15.3	15.5	15.3	15.5	14.7	15.3	14.7	17.1	16.6	15.8	17.1	17.2	17.2	13.3	13.8	16.6	12.1	14.5	15.6	14.5	16.6	15.6	15.8	15.1	15.0
AF404046.1_Avocado_sunblotch_viroid_isolate_CF32_complete_genome	14.4	16.1	15.4	15.9	17.1	17.1	14.7	16.6	14.8	14.6	14.6	15.9	15.0	14.8	14.6	16.4	16.8	17.0	17.3	17.0	17.0	16.8	17.0	17.0	17.0	17.0	17.2	17.4	17.6	18.0	17.4	17.3	16.4	15.9	16.8	17.1	17.1	14.3	15.3	16.4	12.9	17.0	16.3	17.0	16.4	16.7	16.0	15.3	14.7
AF404043.1_Avocado_sunblotch_viroid_isolate_CF29_complete_genome	14.3	16.2	15.0	15.6	16.0	16.2	14.0	16.2	14.6	14.0	13.6	15.3	14.2	14.0	14.2	15.4	16.1	16.3	16.6	16.3	16.3	16.1	16.3	16.3	16.3	16.3	16.7	16.7	16.5	17.1	16.5	17.0	15.4	15.7	15.8	16.9	16.9	12.9	15.0	15.6	12.4	16.2	15.9	16.2	15.6	16.3	16.0	15.3	15.4
AF404042.1_Avocado_sunblotch_viroid_isolate_CF28_complete_genome	14.3	16.2	15.0	15.6	16.0	16.2	14.0	16.2	14.6	14.0	13.6	15.3	14.2	14.0	14.2	15.4	16.1	16.3	16.6	16.3	16.3	16.1	16.3	16.3	16.3	16.3	16.5	16.7	16.5	17.1	16.5	17.0	15.6	15.7	16.1	16.9	16.9	13.1	14.8	15.6	12.4	16.2	15.9	16.2	15.6	16.3	16.0	15.3	15.2
AF404037.1_Avocado_sunblotch_viroid_isolate_CF23_complete_genome	13.9	15.8	14.5	15.2	15.5	15.8	13.6	15.8	14.2	13.6	13.2	14.9	13.8	13.6	13.8	15.0	15.7	15.9	16.2	15.9	15.9	15.7	15.9	15.9	15.9	15.9	16.1	16.3	16.2	16.7	16.0	16.6	15.2	15.3	15.6	16.5	16.5	13.3	14.4	15.2	12.0	15.8	15.4	15.8	15.2	15.9	15.6	14.9	14.8
AF404032.1_Avocado_sunblotch_viroid_isolate_CF18_complete_genome	13.8	15.9	14.6	15.3	16.4	16.6	14.0	16.3	14.3	14.2	14.0	15.3	14.4	14.2	14.4	15.7	16.1	16.3	16.6	16.3	16.3	16.1	16.3	16.3	16.3	16.3	16.5	16.7	16.9	17.4	16.7	16.6	15.7	15.3	16.2	16.5	16.5	13.9	15.0	15.7	12.4	16.3	15.6	16.3	15.7	16.1	15.4	14.7	14.6
AF404030.1_Avocado_sunblotch_viroid_isolate_CF16_complete_genome	14.3	16.2	15.0	15.6	16.0	16.2	14.0	16.2	14.6	14.0	13.6	15.3	14.2	14.0	14.2	15.4	16.1	16.3	16.6	16.3	16.3	16.1	16.3	16.3	16.3	16.3	16.5	16.7	16.5	17.1	16.5	17.0	15.6	15.5	16.1	16.9	16.9	12.7	14.8	15.6	12.4	16.2	15.9	16.2	15.6	16.3	15.8	15.3	15.2
AF404029.1_Avocado_sunblotch_viroid_isolate_CF15_complete_genome	13.9	15.8	14.5	15.2	15.5	15.8	13.6	15.8	14.2	13.6	13.2	14.9	13.8	13.6	13.8	15.0	15.7	15.9	16.2	15.9	15.9	15.7	15.9	15.9	15.9	15.9	16.1	16.3	16.2	16.7	16.0	16.6	15.2	15.3	15.6	16.5	16.5	12.9	14.4	15.2	12.0	15.8	15.4	15.8	15.2	15.9	15.6	14.9	14.8
X13000.1_Avocado_sunblotch_viroid_(ASBV)_genomic_RNA	14.1	16.0	14.8	15.4	15.8	16.0	13.8	16.0	14.4	13.8	13.4	15.1	14.0	13.8	14.0	15.2	15.9	16.1	16.4	16.1	16.1	15.9	16.1	16.1	16.1	16.1	16.3	16.5	16.5	16.9	16.2	16.8	15.4	15.5	15.8	16.7	16.7	13.1	14.6	15.4	12.2	16.0	15.7	16.0	15.4	16.1	15.8	15.1	15.0
LT966070.1_Avocado_sunblotch_viroid_complete_sequence_isolate_AvoCr0B	14.9	16.6	15.4	15.6	16.0	16.2	14.6	16.7	15.0	14.4	14.0	15.3	14.6	14.4	14.6	15.4	16.1	16.3	16.6	16.3	16.3	16.1	16.3	16.3	16.3	16.3	16.5	16.7	16.5	17.1	16.5	17.4	16.1	16.1	16.5	17.3	17.3	12.5	15.2	16.1	12.8	16.2	15.9	16.2	16.1	16.3	16.4	15.7	15.6
LT966069.1_Avocado_sunblotch_viroid_complete_sequence_isolate_AvoCr0A	14.5	16.1	15.0	15.6	16.0	16.2	14.2	16.2	14.6	14.0	13.6	15.3	14.2	14.0	14.2	15.4	16.1	16.3	16.6	16.3	16.3	16.1	16.3	16.3	16.3	16.3	16.5	16.7	16.5	17.1	16.5	17.0	15.8	15.7	16.3	16.9	16.9	13.1	14.8	15.8	12.4	16.2	15.9	16.2	15.8	16.3	16.0	15.3	15.2
S74687.1_bleached_carrier_tissueassociated_avocado_sunblotch_viroid_ASBVdB_Genomic_RNA_Mutant_250_nt	15.4	16.1	15.2	15.2	15.8	15.8	15.1	15.5	14.8	14.1	14.1	15.2	14.3	14.1	14.3	15.2	15.7	15.9	16.2	15.9	15.9	15.7	15.9	15.9	15.9	15.9	16.3	16.3	16.1	16.7	16.1	17.5	15.9	16.0	16.6	17.2	17.5	12.4	14.4	16.1	12.2	15.7	15.7	15.9	16.1	16.1	16.3	15.5	15.0
S73861.1_variegated_carrier_tissueassociated_avocado_sunblotch_viroid_ASBVdV_Genomic_RNA_Mutant_248_nt	14.1	15.9	14.8	15.4	15.8	16.0	13.8	16.0	14.4	13.8	13.4	15.1	14.0	13.8	14.0	15.2	15.9	16.1	16.4	16.1	16.1	15.9	16.1	16.1	16.1	16.1	16.3	16.5	16.5	16.9	16.2	16.8	15.4	15.5	15.8	16.7	16.7	13.1	14.6	15.4	12.2	16.0	15.7	16.0	15.4	16.1	15.8	15.1	15.0
S73860.1_symptomless_carrier_tissueassociated_avocado_sunblotch_viroid_ASBVdSc_Genomic_RNA_Mutant_247_nt	14.1	16.0	14.8	15.4	15.8	16.0	13.8	16.0	14.4	13.8	13.4	15.1	14.0	13.8	14.0	15.2	15.9	16.1	16.4	16.1	16.1	15.9	16.1	16.1	16.1	16.1	16.3	16.5	16.5	16.9	16.2	16.8	15.4	15.5	15.8	16.7	16.7	13.1	14.6	15.4	12.2	16.0	15.7	16.0	15.4	16.1	15.8	15.1	15.0
AF229828.1_Avocado_sunblotch_viroid_Sc_isolate_CF14_complete_sequence	14.1	16.0	14.8	15.4	15.8	16.0	13.8	16.0	14.4	13.8	13.4	15.1	14.0	13.8	14.0	15.2	15.9	16.1	16.4	16.1	16.1	15.9	16.1	16.1	16.1	16.1	16.3	16.5	16.2	16.9	16.2	16.8	15.4	15.5	15.8	16.7	16.7	13.1	14.6	15.4	12.2	16.0	15.7	16.0	15.4	16.1	15.8	15.1	15.0
AF229827.1_Avocado_sunblotch_viroid_Sc_isolate_CF13_complete_sequence	14.3	16.2	15.0	15.6	16.0	16.2	14.0	16.2	14.6	14.0	13.6	15.3	14.2	14.0	14.2	15.4	16.1	16.3	16.6	16.3	16.3	16.1	16.3	16.3	16.3	16.3	16.7	16.7	16.5	17.1	16.5	17.0	15.6	15.7	16.1	16.9	16.9	12.9	15.0	15.6	12.4	16.2	15.9	16.2	15.6	16.3	16.0	15.3	15.4
AF229826.1_Avocado_sunblotch_viroid_Sc_isolate_CF12_complete_sequence	14.5	16.4	15.2	15.8	16.2	16.4	14.2	16.5	14.8	14.2	13.8	15.5	14.4	14.2	14.4	15.6	16.3	16.5	16.8	16.5	16.5	16.3	16.5	16.5	16.5	16.5	16.7	16.9	16.7	17.3	16.7	17.2	15.8	15.9	16.3	17.1	17.1	13.1	15.0	15.8	12.6	16.5	16.1	16.5	15.8	16.5	16.2	15.5	15.4
AF229825.1_Avocado_sunblotch_viroid_Sc_isolate_CF11_complete_sequence	14.1	15.9	14.7	15.3	15.7	15.9	13.8	15.8	14.3	13.8	13.3	15.1	14.0	13.8	14.0	15.0	15.6	15.8	16.1	15.8	15.8	15.6	15.8	15.8	15.8	15.8	16.0	16.2	16.2	16.6	16.0	16.8	15.4	15.3	15.8	16.6	16.6	13.1	14.6	15.4	12.0	15.8	15.4	15.8	15.4	15.8	15.7	15.1	14.9
AF229824.1_Avocado_sunblotch_viroid_B_isolate_CF10_complete_sequence	14.6	15.8	14.5	15.2	15.6	15.8	14.5	15.7	14.3	13.3	13.3	15.0	13.7	13.5	13.5	15.1	15.5	15.8	16.1	15.8	15.8	15.5	16.0	15.8	16.0	15.5	16.0	16.2	16.1	16.4	15.9	16.5	15.3	15.5	15.8	16.7	16.7	12.8	14.3	15.3	12.1	15.9	15.5	15.9	15.3	15.9	15.6	14.6	15.3
AF229823.1_Avocado_sunblotch_viroid_B_isolate_CF9_complete_sequence	14.1	15.7	14.8	15.4	15.8	16.0	13.8	15.8	14.4	13.6	13.4	15.1	13.8	13.6	13.8	15.2	15.7	15.9	16.2	15.9	15.9	15.7	15.9	15.9	15.9	15.9	16.1	16.3	16.2	16.7	16.0	16.8	15.4	15.5	15.8	16.7	16.7	13.3	14.4	15.4	12.2	15.8	15.7	15.8	15.4	16.1	15.8	15.1	15.0
AF229822.1_Avocado_sunblotch_viroid_B_isolate_CF8_complete_sequence	14.3	16.1	15.0	15.6	16.0	16.2	14.0	16.2	14.6	14.0	13.6	15.3	14.2	14.0	14.2	15.4	16.1	16.3	16.6	16.3	16.3	16.1	16.3	16.3	16.3	16.3	16.7	16.7	16.5	17.1	16.5	17.0	15.6	15.7	16.1	16.9	16.9	12.9	15.0	15.6	12.4	16.2	15.9	16.2	15.6	16.3	16.0	15.3	15.4
AF229821.1_Avocado_sunblotch_viroid_B_isolate_CF7_complete_sequence	14.8	16.0	14.7	15.4	15.8	16.0	14.7	15.9	14.5	13.5	13.5	15.2	13.9	13.7	13.7	15.3	15.8	16.0	16.3	16.0	16.0	15.8	16.2	16.0	16.2	15.8	16.4	16.4	16.1	16.6	16.1	16.7	15.6	15.7	16.0	16.9	16.9	12.6	14.7	15.6	12.3	16.1	15.7	16.1	15.6	16.1	15.8	14.8	15.7
AF229820.1_Avocado_sunblotch_viroid_B_isolate_CF6_complete_sequence	14.3	15.7	14.7	15.3	15.7	15.9	14.2	15.8	14.3	13.6	13.3	15.1	13.8	13.6	13.8	15.2	15.6	15.8	16.1	15.8	15.8	15.6	15.8	15.8	15.8	15.8	16.0	16.2	16.2	16.6	16.0	16.8	15.4	15.5	15.8	16.6	16.6	13.1	14.3	15.4	12.4	15.8	15.6	15.8	15.4	16.0	15.7	15.1	14.9
AF229819.1_Avocado_sunblotch_viroid_Sc_isolate_CF5_complete_sequence	13.9	15.8	14.5	15.2	15.5	15.8	13.6	15.8	14.4	13.6	13.4	14.9	13.8	13.6	13.8	15.0	15.7	15.9	16.2	15.9	15.9	15.7	15.9	15.9	15.9	15.9	16.1	16.3	16.0	16.7	16.0	16.6	15.2	15.3	15.6	16.5	16.5	13.3	14.4	15.2	12.0	15.8	15.4	15.8	15.2	15.9	15.6	14.9	14.8
AF229818.1_Avocado_sunblotch_viroid_Sc_isolate_CF4_complete_sequence	14.1	16.0	15.0	15.4	15.8	16.0	13.8	16.2	14.4	13.8	13.4	15.1	14.0	13.8	14.0	15.4	16.1	16.3	16.6	16.3	16.3	16.1	16.3	16.3	16.3	16.3	16.5	16.7	16.7	17.1	16.5	17.0	15.6	15.7	16.1	16.9	16.9	12.9	14.8	15.6	12.4	16.2	15.9	16.2	15.6	16.3	16.0	15.3	15.0
AF229817.1_Avocado_sunblotch_viroid_Sc_isolate_CF3_complete_sequence	14.1	16.0	14.8	15.4	15.8	16.0	13.8	16.0	14.4	13.8	13.4	15.1	14.0	13.8	14.0	15.2	15.9	16.1	16.4	16.1	16.1	15.9	16.1	16.1	16.1	16.1	16.3	16.5	16.2	16.9	16.2	16.8	15.4	15.5	15.8	16.7	16.7	13.1	14.6	15.4	12.2	16.0	15.7	16.0	15.4	16.1	15.8	15.1	15.0
AF229816.1_Avocado_sunblotch_viroid_Sc_isolate_CF2_complete_sequence	14.1	15.9	14.8	15.1	15.8	16.0	13.8	16.0	14.4	13.9	13.7	15.3	14.1	13.9	14.1	15.2	15.9	16.1	16.4	16.1	16.1	15.9	16.1	16.1	16.1	16.1	16.5	16.5	16.2	16.9	16.2	16.8	15.4	15.5	15.8	16.7	16.7	13.9	14.8	15.4	12.2	16.0	15.7	16.0	15.4	16.1	15.8	15.1	15.1
AF229815.1_Avocado_sunblotch_viroid_Sc_isolate_CF1_complete_sequence	13.9	15.7	14.5	14.9	15.5	15.8	13.6	15.8	14.2	13.7	13.5	15.1	13.9	13.7	13.9	15.0	15.7	15.9	16.2	15.9	15.9	15.7	15.9	15.9	15.9	15.9	16.3	16.3	16.0	16.7	16.0	16.6	15.2	15.3	15.6	16.5	16.5	13.7	14.6	15.2	12.0	15.8	15.5	15.8	15.2	15.9	15.6	14.9	14.9
AJ247112.1_Chrysanthemum_chlorotic_mottle_viroid_RNA_variant_CMNS_1	24.4	25.5	25.9	26.4	25.1	25.1	24.5	26.1	25.1	26.4	25.0	26.1	26.2	26.0	25.7	27.4	27.5	27.3	27.7	27.3	27.7	27.3	27.5	27.7	27.3	27.5	27.3	27.3	26.7	27.0	26.5	24.7	23.7	26.7	23.9	25.1	25.9	24.2	26.8	23.5	22.9	26.7	27.6	26.7	23.9	28.0	25.5	26.9	26.6
AJ247113.1_Chrysanthemum_chlorotic_mottle_viroid_RNA_variant_CMNS_2	25.0	25.9	26.0	27.0	25.3	25.3	24.6	26.0	24.5	26.8	25.0	26.5	26.6	26.4	26.0	27.4	27.6	27.4	27.7	27.4	27.8	27.4	27.6	27.8	27.4	27.6	27.4	27.4	26.6	26.9	26.4	24.7	23.9	26.9	24.1	25.3	26.1	24.1	26.7	23.8	22.9	26.6	27.6	26.6	24.1	28.1	25.7	27.2	26.9
AJ247114.1_Chrysanthemum_chlorotic_mottle_viroid_RNA_variant_CMNS_3	24.0	25.1	25.7	26.3	24.7	24.7	23.9	25.9	24.9	26.2	24.8	25.7	26.0	25.8	25.4	27.2	27.3	27.1	27.4	27.1	27.5	27.1	27.3	27.5	27.1	27.3	27.1	27.1	26.4	26.8	26.2	24.3	23.3	26.7	23.5	24.9	25.7	24.2	26.6	23.1	22.5	26.2	27.2	26.2	23.5	27.6	25.4	26.7	25.9
AJ247115.1_Chrysanthemum_chlorotic_mottle_viroid_RNA_variant_CMNS_4	24.6	25.6	26.3	27.1	25.0	25.0	25.0	26.5	24.7	26.6	25.2	26.8	26.4	26.3	25.9	27.7	28.1	27.9	28.0	27.9	28.2	27.9	28.1	28.2	28.1	28.1	27.9	27.9	27.1	27.5	26.9	24.9	24.2	27.0	24.4	25.4	26.2	23.6	27.2	24.0	23.6	27.1	27.9	27.1	24.4	28.3	25.8	27.3	26.6
AJ247116.1_Chrysanthemum_chlorotic_mottle_viroid_RNA_variant_CMNS_6	25.3	26.4	26.5	26.8	25.4	25.4	24.5	26.5	24.6	26.9	25.4	26.3	26.7	26.5	26.1	28.0	28.1	27.9	28.2	27.9	28.3	27.9	28.1	28.3	27.9	28.1	27.9	27.9	27.0	27.4	26.9	25.0	24.1	27.4	24.3	25.5	26.2	23.6	27.2	23.9	22.9	26.7	27.8	26.7	24.3	28.2	26.1	27.5	27.5
AJ247117.1_Chrysanthemum_chlorotic_mottle_viroid_RNA_variant_CMNS_7	24.5	25.5	25.8	26.7	25.2	25.2	24.6	26.1	25.2	26.5	25.1	26.2	26.4	26.2	25.8	27.3	27.5	27.3	27.6	27.3	27.7	27.3	27.5	27.7	27.3	27.5	27.3	27.3	26.6	27.0	26.4	24.6	23.6	26.8	23.8	25.2	26.0	24.6	26.8	23.4	23.0	26.6	27.5	26.6	23.8	27.9	25.6	27.0	26.4
AJ247118.1_Chrysanthemum_chlorotic_mottle_viroid_RNA_variant_CMNS_25	24.9	26.1	26.1	26.8	25.4	25.4	24.9	26.5	24.7	27.1	25.3	26.4	26.9	26.7	26.3	27.5	27.9	27.7	28.0	27.7	28.1	27.7	27.9	28.1	27.7	27.9	27.7	27.7	27.0	27.4	26.9	24.8	23.9	26.8	24.0	25.2	25.8	24.2	27.2	23.7	23.0	27.0	27.7	27.0	24.0	28.2	25.6	27.3	26.9
AJ247119.1_Chrysanthemum_chlorotic_mottle_viroid_RNA_variant_CMNS_26	25.5	26.4	27.2	26.5	25.8	25.7	25.2	26.8	26.1	27.3	25.8	26.7	27.1	27.3	26.9	27.9	28.2	28.0	28.2	28.0	28.4	28.0	28.2	28.4	28.0	28.2	28.0	28.0	27.3	27.7	27.1	24.8	24.0	26.5	24.2	24.6	25.4	25.6	27.5	23.9	23.6	26.8	27.7	26.8	24.0	28.0	27.3	27.7	27.4
AJ247120.1_Chrysanthemum_chlorotic_mottle_viroid_RNA_variant_CMNS_30	24.7	25.7	26.1	26.8	25.2	25.2	24.5	26.3	24.7	27.1	25.3	26.2	26.9	26.7	26.3	27.5	27.7	27.5	27.9	27.5	27.9	27.5	27.7	27.9	27.5	27.7	27.5	27.5	26.9	27.2	26.7	24.6	23.7	27.0	23.9	25.0	25.8	23.8	27.0	23.5	23.0	26.7	27.5	26.7	23.9	28.0	25.6	27.3	26.7
AJ247121.1_Chrysanthemum_chlorotic_mottle_viroid_RNA_variant_CMNS_35	24.1	24.4	25.8	25.9	24.5	24.5	23.1	25.1	24.3	25.8	24.2	25.3	25.6	25.4	25.0	25.9	26.5	26.3	26.7	26.5	26.7	26.3	26.5	26.7	26.3	26.5	26.3	26.3	25.6	26.0	25.5	24.2	22.7	25.6	23.1	23.9	24.6	23.7	25.8	22.5	22.6	25.5	26.9	25.5	22.9	27.4	25.6	26.3	25.2
AJ247122.1_Chrysanthemum_chlorotic_mottle_viroid_RNA_variant_CMNS_38	24.8	25.9	26.5	27.0	25.5	25.5	24.5	26.5	25.4	26.8	25.4	26.5	26.6	26.5	26.1	28.1	28.1	28.0	28.3	28.0	28.3	28.0	28.1	28.3	28.0	28.1	28.0	28.0	27.1	27.5	26.9	25.1	23.9	27.5	24.1	25.6	26.2	24.3	27.2	23.8	22.9	26.9	28.0	26.9	24.1	28.5	26.1	27.5	27.0
AJ247123.1_Chrysanthemum_chlorotic_mottle_viroid_RNA_variant_CMNS_41	25.1	26.3	26.2	26.8	25.2	25.2	24.5	26.3	24.4	26.9	25.0	26.3	26.7	26.6	26.2	27.6	28.0	27.8	28.1	27.8	28.1	27.8	28.0	28.1	27.8	28.0	27.8	27.8	26.9	27.3	26.7	24.6	23.7	27.1	23.9	25.1	25.7	24.0	27.1	23.5	22.7	26.7	27.6	26.7	23.9	28.0	25.7	27.3	27.1
NC_003540.1_Chrysanthemum_chlorotic_mottle_viroid_complete_genome	23.7	24.2	25.2	25.0	25.1	25.1	23.3	25.9	24.5	25.7	24.1	25.3	25.5	25.3	24.9	26.2	26.5	26.3	26.7	26.3	26.7	26.3	26.5	26.7	27.1	26.7	26.5	26.5	26.6	26.8	26.5	24.0	23.1	24.3	23.5	22.5	23.3	24.6	26.8	22.9	23.0	26.5	26.5	26.5	23.1	27.0	24.5	26.5	25.0
AB181857.1_Chrysanthemum_chlorotic_mottle_viroid_genomic_RNA_complete_genome_clone:_Ak14	25.8	26.0	26.9	26.7	24.9	24.9	24.3	25.7	24.2	26.7	24.6	26.1	26.6	26.4	26.0	26.9	27.3	27.3	27.7	27.3	27.5	27.3	27.3	27.5	27.1	27.3	27.3	27.3	26.2	26.8	26.2	24.7	23.2	26.1	23.5	24.5	24.9	23.0	26.6	23.2	23.8	26.2	27.7	26.2	23.3	28.3	26.4	27.2	27.1
AB181858.1_Chrysanthemum_chlorotic_mottle_viroid_genomic_RNA_complete_genome_clone:_Ak18	24.9	24.9	26.8	26.7	24.9	24.9	24.1	25.7	24.6	26.5	24.9	26.7	26.3	26.1	25.7	27.1	27.3	27.3	28.2	27.3	27.4	27.3	27.3	27.4	27.3	27.3	27.3	27.3	26.1	26.7	26.1	25.4	23.1	26.5	23.5	24.9	25.6	22.1	26.3	23.1	22.6	26.3	28.3	26.3	23.3	28.9	26.3	27.2	25.9
AB181859.1_Chrysanthemum_chlorotic_mottle_viroid_genomic_RNA_complete_genome_clone:_Ak131	26.3	25.8	27.0	27.7	25.1	25.1	23.9	24.7	25.0	26.8	25.8	26.9	26.6	26.4	26.0	27.0	26.3	26.3	25.9	26.5	26.5	26.3	26.3	26.5	26.1	26.3	26.3	26.3	25.3	25.8	25.3	23.9	22.4	25.3	22.8	23.7	24.1	23.4	24.7	22.4	23.2	25.5	27.4	25.5	22.2	26.8	26.7	27.6	26.9
AB181860.1_Chrysanthemum_chlorotic_mottle_viroid_genomic_RNA_complete_genome_clone:_Ak138	25.8	26.4	26.9	26.3	25.2	25.2	24.7	25.7	24.4	26.7	24.8	26.3	26.6	26.4	26.0	26.9	27.1	27.1	27.5	27.1	27.3	27.1	27.1	27.3	26.9	27.1	27.1	27.1	26.1	26.6	26.1	25.0	23.5	26.3	23.9	24.7	25.5	23.0	26.4	23.5	23.8	26.2	27.9	26.2	23.7	28.5	26.4	27.2	27.5
AJ878085.1_Chrysanthemum_chlorotic_mottle_viroid_clone_CM20	25.1	26.2	26.4	26.8	25.2	25.2	24.3	26.3	24.4	26.9	25.0	26.3	26.7	26.5	26.1	27.8	27.9	27.7	28.0	27.7	28.1	27.7	27.9	28.1	27.7	27.9	27.7	27.7	26.9	27.2	26.7	24.8	23.9	27.2	24.1	25.3	26.1	24.0	27.0	23.7	22.9	26.7	27.8	26.7	24.1	28.2	25.9	27.3	27.3
AJ878086.1_Chrysanthemum_chlorotic_mottle_viroid_clone_CM1	25.7	25.7	26.4	27.2	25.2	25.2	23.9	25.3	25.1	26.6	25.8	27.0	26.4	26.2	25.8	27.4	26.7	26.7	26.1	26.9	26.9	26.7	26.7	26.9	26.5	26.7	26.7	26.7	25.6	26.2	25.6	23.6	22.9	25.6	23.1	24.0	24.8	23.3	25.0	22.9	23.0	26.0	27.2	26.0	22.8	26.6	26.1	27.5	26.3
AJ878087.1_Chrysanthemum_chlorotic_mottle_viroid_clone_CM210	25.3	26.6	26.5	26.9	25.4	25.4	24.7	26.4	24.6	27.1	25.0	26.5	26.9	26.7	26.3	27.7	27.9	27.9	28.2	27.7	28.0	27.9	27.9	28.0	27.7	27.9	27.9	27.9	26.8	27.4	26.8	24.7	23.9	27.5	24.1	25.5	26.3	23.4	27.1	23.9	23.2	26.8	27.5	26.8	24.1	28.1	26.3	27.5	27.7
AJ878088.1_Chrysanthemum_chlorotic_mottle_viroid_clone_CM296_VR	25.2	25.6	26.3	26.3	24.3	24.3	24.1	25.3	23.8	26.1	24.2	25.5	25.9	25.9	25.6	26.4	26.9	26.9	27.2	26.9	27.1	26.9	26.9	27.1	26.9	26.9	26.9	26.9	25.8	26.4	25.8	24.3	22.8	25.8	23.1	24.3	24.7	22.8	26.2	22.8	23.2	25.6	27.5	25.6	22.9	27.7	26.2	26.5	26.8
AJ878089.1_Chrysanthemum_chlorotic_mottle_viroid_clone_CM298_VR	25.2	24.8	25.9	27.1	24.3	24.3	23.1	25.6	24.4	26.2	25.0	26.3	26.0	25.8	25.4	28.0	27.1	27.1	26.4	27.5	27.3	27.1	27.1	27.3	27.0	27.1	27.1	27.1	26.1	26.7	26.1	25.0	23.7	26.8	24.1	25.2	25.6	22.0	25.9	23.7	22.7	26.3	28.8	26.3	23.5	28.2	26.0	27.0	25.6
FJ647416.1_Chrysanthemum_chlorotic_mottle_viroid_isolate_plant_4_clone_01_complete_genome	24.1	25.2	26.2	26.9	24.7	24.7	24.3	26.4	24.4	26.5	24.9	26.5	26.3	26.1	25.7	28.0	28.1	27.9	28.2	27.9	28.3	27.9	28.1	28.3	28.1	28.1	27.9	27.9	27.0	27.3	26.8	25.0	23.9	27.4	24.1	25.5	26.2	23.6	27.1	23.7	22.9	26.8	28.0	26.8	24.1	28.4	25.7	27.2	26.3
FJ647417.1_Chrysanthemum_chlorotic_mottle_viroid_isolate_plant_4_clone_02_complete_genome	24.1	25.2	26.2	26.7	24.5	24.5	24.3	26.3	24.2	26.3	24.7	26.2	26.1	25.9	25.5	27.7	28.1	27.9	28.0	27.9	28.2	27.9	28.1	28.2	28.1	28.1	27.9	27.9	26.9	27.3	26.7	24.8	23.9	27.2	24.0	25.2	26.0	23.6	27.1	23.7	23.1	26.7	27.8	26.7	24.0	28.2	25.7	27.0	26.2
FJ647418.1_Chrysanthemum_chlorotic_mottle_viroid_isolate_plant_4_clone_03_complete_genome	24.1	25.2	26.2	26.7	24.5	24.5	24.3	26.3	24.2	26.3	24.7	26.2	26.1	25.9	25.5	27.7	28.1	27.9	28.0	27.9	28.2	27.9	28.1	28.2	28.1	28.1	27.9	27.9	26.9	27.3	26.7	24.8	23.9	27.2	24.0	25.2	26.0	23.2	27.1	23.7	23.1	26.7	27.8	26.7	24.0	28.2	25.7	27.0	26.2
FJ647419.1_Chrysanthemum_chlorotic_mottle_viroid_isolate_plant_4_clone_04_complete_genome	24.1	25.2	26.2	26.9	24.7	24.7	24.3	26.4	24.4	26.5	24.9	26.5	26.3	26.1	25.7	28.0	28.1	27.9	28.2	27.9	28.3	27.9	28.1	28.3	28.1	28.1	27.9	27.9	27.0	27.3	26.8	25.0	23.7	27.4	23.9	25.5	26.2	23.6	27.1	23.5	22.9	26.8	28.0	26.8	23.9	28.4	25.7	27.2	26.3
FJ647420.1_Chrysanthemum_chlorotic_mottle_viroid_isolate_plant_4_clone_05_complete_genome	24.0	25.1	26.1	26.8	24.6	24.6	24.1	26.8	24.2	26.4	24.8	26.3	26.2	26.0	25.7	27.7	28.2	28.0	28.0	28.0	28.4	28.0	28.2	28.4	28.2	28.2	28.0	28.0	27.3	27.7	27.1	24.7	24.0	27.2	24.2	25.2	26.0	23.6	27.5	23.8	23.1	27.1	27.7	27.1	24.2	28.2	25.6	27.1	26.2
FJ647421.1_Chrysanthemum_chlorotic_mottle_viroid_isolate_plant_4_clone_06_complete_genome	23.2	23.7	24.7	25.5	24.1	24.1	22.5	25.1	23.0	25.1	23.1	24.3	25.0	24.8	24.4	25.4	25.8	25.6	25.9	25.6	25.9	25.6	25.8	25.9	26.3	25.9	25.7	25.7	25.8	26.0	25.7	23.2	22.4	24.1	22.8	22.3	23.0	23.8	26.0	22.3	22.3	25.7	25.8	25.7	22.6	26.2	24.0	26.0	24.4
FJ647422.1_Chrysanthemum_chlorotic_mottle_viroid_isolate_plant_4_clone_07_complete_genome	24.4	25.6	26.3	26.9	24.8	24.8	24.5	26.8	24.4	26.6	25.0	26.4	26.4	26.2	25.8	27.8	28.2	28.0	28.4	28.0	28.4	28.0	28.2	28.4	28.2	28.2	28.0	28.0	27.3	27.7	27.1	24.9	23.8	27.3	23.9	25.3	25.9	24.0	27.5	23.6	22.7	27.1	27.9	27.1	23.9	28.3	25.8	27.2	26.3
FJ647423.1_Chrysanthemum_chlorotic_mottle_viroid_isolate_plant_4_clone_08_complete_genome	23.9	25.0	26.0	26.8	24.5	24.5	24.1	26.2	24.2	26.3	24.7	26.3	26.1	25.9	25.6	27.8	27.9	27.7	28.1	27.7	28.1	27.7	27.9	28.1	27.9	27.9	27.7	27.7	26.8	27.1	26.6	24.8	23.5	27.3	23.7	25.3	26.1	23.5	26.9	23.3	22.8	26.6	27.8	26.6	23.7	28.2	25.6	27.0	26.1
FJ647424.1_Chrysanthemum_chlorotic_mottle_viroid_isolate_plant_4_clone_09_complete_genome	24.0	25.1	26.1	26.8	24.6	24.6	24.1	26.2	24.2	26.4	24.8	26.3	26.2	26.0	25.7	27.9	28.0	27.8	28.2	27.8	28.2	27.8	28.0	28.2	28.0	28.0	27.8	27.8	26.8	27.1	26.6	24.9	23.6	27.4	23.8	25.4	26.2	23.6	26.9	23.4	22.8	26.6	27.9	26.6	23.8	28.4	25.6	27.1	26.2
FJ647426.1_Chrysanthemum_chlorotic_mottle_viroid_isolate_plant_4_clone_11_complete_genome	23.8	24.9	24.5	25.9	24.0	24.2	24.5	25.6	23.1	24.1	22.7	24.4	24.1	23.9	23.5	26.3	26.0	25.8	25.2	25.8	26.2	25.8	26.0	26.2	25.8	26.2	25.8	25.8	25.5	26.3	25.3	23.0	22.8	25.2	23.0	23.4	24.1	23.0	25.4	22.6	22.3	25.5	26.1	25.5	22.6	26.1	24.3	25.1	25.0
FJ647427.1_Chrysanthemum_chlorotic_mottle_viroid_isolate_plant_4_clone_12_complete_genome	24.5	25.6	26.0	26.5	25.2	25.2	24.3	26.2	25.1	26.1	24.5	26.1	25.9	25.7	25.4	27.5	27.8	27.6	27.7	27.6	28.0	27.6	27.8	28.0	27.6	27.8	27.6	27.6	26.8	27.2	26.6	24.6	23.8	27.0	24.0	25.0	25.8	24.5	27.0	23.6	23.0	26.6	27.5	26.6	24.0	27.9	25.6	26.8	26.7
FJ647428.1_Chrysanthemum_chlorotic_mottle_viroid_isolate_plant_4_clone_13_complete_genome	24.5	25.6	26.0	26.5	25.2	25.2	24.3	26.2	25.1	26.1	24.5	26.1	25.9	25.7	25.4	27.5	27.8	27.6	27.7	27.6	28.0	27.6	27.8	28.0	27.6	27.8	27.6	27.6	26.8	27.2	26.6	24.6	23.8	27.0	24.0	25.0	25.8	24.5	27.0	23.6	23.0	26.6	27.5	26.6	24.0	27.9	25.6	26.8	26.7
FJ647429.1_Chrysanthemum_chlorotic_mottle_viroid_isolate_plant_4_clone_14_complete_genome	24.5	25.6	26.0	26.5	25.2	25.2	24.3	26.2	25.1	26.1	24.5	26.1	25.9	25.7	25.4	27.5	27.8	27.6	27.7	27.6	28.0	27.6	27.8	28.0	27.6	27.8	27.6	27.6	26.8	27.2	26.6	24.6	23.8	27.0	24.0	25.0	25.8	24.5	27.0	23.6	23.0	26.6	27.5	26.6	24.0	27.9	25.6	26.8	26.7
FJ647430.1_Chrysanthemum_chlorotic_mottle_viroid_isolate_plant_4_clone_15_complete_genome	24.5	25.6	26.0	26.5	25.2	25.2	24.3	26.2	25.1	26.1	24.5	26.1	25.9	25.7	25.4	27.5	27.8	27.6	27.7	27.6	28.0	27.6	27.8	28.0	27.6	27.8	27.6	27.6	26.8	27.2	26.6	24.6	23.8	27.0	24.0	25.0	25.8	24.5	27.0	23.6	23.0	26.6	27.5	26.6	24.0	27.9	25.6	26.8	26.7
FJ647431.1_Chrysanthemum_chlorotic_mottle_viroid_isolate_plant_4_clone_16_complete_genome	24.5	25.6	26.0	26.5	25.2	25.2	24.3	26.2	25.1	26.1	24.5	26.1	25.9	25.7	25.4	27.5	27.8	27.6	27.7	27.6	28.0	27.6	27.8	28.0	27.6	27.8	27.6	27.6	26.8	27.2	26.6	24.6	23.8	27.0	24.0	25.0	25.8	24.5	27.0	23.6	23.0	26.6	27.5	26.6	24.0	27.9	25.6	26.8	26.7
FJ647432.1_Chrysanthemum_chlorotic_mottle_viroid_isolate_plant_4_clone_17_complete_genome	24.5	25.6	26.0	26.5	25.2	25.2	24.3	26.2	25.1	26.1	24.5	26.1	25.9	25.7	25.4	27.5	27.8	27.6	27.7	27.6	28.0	27.6	27.8	28.0	27.6	27.8	27.6	27.6	26.8	27.2	26.6	24.6	23.8	27.0	24.0	25.0	25.8	24.5	27.0	23.6	23.0	26.6	27.5	26.6	24.0	27.9	25.6	26.8	26.7
FJ647433.1_Chrysanthemum_chlorotic_mottle_viroid_isolate_plant_4_clone_18_complete_genome	24.5	25.6	26.0	26.5	25.2	25.2	24.3	26.2	25.1	26.1	24.5	26.1	25.9	25.7	25.4	27.5	27.8	27.6	27.7	27.6	28.0	27.6	27.8	28.0	27.6	27.8	27.6	27.6	26.8	27.2	26.6	24.6	23.8	27.0	24.0	25.0	25.8	24.5	27.0	23.6	23.0	26.6	27.5	26.6	24.0	27.9	25.6	26.8	26.7
FJ647434.1_Chrysanthemum_chlorotic_mottle_viroid_isolate_plant_4_clone_19_complete_genome	24.5	25.6	26.0	26.5	25.2	25.2	24.3	26.2	25.1	26.1	24.5	26.1	25.9	25.7	25.4	27.5	27.8	27.6	27.7	27.6	28.0	27.6	27.8	28.0	27.6	27.8	27.6	27.6	26.8	27.2	26.6	24.6	23.8	27.0	24.0	25.0	25.8	24.5	27.0	23.6	23.0	26.6	27.5	26.6	24.0	27.9	25.6	26.8	26.7
FJ647435.1_Chrysanthemum_chlorotic_mottle_viroid_isolate_plant_4_clone_20_complete_genome	24.5	25.6	26.0	26.5	25.2	25.2	24.3	26.2	25.1	26.1	24.5	26.1	25.9	25.7	25.4	27.5	27.8	27.6	27.7	27.6	28.0	27.6	27.8	28.0	27.6	27.8	27.6	27.6	26.8	27.2	26.6	24.6	23.8	27.0	24.0	25.0	25.8	24.5	27.0	23.6	23.0	26.6	27.5	26.6	24.0	27.9	25.6	26.8	26.7
FJ647436.1_Chrysanthemum_chlorotic_mottle_viroid_isolate_plant_4_clone_21_complete_genome	24.5	25.6	26.0	26.5	25.2	25.2	24.3	26.2	25.1	26.1	24.5	26.1	25.9	25.7	25.4	27.5	27.8	27.6	27.7	27.6	28.0	27.6	27.8	28.0	27.6	27.8	27.6	27.6	26.8	27.2	26.6	24.6	23.8	27.0	24.0	25.0	25.8	24.5	27.0	23.6	23.0	26.6	27.5	26.6	24.0	27.9	25.6	26.8	26.7
FJ647437.1_Chrysanthemum_chlorotic_mottle_viroid_isolate_plant_4_clone_22_complete_genome	25.9	26.6	28.0	27.3	26.1	26.1	25.6	27.3	25.6	27.9	26.2	27.7	27.7	27.5	27.1	28.7	29.1	28.9	29.1	28.9	29.3	28.9	29.1	29.3	29.1	29.1	28.9	28.9	27.8	28.2	27.6	25.8	24.5	27.4	24.7	25.5	26.2	24.5	28.0	24.4	24.2	27.6	28.9	27.6	24.5	29.3	27.5	28.5	27.7
FJ647438.1_Chrysanthemum_chlorotic_mottle_viroid_isolate_plant_4_clone_23_complete_genome	24.2	25.3	26.3	27.1	24.8	24.8	24.3	26.6	24.4	26.6	25.2	26.5	26.4	26.2	25.8	28.5	28.4	28.2	28.5	28.4	28.6	28.2	28.4	28.6	28.4	28.4	28.2	28.2	27.1	27.5	27.0	25.3	23.8	27.7	24.0	25.7	26.5	24.0	27.3	23.6	22.9	27.0	28.5	27.0	24.0	28.7	25.8	27.3	26.4
FJ647439.1_Chrysanthemum_chlorotic_mottle_viroid_isolate_plant_4_clone_24_complete_genome	24.3	25.4	25.8	26.3	25.0	25.0	24.1	26.1	25.0	25.9	24.3	25.9	25.7	25.6	25.2	27.3	27.6	27.4	27.6	27.4	27.8	27.4	27.6	27.8	27.4	27.6	27.4	27.4	26.6	27.0	26.4	24.4	23.6	26.8	23.8	24.9	25.6	24.3	26.8	23.4	22.9	26.4	27.3	26.4	23.8	27.7	25.4	26.6	26.5
FJ647440.1_Chrysanthemum_chlorotic_mottle_viroid_isolate_plant_4_clone_25_complete_genome	24.3	25.4	25.8	26.3	25.0	25.0	24.1	26.1	25.0	25.9	24.3	25.9	25.7	25.6	25.2	27.3	27.6	27.4	27.6	27.4	27.8	27.4	27.6	27.8	27.4	27.6	27.4	27.4	26.6	27.0	26.4	24.4	23.6	26.8	23.8	24.9	25.6	24.3	26.8	23.4	22.9	26.4	27.3	26.4	23.8	27.7	25.4	26.6	26.5
FJ647441.1_Chrysanthemum_chlorotic_mottle_viroid_isolate_plant_4_clone_26_complete_genome	24.3	25.4	25.8	26.3	25.0	25.0	24.1	26.1	25.0	25.9	24.3	25.9	25.7	25.6	25.2	27.3	27.6	27.4	27.6	27.4	27.8	27.4	27.6	27.8	27.4	27.6	27.4	27.4	26.6	27.0	26.4	24.4	23.6	26.8	23.8	24.9	25.6	24.3	26.8	23.4	22.9	26.4	27.3	26.4	23.8	27.7	25.4	26.6	26.5
FJ647442.1_Chrysanthemum_chlorotic_mottle_viroid_isolate_plant_4_clone_27_complete_genome	24.3	25.4	25.8	26.3	25.0	25.0	24.1	26.1	25.0	25.9	24.3	25.9	25.7	25.6	25.2	27.3	27.6	27.4	27.6	27.4	27.8	27.4	27.6	27.8	27.4	27.6	27.4	27.4	26.6	27.0	26.4	24.4	23.6	26.8	23.8	24.9	25.6	24.3	26.8	23.4	22.9	26.4	27.3	26.4	23.8	27.7	25.4	26.6	26.5
FJ647443.1_Chrysanthemum_chlorotic_mottle_viroid_isolate_plant_4_clone_28_complete_genome	24.0	25.1	26.1	26.8	24.6	24.6	24.1	26.4	24.2	26.4	24.8	26.3	26.2	26.0	25.7	28.1	28.2	28.0	28.4	28.0	28.4	28.0	28.2	28.4	28.2	28.2	28.0	28.0	27.0	27.3	26.8	25.1	23.6	27.5	23.8	25.7	26.2	23.6	27.1	23.4	22.8	26.8	28.1	26.8	23.8	28.5	25.6	27.1	26.2
FJ647444.1_Chrysanthemum_chlorotic_mottle_viroid_isolate_plant_4_clone_29_complete_genome	24.2	25.3	26.3	26.9	24.8	24.8	24.3	26.6	24.4	26.6	25.0	26.5	26.4	26.2	25.8	28.1	28.4	28.2	28.5	28.2	28.6	28.2	28.4	28.6	28.4	28.4	28.2	28.2	27.1	27.5	27.0	25.1	23.6	27.5	23.8	25.6	26.3	23.8	27.3	23.4	22.9	27.0	28.1	27.0	23.8	28.5	25.8	27.3	26.4
FJ647445.1_Chrysanthemum_chlorotic_mottle_viroid_isolate_plant_4_clone_30_complete_genome	24.0	25.1	26.1	26.8	24.6	24.6	24.1	26.4	24.2	26.4	24.8	26.3	26.2	26.0	25.7	28.1	28.2	28.0	28.4	28.0	28.4	28.0	28.2	28.4	28.2	28.2	28.0	28.0	27.0	27.3	26.8	25.1	23.6	27.5	23.8	25.6	26.3	23.6	27.1	23.4	22.8	26.8	28.1	26.8	23.8	28.5	25.6	27.1	26.2
FJ647446.1_Chrysanthemum_chlorotic_mottle_viroid_isolate_plant_4_clone_31_complete_genome	24.4	25.5	25.9	26.4	25.0	25.0	24.1	26.1	25.0	26.0	24.4	25.9	25.8	25.6	25.2	27.4	27.7	27.5	27.6	27.5	27.9	27.5	27.7	27.9	27.5	27.7	27.5	27.5	26.7	27.0	26.5	24.5	23.7	26.9	23.9	24.9	25.7	24.3	26.8	23.5	22.9	26.5	27.4	26.5	23.9	27.8	25.4	26.7	26.5
FJ647447.1_Chrysanthemum_chlorotic_mottle_viroid_isolate_plant_4_clone_32_complete_genome	24.0	25.0	25.9	26.6	24.4	24.4	24.1	26.2	24.0	26.2	24.6	26.1	26.0	25.8	25.5	27.8	28.0	27.8	28.2	27.8	28.2	27.8	28.0	28.2	28.0	28.0	27.8	27.8	26.8	27.1	26.6	24.9	23.4	27.3	23.6	25.3	26.1	23.6	26.9	23.2	22.5	26.6	27.9	26.6	23.6	28.3	25.4	26.9	25.9
FJ647448.1_Chrysanthemum_chlorotic_mottle_viroid_isolate_plant_4_clone_33_complete_genome	24.5	25.6	26.0	26.5	25.2	25.2	24.3	26.2	25.1	26.1	24.5	26.1	25.9	25.7	25.4	27.5	27.8	27.6	27.7	27.6	28.0	27.6	27.8	28.0	27.6	27.8	27.6	27.6	26.8	27.2	26.6	24.6	23.8	27.0	24.0	25.0	25.8	24.5	27.0	23.6	23.0	26.6	27.5	26.6	24.0	27.9	25.6	26.8	26.7
FJ647449.1_Chrysanthemum_chlorotic_mottle_viroid_isolate_plant_4_clone_34_complete_genome	24.5	25.6	26.0	26.5	25.2	25.2	24.3	26.2	25.1	26.1	24.5	26.1	25.9	25.7	25.4	27.5	27.8	27.6	27.7	27.6	28.0	27.6	27.8	28.0	27.6	27.8	27.6	27.6	26.8	27.2	26.6	24.6	23.8	27.0	24.0	25.0	25.8	24.5	27.0	23.6	23.0	26.6	27.5	26.6	24.0	27.9	25.6	26.8	26.7
FJ647450.1_Chrysanthemum_chlorotic_mottle_viroid_isolate_plant_4_clone_35_complete_genome	24.5	25.6	26.0	26.5	25.2	25.2	24.3	26.2	25.1	26.1	24.5	26.1	25.9	25.7	25.4	27.5	27.8	27.6	27.7	27.6	28.0	27.6	27.8	28.0	27.6	27.8	27.6	27.6	26.8	27.2	26.6	24.6	23.8	27.0	24.0	25.0	25.8	24.5	27.0	23.6	23.0	26.6	27.5	26.6	24.0	27.9	25.6	26.8	26.7
FJ647451.1_Chrysanthemum_chlorotic_mottle_viroid_isolate_plant_4_clone_36_complete_genome	25.5	26.2	27.6	27.1	25.7	25.7	25.2	26.9	25.2	27.4	25.8	27.3	27.3	27.1	26.7	28.3	28.7	28.5	28.7	28.5	28.9	28.5	28.7	28.9	28.7	28.7	28.5	28.5	27.4	27.8	27.2	25.4	24.1	27.2	24.3	25.2	26.0	24.3	27.6	23.9	23.8	27.2	28.4	27.2	24.1	28.9	27.3	28.1	27.2
FJ647452.1_Chrysanthemum_chlorotic_mottle_viroid_isolate_plant_4_clone_37_complete_genome	26.3	27.0	27.7	27.3	26.1	26.1	25.4	26.8	25.3	27.7	25.5	26.7	27.5	27.3	26.9	27.9	28.2	28.0	28.2	28.0	28.4	28.0	28.2	28.4	28.0	28.2	28.0	28.0	27.4	27.7	27.2	25.0	24.3	26.5	24.4	24.6	25.4	24.4	27.5	24.1	24.0	27.2	27.8	27.2	24.3	28.2	27.2	28.2	28.1
FJ647453.1_Chrysanthemum_chlorotic_mottle_viroid_isolate_plant_4_clone_38_complete_genome	24.4	25.5	26.5	26.8	24.6	24.6	24.5	26.6	24.2	26.4	24.8	26.3	26.2	26.0	25.7	28.3	28.4	28.2	28.5	28.2	28.6	28.2	28.4	28.6	28.4	28.4	28.2	28.2	27.1	27.5	27.0	25.1	24.0	27.7	24.2	25.7	26.5	24.0	27.3	23.8	22.8	27.0	28.1	27.0	24.2	28.5	26.0	27.1	26.6
FJ647454.1_Chrysanthemum_chlorotic_mottle_viroid_isolate_plant_4_clone_39_complete_genome	24.4	25.5	26.5	27.1	25.0	25.0	24.5	26.8	24.6	26.8	25.2	26.7	26.6	26.4	26.0	28.5	28.6	28.4	28.7	28.4	28.8	28.4	28.6	28.8	28.6	28.6	28.4	28.4	27.3	27.7	27.1	25.5	24.0	27.9	24.2	25.9	26.7	23.6	27.5	23.8	23.1	27.1	28.5	27.1	24.2	28.9	26.0	27.5	26.6
FJ647455.1_Chrysanthemum_chlorotic_mottle_viroid_isolate_plant_4_clone_40_complete_genome	24.9	26.0	26.4	26.8	25.2	25.2	24.3	26.5	24.4	27.1	25.0	26.3	26.9	26.7	26.3	27.8	27.9	27.7	28.0	27.7	28.1	27.7	27.9	28.1	27.7	27.9	27.7	27.7	27.0	27.4	26.9	24.6	23.9	27.1	24.1	25.1	26.1	24.0	27.2	23.7	22.9	26.9	27.8	26.9	24.1	28.2	25.9	27.3	27.1
FJ647456.1_Chrysanthemum_chlorotic_mottle_viroid_isolate_plant_4_clone_41_complete_genome	25.3	26.4	26.7	26.9	25.4	25.4	24.7	26.7	24.8	27.3	25.4	26.5	27.1	26.9	26.5	28.0	28.1	27.9	28.2	27.9	28.3	27.9	28.1	28.3	27.9	28.1	27.9	27.9	27.2	27.6	27.0	25.0	24.1	27.4	24.3	25.5	26.2	24.3	27.4	23.9	23.2	27.0	28.0	27.0	24.3	28.4	26.2	27.7	27.5
FJ647457.1_Chrysanthemum_chlorotic_mottle_viroid_isolate_plant_4_clone_42_complete_genome	26.6	27.4	28.1	27.5	26.3	26.3	25.6	27.0	25.5	28.0	25.9	26.9	27.8	27.7	27.3	28.0	28.4	28.2	28.4	28.2	28.6	28.2	28.4	28.6	28.2	28.4	28.2	28.2	27.5	27.9	27.4	25.2	24.4	26.7	24.6	24.8	25.6	24.6	27.7	24.3	24.2	27.4	28.0	27.4	24.4	28.4	27.6	28.6	28.5
FJ647458.1_Chrysanthemum_chlorotic_mottle_viroid_isolate_plant_4_clone_43_complete_genome	24.3	25.4	26.4	27.4	24.9	24.7	24.3	26.4	24.4	26.6	25.0	26.5	26.5	26.3	25.9	27.9	28.1	27.9	28.2	27.9	28.3	27.9	28.1	28.3	28.1	28.1	27.9	27.9	27.0	27.4	26.8	25.0	23.7	27.5	24.0	25.5	26.3	24.2	27.2	23.7	23.0	26.8	28.0	26.8	24.0	28.4	25.9	27.3	25.6
FJ647459.1_Chrysanthemum_chlorotic_mottle_viroid_isolate_plant_4_clone_44_complete_genome	23.9	25.0	26.2	26.8	24.5	24.5	24.1	26.4	24.2	26.3	24.7	26.3	26.1	25.9	25.6	27.6	27.7	27.5	27.9	27.5	27.9	27.5	27.7	27.9	27.7	27.7	27.5	27.5	26.8	27.1	26.6	24.6	23.5	27.1	23.7	25.1	25.9	23.5	27.3	23.3	22.9	26.8	27.8	26.8	23.7	28.2	25.7	27.2	26.1
FJ647460.1_Chrysanthemum_chlorotic_mottle_viroid_isolate_plant_4_clone_45_complete_genome	23.9	25.0	26.2	26.5	24.3	24.3	24.1	26.3	24.0	26.1	24.5	26.1	25.9	25.7	25.3	27.4	27.7	27.5	27.6	27.5	27.9	27.5	27.7	27.9	27.7	27.7	27.5	27.5	26.7	27.1	26.5	24.4	23.5	26.8	23.7	24.9	25.6	23.4	27.2	23.3	23.1	26.7	27.6	26.7	23.7	28.0	25.7	27.0	26.0
FJ647461.1_Chrysanthemum_chlorotic_mottle_viroid_isolate_plant_4_clone_46_complete_genome	24.3	25.4	25.8	26.3	25.0	25.0	24.1	26.1	25.0	25.9	24.3	25.9	25.7	25.6	25.2	27.3	27.6	27.4	27.6	27.4	27.8	27.4	27.6	27.8	27.4	27.6	27.4	27.4	26.6	27.0	26.4	24.4	23.6	26.8	23.8	24.9	25.6	24.5	26.8	23.4	22.9	26.4	27.3	26.4	23.8	27.7	25.4	26.6	26.5
FJ647462.1_Chrysanthemum_chlorotic_mottle_viroid_isolate_plant_4_clone_47_complete_genome	24.0	25.1	26.1	26.8	24.6	24.6	24.1	26.4	24.2	26.4	24.8	26.3	26.2	26.0	25.7	28.1	28.2	28.0	28.4	28.0	28.4	28.0	28.2	28.4	28.2	28.2	28.0	28.0	27.0	27.3	26.8	25.1	23.6	27.5	23.8	25.6	26.3	23.8	27.1	23.4	22.8	26.8	28.1	26.8	23.8	28.5	25.6	27.1	26.2
FJ647463.1_Chrysanthemum_chlorotic_mottle_viroid_isolate_plant_5_clone_01_complete_genome	25.1	26.2	26.4	26.8	25.2	25.2	24.3	26.3	24.4	26.9	25.0	26.3	26.7	26.5	26.1	27.8	27.9	27.7	28.0	27.7	28.1	27.7	27.9	28.1	27.7	27.9	27.7	27.7	26.9	27.2	26.7	24.8	23.9	27.2	24.1	25.3	26.1	24.0	27.0	23.7	22.9	26.7	27.8	26.7	24.1	28.2	25.9	27.3	27.3
FJ647464.1_Chrysanthemum_chlorotic_mottle_viroid_isolate_plant_5_clone_02_complete_genome	24.1	25.2	26.2	26.7	24.5	24.5	24.3	26.3	24.2	26.3	24.7	26.2	26.1	25.9	25.5	27.7	28.1	27.9	28.0	27.9	28.2	27.9	28.1	28.2	28.1	28.1	27.9	27.9	26.9	27.3	26.7	24.8	23.9	27.2	24.0	25.2	26.0	23.6	27.1	23.7	23.1	26.7	27.8	26.7	24.0	28.2	25.7	27.0	26.2
FJ647465.1_Chrysanthemum_chlorotic_mottle_viroid_isolate_plant_5_clone_03_complete_genome	25.1	26.2	26.4	26.8	25.2	25.2	24.3	26.3	24.4	26.9	25.0	26.3	26.7	26.5	26.1	27.8	27.9	27.7	28.0	27.7	28.1	27.7	27.9	28.1	27.7	27.9	27.7	27.7	26.9	27.2	26.7	24.8	23.9	27.2	24.1	25.3	26.1	24.0	27.0	23.7	22.9	26.7	27.8	26.7	24.1	28.2	25.9	27.3	27.3
FJ647466.1_Chrysanthemum_chlorotic_mottle_viroid_isolate_plant_5_clone_04_complete_genome	23.6	24.0	25.0	24.7	24.7	24.7	23.1	25.7	24.2	25.3	23.7	25.0	25.1	24.9	24.5	26.0	26.3	26.1	26.5	26.1	26.5	26.1	26.3	26.5	26.9	26.5	26.3	26.3	26.5	26.6	26.3	23.8	23.3	24.2	23.7	22.3	23.1	24.6	26.6	23.1	22.7	26.3	26.4	26.3	23.3	26.8	24.3	26.1	24.8
FJ647467.1_Chrysanthemum_chlorotic_mottle_viroid_isolate_plant_5_clone_05_complete_genome	24.1	25.2	26.2	26.7	24.5	24.5	24.3	26.3	24.2	26.3	24.7	26.2	26.1	25.9	25.5	27.7	28.1	27.9	28.0	27.9	28.2	27.9	28.1	28.2	28.1	28.1	27.9	27.9	26.9	27.3	26.7	24.8	23.9	27.2	24.0	25.2	26.0	23.2	27.1	23.7	23.1	26.7	27.8	26.7	24.0	28.2	25.7	27.0	26.2
FJ647468.1_Chrysanthemum_chlorotic_mottle_viroid_isolate_plant_5_clone_06_complete_genome	24.1	25.2	26.2	26.7	24.5	24.5	24.3	26.3	24.2	26.3	24.7	26.2	26.1	25.9	25.5	27.7	28.1	27.9	28.0	27.9	28.2	27.9	28.1	28.2	28.1	28.1	27.9	27.9	26.9	27.3	26.7	24.8	23.9	27.2	24.0	25.2	26.0	23.2	27.1	23.7	23.1	26.7	27.8	26.7	24.0	28.2	25.7	27.0	26.2
FJ647469.1_Chrysanthemum_chlorotic_mottle_viroid_isolate_plant_5_clone_07_complete_genome	24.7	25.8	26.0	26.4	24.8	24.8	23.9	25.9	24.2	26.5	24.8	25.9	26.3	26.1	25.8	27.4	27.5	27.3	27.7	27.3	27.7	27.3	27.5	27.7	27.3	27.5	27.3	27.3	26.5	26.9	26.3	24.5	23.5	26.9	23.7	24.9	25.7	23.6	26.6	23.3	22.5	26.3	27.4	26.3	23.7	27.8	25.5	27.0	26.9
FJ647470.1_Chrysanthemum_chlorotic_mottle_viroid_isolate_plant_5_clone_08_complete_genome	25.1	26.2	26.4	26.8	25.2	25.2	24.3	26.3	24.4	26.9	25.0	26.3	26.7	26.5	26.1	27.8	27.9	27.7	28.0	27.7	28.1	27.7	27.9	28.1	27.7	27.9	27.7	27.7	26.9	27.2	26.7	24.8	23.9	27.2	24.1	25.3	26.1	23.8	27.0	23.7	22.9	26.7	27.8	26.7	24.1	28.2	25.9	27.3	27.3
FJ647471.1_Chrysanthemum_chlorotic_mottle_viroid_isolate_plant_5_clone_09_complete_genome	24.9	25.8	26.4	26.6	25.0	25.0	24.1	26.1	24.2	26.7	24.8	26.1	26.5	26.3	25.9	27.6	27.7	27.5	27.9	27.5	27.9	27.5	27.7	27.9	27.5	27.7	27.5	27.5	26.7	27.0	26.5	24.6	23.7	27.1	23.9	25.1	25.9	23.4	26.8	23.5	22.7	26.5	27.6	26.5	23.9	28.0	25.9	27.3	27.1
FJ647472.1_Chrysanthemum_chlorotic_mottle_viroid_isolate_plant_5_clone_10_complete_genome	23.9	25.0	26.0	26.5	24.3	24.3	24.1	26.2	24.0	26.1	24.5	26.1	25.9	25.7	25.3	27.5	27.9	27.7	27.8	27.7	28.1	27.7	27.9	28.1	27.9	27.9	27.7	27.7	26.7	27.1	26.5	24.6	23.7	27.0	23.9	25.0	25.8	23.2	26.9	23.5	22.9	26.5	27.6	26.5	23.9	28.0	25.5	26.8	26.0
FJ647473.1_Chrysanthemum_chlorotic_mottle_viroid_isolate_plant_5_clone_11_complete_genome	24.9	26.0	26.2	26.6	25.0	25.0	24.1	26.1	24.2	26.7	24.8	26.1	26.5	26.3	25.9	27.6	27.7	27.5	27.9	27.5	27.9	27.5	27.7	27.9	27.5	27.7	27.5	27.5	26.7	27.0	26.5	24.6	23.7	27.1	23.9	25.1	25.9	23.6	26.8	23.5	22.7	26.5	27.6	26.5	23.9	28.0	25.7	27.2	27.1
FJ647474.1_Chrysanthemum_chlorotic_mottle_viroid_isolate_plant_5_clone_12_complete_genome	24.9	26.0	26.2	26.8	25.0	25.0	24.1	26.1	24.2	26.7	24.8	26.3	26.5	26.3	25.9	27.6	27.7	27.5	27.9	27.5	27.9	27.5	27.7	27.9	27.5	27.7	27.5	27.5	26.7	27.0	26.5	24.6	23.9	27.1	24.1	25.1	25.9	23.6	26.8	23.7	22.7	26.5	27.6	26.5	24.1	28.0	25.7	27.2	27.1
FJ647475.1_Chrysanthemum_chlorotic_mottle_viroid_isolate_plant_5_clone_13_complete_genome	24.9	26.0	26.2	26.6	25.0	25.0	24.1	26.1	24.2	26.7	24.8	26.1	26.5	26.3	25.9	27.6	27.7	27.5	27.9	27.5	27.9	27.5	27.7	27.9	27.5	27.7	27.5	27.5	26.7	27.0	26.5	24.6	23.7	27.1	23.9	25.1	25.9	23.8	26.8	23.5	22.7	26.5	27.6	26.5	23.9	28.0	25.7	27.2	27.1
FJ647476.1_Chrysanthemum_chlorotic_mottle_viroid_isolate_plant_5_clone_14_complete_genome	24.3	25.4	26.4	27.1	24.9	24.9	24.5	26.6	24.6	26.7	25.1	26.7	26.5	26.3	25.9	28.2	28.3	28.1	28.4	28.1	28.5	28.1	28.3	28.5	28.3	28.3	28.1	28.1	27.1	27.5	27.0	25.2	24.1	27.6	24.3	25.6	26.4	23.5	27.3	23.9	23.1	27.0	28.2	27.0	24.3	28.6	25.9	27.4	26.5
FJ647477.1_Chrysanthemum_chlorotic_mottle_viroid_isolate_plant_5_clone_15_complete_genome	24.3	25.4	26.3	26.9	24.7	24.7	24.4	26.5	24.4	26.4	24.9	26.4	26.3	26.1	25.7	27.9	28.2	28.1	28.2	28.1	28.4	28.1	28.2	28.4	28.2	28.2	28.1	28.1	27.1	27.5	26.9	25.0	24.0	27.4	24.2	25.4	26.2	23.4	27.2	23.9	23.3	26.9	27.9	26.9	24.2	28.4	25.9	27.1	26.4
FJ647478.1_Chrysanthemum_chlorotic_mottle_viroid_isolate_plant_5_clone_16_complete_genome	24.3	25.4	26.3	26.9	24.7	24.7	24.4	26.5	24.4	26.4	24.9	26.4	26.3	26.1	25.7	27.9	28.2	28.1	28.2	28.1	28.4	28.1	28.2	28.4	28.2	28.2	28.1	28.1	27.1	27.5	26.9	25.0	24.0	27.4	24.2	25.4	26.2	23.4	27.2	23.9	23.3	26.9	27.9	26.9	24.2	28.4	25.9	27.1	26.4
FJ647479.1_Chrysanthemum_chlorotic_mottle_viroid_isolate_plant_5_clone_17_complete_genome	24.3	25.4	26.3	26.9	24.7	24.7	24.4	26.5	24.4	26.4	24.9	26.4	26.3	26.1	25.7	27.9	28.2	28.1	28.2	28.1	28.4	28.1	28.2	28.4	28.2	28.2	28.1	28.1	27.1	27.5	26.9	25.0	24.0	27.4	24.2	25.4	26.2	23.4	27.2	23.9	23.3	26.9	27.9	26.9	24.2	28.4	25.9	27.1	26.4
FJ647480.1_Chrysanthemum_chlorotic_mottle_viroid_isolate_plant_5_clone_18_complete_genome	25.1	26.2	26.4	26.8	25.2	25.2	24.3	26.3	24.4	26.9	25.2	26.3	26.7	26.5	26.1	27.8	27.9	27.7	28.0	27.7	28.1	27.7	27.9	28.1	27.7	27.9	27.7	27.7	26.9	27.2	26.7	24.8	23.9	27.2	24.1	25.3	26.1	24.0	27.0	23.7	22.9	26.7	27.8	26.7	24.1	28.2	25.9	27.3	27.3
FJ647481.1_Chrysanthemum_chlorotic_mottle_viroid_isolate_plant_5_clone_19_complete_genome	24.9	26.0	26.2	26.6	25.0	25.0	24.3	26.2	24.2	26.7	24.8	26.1	26.5	26.3	25.9	27.6	27.9	27.7	28.0	27.7	28.0	27.7	27.9	28.0	27.7	27.9	27.7	27.7	26.8	27.2	26.6	24.6	23.9	27.1	24.0	25.1	25.9	23.9	27.0	23.7	22.7	26.6	27.6	26.6	24.0	28.0	25.7	27.2	27.1
FJ647482.1_Chrysanthemum_chlorotic_mottle_viroid_isolate_plant_5_clone_20_complete_genome	25.1	26.2	26.4	26.8	25.2	25.2	24.3	26.3	24.4	26.9	25.0	26.3	26.7	26.5	26.1	27.8	27.9	27.7	28.0	27.7	28.1	27.7	27.9	28.1	27.7	27.9	27.7	27.7	26.9	27.2	26.7	24.8	23.9	27.2	24.1	25.3	26.1	23.8	27.0	23.7	22.9	26.7	27.8	26.7	24.1	28.2	25.9	27.3	27.3
FJ647483.1_Chrysanthemum_chlorotic_mottle_viroid_isolate_plant_5_clone_21_complete_genome	25.1	26.2	26.4	26.8	25.2	25.2	24.3	26.3	24.4	26.9	25.0	26.3	26.7	26.5	26.1	27.8	27.9	27.7	28.0	27.7	28.1	27.7	27.9	28.1	27.7	27.9	27.7	27.7	26.9	27.2	26.7	24.8	23.9	27.2	24.1	25.3	26.1	24.0	27.0	23.7	22.9	26.7	27.8	26.7	24.1	28.2	25.9	27.3	27.3
FJ647484.1_Chrysanthemum_chlorotic_mottle_viroid_isolate_plant_5_clone_22_complete_genome	24.9	26.0	26.2	26.6	25.0	25.0	24.1	26.1	24.2	26.7	24.8	26.1	26.5	26.3	25.9	27.6	27.7	27.5	27.9	27.5	27.9	27.5	27.7	27.9	27.5	27.7	27.5	27.5	26.7	27.0	26.5	24.6	23.7	27.1	23.9	25.1	25.9	23.6	26.8	23.5	22.9	26.5	27.6	26.5	23.9	28.0	25.7	27.2	27.1
FJ647485.1_Chrysanthemum_chlorotic_mottle_viroid_isolate_plant_5_clone_23_complete_genome	24.1	25.2	26.2	26.7	24.5	24.5	24.3	26.3	24.2	26.3	24.7	26.2	26.1	25.9	25.5	27.7	28.1	27.9	28.0	27.9	28.2	27.9	28.1	28.2	28.1	28.1	27.9	27.9	26.9	27.3	26.7	24.8	23.9	27.2	24.0	25.2	26.0	23.4	27.1	23.7	23.1	26.7	27.8	26.7	24.0	28.2	25.7	27.0	26.2
FJ647486.1_Chrysanthemum_chlorotic_mottle_viroid_isolate_plant_5_clone_24_complete_genome	24.1	25.2	26.2	26.7	24.5	24.5	24.3	26.3	24.2	26.3	24.7	26.2	26.1	25.9	25.5	27.7	28.1	27.9	28.0	27.9	28.2	27.9	28.1	28.2	28.1	28.1	27.9	27.9	26.9	27.3	26.7	24.8	23.9	27.2	24.0	25.2	26.0	23.4	27.1	23.7	23.1	26.7	27.8	26.7	24.0	28.2	25.7	27.0	26.2
FJ647487.1_Chrysanthemum_chlorotic_mottle_viroid_isolate_plant_5_clone_25_complete_genome	24.1	25.2	26.2	26.7	24.5	24.5	24.3	26.3	24.2	26.3	24.7	26.2	26.1	25.9	25.5	27.7	28.1	27.9	28.0	27.9	28.2	27.9	28.1	28.2	28.1	28.1	27.9	27.9	26.9	27.3	26.7	24.8	23.9	27.2	24.0	25.2	26.0	23.4	27.1	23.7	23.1	26.7	27.8	26.7	24.0	28.2	25.7	27.0	26.2
FJ647488.1_Chrysanthemum_chlorotic_mottle_viroid_isolate_plant_5_clone_26_complete_genome	24.1	25.2	26.2	26.7	24.5	24.5	24.3	26.3	24.2	26.3	24.7	26.2	26.1	25.9	25.5	27.7	28.1	27.9	28.0	27.9	28.2	27.9	28.1	28.2	28.1	28.1	27.9	27.9	26.9	27.3	26.7	24.8	23.9	27.2	24.0	25.2	26.0	23.4	27.1	23.7	23.1	26.7	27.8	26.7	24.0	28.2	25.7	27.0	26.2
FJ647489.1_Chrysanthemum_chlorotic_mottle_viroid_isolate_plant_5_clone_27_complete_genome	24.1	25.2	26.2	26.7	24.5	24.5	24.3	26.3	24.2	26.3	24.7	26.2	26.1	25.9	25.5	27.7	28.1	27.9	28.0	27.9	28.2	27.9	28.1	28.2	28.1	28.1	27.9	27.9	26.9	27.3	26.7	24.8	23.9	27.2	24.0	25.2	26.0	23.4	27.1	23.7	23.1	26.7	27.8	26.7	24.0	28.2	25.7	27.0	26.2
FJ647490.1_Chrysanthemum_chlorotic_mottle_viroid_isolate_plant_5_clone_28_complete_genome	24.1	25.2	26.2	26.7	24.5	24.5	24.3	26.3	24.2	26.3	24.7	26.2	26.1	25.9	25.5	27.7	28.1	27.9	28.0	27.9	28.2	27.9	28.1	28.2	28.1	28.1	27.9	27.9	26.9	27.3	26.7	24.8	23.9	27.2	24.0	25.2	26.0	23.4	27.1	23.7	23.1	26.7	27.8	26.7	24.0	28.2	25.7	27.0	26.2
FJ647491.1_Chrysanthemum_chlorotic_mottle_viroid_isolate_plant_5_clone_29_complete_genome	24.1	25.2	26.2	26.7	24.5	24.5	24.3	26.3	24.2	26.3	24.7	26.2	26.1	25.9	25.5	27.7	28.1	27.9	28.0	27.9	28.2	27.9	28.1	28.2	28.1	28.1	27.9	27.9	26.9	27.3	26.7	24.8	23.9	27.2	24.0	25.2	26.0	23.4	27.1	23.7	23.1	26.7	27.8	26.7	24.0	28.2	25.7	27.0	26.2
FJ647492.1_Chrysanthemum_chlorotic_mottle_viroid_isolate_plant_5_clone_30_complete_genome	25.3	26.0	26.2	26.6	25.0	25.0	24.5	26.1	24.2	27.1	24.8	26.1	26.9	26.7	26.3	27.6	27.7	27.5	27.9	27.5	27.9	27.5	27.7	27.9	27.5	27.7	27.5	27.5	26.7	27.0	26.5	24.6	23.7	27.4	23.9	25.1	25.9	24.0	26.8	23.5	22.7	26.5	27.6	26.5	23.9	28.0	25.7	27.5	27.3
FJ647493.1_Chrysanthemum_chlorotic_mottle_viroid_isolate_plant_5_clone_31_complete_genome	25.3	26.4	26.5	26.9	25.4	25.4	24.5	26.5	24.6	26.9	25.2	26.5	26.7	26.5	26.1	28.0	28.1	27.9	28.2	27.9	28.3	27.9	28.1	28.3	27.9	28.1	27.9	27.9	27.0	27.4	26.9	25.0	23.9	27.4	24.1	25.5	26.1	23.8	27.2	23.7	22.9	26.9	28.0	26.9	24.1	28.4	26.1	27.5	27.5
FJ647494.1_Chrysanthemum_chlorotic_mottle_viroid_isolate_plant_5_clone_32_complete_genome	25.1	26.3	26.1	26.6	25.0	25.0	24.3	26.3	24.2	26.9	24.8	26.1	26.7	26.5	26.1	27.5	27.9	27.7	28.0	27.7	28.1	27.7	27.9	28.1	27.7	27.9	27.7	27.7	26.9	27.2	26.7	24.6	23.9	27.0	24.0	25.0	25.8	24.0	27.0	23.7	22.6	26.7	27.5	26.7	24.0	28.0	25.6	27.1	27.0
FJ647495.1_Chrysanthemum_chlorotic_mottle_viroid_isolate_plant_5_clone_33_complete_genome	24.9	26.0	26.2	26.6	25.0	25.0	24.1	26.1	24.2	26.7	24.8	26.1	26.5	26.3	25.9	27.6	27.7	27.5	27.9	27.5	27.9	27.5	27.7	27.9	27.5	27.7	27.5	27.5	26.7	27.0	26.5	24.6	23.7	27.1	23.9	25.1	25.9	23.6	26.8	23.5	22.7	26.5	27.6	26.5	23.9	28.0	25.7	27.2	27.1
FJ647496.1_Chrysanthemum_chlorotic_mottle_viroid_isolate_plant_5_clone_34_complete_genome	24.9	26.0	26.2	26.6	25.0	25.0	24.1	26.1	24.2	26.7	24.8	26.1	26.5	26.3	25.9	27.6	27.7	27.5	27.9	27.5	27.9	27.5	27.7	27.9	27.5	27.7	27.5	27.5	26.7	27.0	26.5	24.6	23.7	27.1	23.9	25.1	25.9	23.8	26.8	23.5	22.7	26.5	27.6	26.5	23.9	28.0	25.7	27.2	27.1
FJ647497.1_Chrysanthemum_chlorotic_mottle_viroid_isolate_plant_5_clone_35_complete_genome	25.1	26.2	26.4	26.8	25.2	25.2	24.3	26.3	24.4	26.9	25.0	26.3	26.7	26.5	26.1	27.8	27.9	27.7	28.0	27.7	28.1	27.7	27.9	28.1	27.7	27.9	27.7	27.7	26.9	27.2	26.7	24.8	23.9	27.2	24.1	25.3	26.1	23.8	27.0	23.7	22.9	26.7	27.8	26.7	24.1	28.2	25.9	27.3	27.3
FJ647498.1_Chrysanthemum_chlorotic_mottle_viroid_isolate_plant_5_clone_36_complete_genome	24.9	26.0	26.2	26.8	25.2	25.2	24.3	26.3	24.4	26.7	25.0	26.3	26.5	26.3	25.9	27.8	27.9	27.7	28.0	27.7	28.1	27.7	27.9	28.1	27.7	27.9	27.7	27.7	26.9	27.2	26.7	24.8	23.9	27.2	24.1	25.3	26.1	24.0	27.0	23.7	22.9	26.7	27.8	26.7	24.1	28.2	25.7	27.2	27.1
FJ647499.1_Chrysanthemum_chlorotic_mottle_viroid_isolate_plant_5_clone_37_complete_genome	23.9	25.0	26.0	26.5	24.3	24.3	24.1	26.2	24.0	26.1	24.5	26.1	25.9	25.7	25.3	27.5	27.9	27.7	27.8	27.7	28.1	27.7	27.9	28.1	27.9	27.9	27.7	27.7	26.7	27.1	26.5	24.6	23.7	27.0	23.9	25.0	25.8	23.4	26.9	23.5	22.9	26.5	27.6	26.5	23.9	28.0	25.5	26.8	26.0
FJ647500.1_Chrysanthemum_chlorotic_mottle_viroid_isolate_plant_5_clone_38_complete_genome	23.9	25.0	26.0	26.5	24.3	24.3	24.1	26.2	24.0	26.1	24.5	26.1	25.9	25.7	25.3	27.5	27.9	27.7	27.8	27.7	28.1	27.7	27.9	28.1	27.9	27.9	27.7	27.7	26.7	27.1	26.5	24.6	23.7	27.0	23.9	25.0	25.8	23.4	26.9	23.5	22.9	26.5	27.6	26.5	23.9	28.0	25.5	26.8	26.0
FJ647501.1_Chrysanthemum_chlorotic_mottle_viroid_isolate_plant_5_clone_39_complete_genome	24.7	25.8	26.0	26.4	24.8	24.8	23.9	25.9	24.0	26.5	24.6	25.9	26.3	26.1	25.8	27.4	27.5	27.3	27.7	27.3	27.7	27.3	27.5	27.7	27.3	27.5	27.3	27.3	26.5	26.9	26.3	24.5	23.5	26.9	23.7	24.9	25.7	23.6	26.6	23.3	22.5	26.3	27.4	26.3	23.7	27.8	25.5	27.0	26.9
FJ647502.1_Chrysanthemum_chlorotic_mottle_viroid_isolate_plant_5_clone_40_complete_genome	23.6	24.0	25.0	24.7	24.7	24.7	23.1	25.7	24.2	25.3	23.7	25.0	25.1	24.9	24.5	26.0	26.3	26.1	26.5	26.1	26.5	26.1	26.3	26.5	26.9	26.5	26.3	26.3	26.5	26.6	26.3	23.8	22.9	24.2	23.3	22.3	23.1	24.8	26.6	22.7	22.7	26.3	26.4	26.3	22.9	26.8	24.3	26.1	24.8
FJ647503.1_Chrysanthemum_chlorotic_mottle_viroid_isolate_plant_5_clone_41_complete_genome	23.7	24.8	25.8	26.3	24.1	24.1	23.9	26.0	23.8	25.9	24.3	25.9	25.7	25.5	25.1	27.4	27.7	27.5	27.6	27.5	27.9	27.5	27.7	27.9	27.7	27.7	27.5	27.5	26.5	26.9	26.3	24.4	23.5	26.8	23.7	24.9	25.6	23.4	26.7	23.3	22.7	26.3	27.4	26.3	23.7	27.8	25.3	26.6	25.8
FJ647504.1_Chrysanthemum_chlorotic_mottle_viroid_isolate_plant_5_clone_42_complete_genome	23.9	25.0	26.0	26.8	24.5	24.5	24.1	26.2	24.2	26.3	24.7	26.3	26.1	25.9	25.6	27.8	27.9	27.7	28.1	27.7	28.1	27.7	27.9	28.1	27.9	27.9	27.7	27.7	26.8	27.1	26.6	24.8	23.7	27.3	23.9	25.3	26.1	23.5	26.9	23.5	22.8	26.6	27.8	26.6	23.9	28.2	25.6	27.0	26.1
FJ647505.1_Chrysanthemum_chlorotic_mottle_viroid_isolate_plant_5_clone_43_complete_genome	23.9	25.0	26.0	26.5	24.3	24.3	24.1	26.2	24.0	26.1	24.5	26.1	25.9	25.7	25.3	27.5	27.9	27.7	27.8	27.7	28.1	27.7	27.9	28.1	27.9	27.9	27.7	27.7	26.7	27.1	26.5	24.6	23.7	27.0	23.9	25.0	25.8	23.4	26.9	23.5	22.9	26.5	27.6	26.5	23.9	28.0	25.5	26.8	26.0
FJ647506.1_Chrysanthemum_chlorotic_mottle_viroid_isolate_plant_5_clone_44_complete_genome	23.9	25.0	26.0	26.5	24.3	24.3	24.1	26.2	24.0	26.1	24.5	26.1	25.9	25.7	25.3	27.5	27.9	27.7	27.8	27.7	28.1	27.7	27.9	28.1	27.9	27.9	27.7	27.7	26.7	27.1	26.5	24.6	23.7	27.0	23.9	25.0	25.8	23.4	26.9	23.5	22.9	26.5	27.6	26.5	23.9	28.0	25.5	26.8	26.0
FJ647507.1_Chrysanthemum_chlorotic_mottle_viroid_isolate_plant_5_clone_45_complete_genome	23.9	25.0	26.0	26.5	24.3	24.3	24.1	26.2	24.0	26.1	24.5	26.1	25.9	25.7	25.3	27.5	27.9	27.7	27.8	27.7	28.1	27.7	27.9	28.1	27.9	27.9	27.7	27.7	26.7	27.1	26.5	24.6	23.7	27.0	23.9	25.0	25.8	23.4	26.9	23.5	22.9	26.5	27.6	26.5	23.9	28.0	25.5	26.8	26.0
FJ647508.1_Chrysanthemum_chlorotic_mottle_viroid_isolate_plant_5_clone_46_complete_genome	23.9	25.0	26.0	26.5	24.3	24.3	24.1	26.2	24.0	26.1	24.5	26.1	25.9	25.7	25.3	27.5	27.9	27.7	27.8	27.7	28.1	27.7	27.9	28.1	27.9	27.9	27.7	27.7	26.7	27.1	26.5	24.6	23.7	27.0	23.9	25.0	25.8	23.4	26.9	23.5	22.9	26.5	27.6	26.5	23.9	28.0	25.5	26.8	26.0
FJ647509.1_Chrysanthemum_chlorotic_mottle_viroid_isolate_plant_5_clone_47_complete_genome	23.9	25.0	26.0	26.5	24.3	24.3	24.1	26.2	24.0	26.1	24.5	26.1	25.9	25.7	25.3	27.5	27.9	27.7	27.8	27.7	28.1	27.7	27.9	28.1	27.9	27.9	27.7	27.7	26.7	27.1	26.5	24.6	23.7	27.0	23.9	25.0	25.8	23.4	26.9	23.5	22.9	26.5	27.6	26.5	23.9	28.0	25.5	26.8	26.0
FJ647510.1_Chrysanthemum_chlorotic_mottle_viroid_isolate_plant_5_clone_48_complete_genome	25.1	25.8	26.0	26.4	24.8	24.8	24.3	25.9	24.0	26.9	24.6	25.9	26.7	26.5	26.1	27.4	27.5	27.3	27.7	27.3	27.7	27.3	27.5	27.7	27.3	27.5	27.3	27.3	26.5	26.9	26.3	24.5	23.5	27.2	23.7	24.9	25.7	24.0	26.6	23.3	22.5	26.3	27.4	26.3	23.7	27.8	25.5	27.3	27.1
FJ647511.1_Chrysanthemum_chlorotic_mottle_viroid_isolate_plant_5_clone_49_complete_genome	24.9	26.1	25.9	26.4	24.8	24.8	24.1	26.1	24.0	26.7	24.6	25.9	26.5	26.3	25.9	27.3	27.7	27.5	27.9	27.5	27.9	27.5	27.7	27.9	27.5	27.7	27.5	27.5	26.7	27.0	26.5	24.4	23.7	26.8	23.9	24.9	25.6	24.0	26.8	23.5	22.5	26.5	27.4	26.5	23.9	27.8	25.5	26.9	26.9
FJ647512.1_Chrysanthemum_chlorotic_mottle_viroid_isolate_plant_5_clone_50_complete_genome	24.9	26.2	26.2	26.8	24.8	24.8	24.3	26.3	24.4	26.5	25.0	26.3	26.3	26.1	25.8	27.8	27.9	27.7	27.7	27.7	28.1	27.7	27.9	28.1	27.7	27.9	27.7	27.7	26.9	27.2	26.7	24.8	23.9	27.2	24.1	25.3	26.1	24.2	27.0	23.7	22.9	26.7	27.8	26.7	24.1	28.2	25.7	27.3	27.3
FJ647513.1_Chrysanthemum_chlorotic_mottle_viroid_isolate_plant_5_clone_51_complete_genome	23.9	25.0	26.0	26.5	24.3	24.3	24.1	26.2	24.0	26.1	24.5	26.1	25.9	25.7	25.3	27.5	27.9	27.7	27.8	27.7	28.1	27.7	27.9	28.1	27.9	27.9	27.7	27.7	26.7	27.1	26.5	24.6	23.7	27.0	23.9	25.0	25.8	23.6	26.9	23.5	22.9	26.5	27.6	26.5	23.9	28.0	25.5	26.8	26.0
FJ647514.1_Chrysanthemum_chlorotic_mottle_viroid_isolate_plant_5_clone_52_complete_genome	24.9	26.0	26.2	26.8	25.0	25.0	24.1	26.1	24.2	26.7	24.8	26.3	26.5	26.3	25.9	27.6	27.7	27.5	27.9	27.5	27.9	27.5	27.7	27.9	27.5	27.7	27.5	27.5	26.7	27.0	26.5	24.6	23.9	27.1	24.1	25.1	25.9	24.0	26.8	23.7	22.7	26.5	27.6	26.5	24.1	28.0	25.7	27.2	27.1
FJ647515.1_Chrysanthemum_chlorotic_mottle_viroid_isolate_plant_5_clone_53_complete_genome	24.2	25.3	26.3	26.9	24.8	24.8	24.3	26.4	24.4	26.6	25.0	26.5	26.4	26.2	25.8	28.1	28.2	28.0	28.4	28.0	28.4	28.0	28.2	28.4	28.2	28.2	28.0	28.0	27.0	27.3	26.8	25.1	23.8	27.5	24.0	25.6	26.3	23.8	27.1	23.6	22.9	26.8	28.1	26.8	24.0	28.5	25.8	27.3	26.4
FJ647516.1_Chrysanthemum_chlorotic_mottle_viroid_isolate_plant_6_clone_01_complete_genome	24.1	25.2	26.2	26.7	24.5	24.5	24.3	26.3	24.2	26.3	24.7	26.2	26.1	25.9	25.5	27.7	28.1	27.9	28.0	27.9	28.2	27.9	28.1	28.2	28.1	28.1	27.9	27.9	26.9	27.3	26.7	24.8	23.9	27.2	24.0	25.2	26.0	23.6	27.1	23.7	23.1	26.7	27.8	26.7	24.0	28.2	25.7	27.0	26.2
FJ647517.1_Chrysanthemum_chlorotic_mottle_viroid_isolate_plant_6_clone_02_complete_genome	25.1	26.2	26.4	26.8	25.2	25.2	24.3	26.3	24.4	26.9	25.0	26.3	26.7	26.5	26.1	27.6	27.9	27.7	28.0	27.7	28.1	27.7	27.9	28.1	27.7	27.9	27.7	27.7	26.9	27.2	26.7	24.6	23.7	27.1	23.9	25.1	25.9	24.0	27.0	23.5	22.9	26.7	27.6	26.7	23.9	28.0	25.9	27.3	27.3
FJ647518.1_Chrysanthemum_chlorotic_mottle_viroid_isolate_plant_6_clone_03_complete_genome	24.8	25.6	26.5	26.9	24.8	24.8	24.9	26.6	24.6	27.2	25.6	26.5	27.0	26.8	26.5	28.1	28.2	28.0	28.4	28.0	28.4	28.0	28.2	28.4	28.2	28.2	28.0	28.0	27.0	27.3	26.8	25.7	24.2	28.2	24.4	26.0	27.0	23.3	27.3	24.0	23.2	26.8	28.1	26.8	24.4	28.5	26.1	27.5	26.6
FJ647519.1_Chrysanthemum_chlorotic_mottle_viroid_isolate_plant_6_clone_04_complete_genome	24.2	25.3	26.3	26.9	24.8	24.8	24.3	26.4	24.4	26.6	25.0	26.5	26.4	26.2	25.8	28.1	28.2	28.0	28.4	28.0	28.4	28.0	28.2	28.4	28.2	28.2	28.0	28.0	27.0	27.3	26.8	25.1	23.8	27.5	24.0	25.6	26.3	23.8	27.1	23.6	22.9	26.8	28.1	26.8	24.0	28.5	25.8	27.3	26.4
FJ647520.1_Chrysanthemum_chlorotic_mottle_viroid_isolate_plant_6_clone_05_complete_genome	24.2	25.3	26.3	26.9	24.8	24.8	24.3	26.4	24.4	26.6	25.0	26.5	26.4	26.2	25.8	28.1	28.2	28.0	28.4	28.0	28.4	28.0	28.2	28.4	28.2	28.2	28.0	28.0	27.0	27.3	26.8	25.1	23.8	27.5	24.0	25.6	26.3	23.8	27.1	23.6	22.9	26.8	28.1	26.8	24.0	28.5	25.8	27.3	26.4
FJ647521.1_Chrysanthemum_chlorotic_mottle_viroid_isolate_plant_6_clone_06_complete_genome	24.2	25.3	26.3	26.9	24.8	24.8	24.3	26.4	24.4	26.6	25.0	26.5	26.4	26.2	25.8	28.1	28.2	28.0	28.4	28.0	28.4	28.0	28.2	28.4	28.2	28.2	28.0	28.0	27.0	27.3	26.8	25.1	23.8	27.5	24.0	25.6	26.3	23.8	27.1	23.6	22.9	26.8	28.1	26.8	24.0	28.5	25.8	27.3	26.4
FJ647522.1_Chrysanthemum_chlorotic_mottle_viroid_isolate_plant_6_clone_07_complete_genome	24.2	25.3	26.3	26.9	25.0	24.8	24.3	26.8	24.6	26.6	25.2	26.5	26.4	26.2	25.8	28.3	28.6	28.4	28.7	28.4	28.8	28.4	28.6	28.8	28.6	28.6	28.4	28.4	27.3	27.7	27.1	25.3	24.0	27.7	24.2	25.7	26.5	24.0	27.5	23.8	23.1	27.1	28.3	27.1	24.2	28.7	25.8	27.3	26.4
FJ647523.1_Chrysanthemum_chlorotic_mottle_viroid_isolate_plant_6_clone_08_complete_genome	24.2	25.3	26.3	26.9	24.8	24.8	24.3	26.6	24.4	26.6	25.0	26.5	26.4	26.2	25.8	28.3	28.4	28.2	28.5	28.2	28.6	28.2	28.4	28.6	28.4	28.4	28.2	28.2	27.1	27.5	27.0	25.3	23.8	27.7	24.0	25.7	26.5	23.8	27.3	23.6	22.9	27.0	28.3	27.0	24.0	28.7	25.8	27.3	26.4
FJ647524.1_Chrysanthemum_chlorotic_mottle_viroid_isolate_plant_6_clone_09_complete_genome	24.5	25.6	26.0	26.5	25.2	25.2	24.3	26.2	25.1	26.1	24.5	26.1	25.9	25.7	25.4	27.5	27.8	27.6	27.7	27.6	28.0	27.6	27.8	28.0	27.6	27.8	27.6	27.6	26.8	27.2	26.6	24.6	23.8	27.0	24.0	25.0	25.8	24.5	27.0	23.6	23.0	26.6	27.5	26.6	24.0	27.9	25.6	26.8	26.7
FJ647525.1_Chrysanthemum_chlorotic_mottle_viroid_isolate_plant_6_clone_10_complete_genome	24.5	25.6	26.0	26.5	25.2	25.2	24.3	26.2	25.1	26.1	24.5	26.1	25.9	25.7	25.4	27.5	27.8	27.6	27.7	27.6	28.0	27.6	27.8	28.0	27.6	27.8	27.6	27.6	26.8	27.2	26.6	24.6	23.8	27.0	24.0	25.0	25.8	24.5	27.0	23.6	23.0	26.6	27.5	26.6	24.0	27.9	25.6	26.8	26.7
FJ647526.1_Chrysanthemum_chlorotic_mottle_viroid_isolate_plant_6_clone_11_complete_genome	24.5	25.6	26.0	26.5	25.2	25.2	24.3	26.2	25.1	26.1	24.5	26.1	25.9	25.7	25.4	27.5	27.8	27.6	27.7	27.6	28.0	27.6	27.8	28.0	27.6	27.8	27.6	27.6	26.8	27.2	26.6	24.6	23.8	27.0	24.0	25.0	25.8	24.5	27.0	23.6	23.0	26.6	27.5	26.6	24.0	27.9	25.6	26.8	26.7
FJ647527.1_Chrysanthemum_chlorotic_mottle_viroid_isolate_plant_6_clone_12_complete_genome	26.2	26.8	27.1	27.5	26.6	26.6	25.0	26.6	25.9	27.6	25.8	27.2	27.4	27.3	26.9	27.7	28.1	27.9	28.1	27.9	28.3	27.9	28.1	28.3	27.9	28.1	28.1	28.1	27.4	27.7	27.2	25.1	24.1	26.7	24.3	24.8	25.5	25.4	27.5	23.9	23.4	27.4	27.7	27.4	24.1	28.2	26.6	27.6	27.8
FJ647528.1_Chrysanthemum_chlorotic_mottle_viroid_isolate_plant_6_clone_13_complete_genome	24.3	25.4	25.8	26.3	25.0	25.0	24.1	26.1	25.0	25.9	24.3	25.9	25.7	25.6	25.2	27.3	27.6	27.4	27.6	27.4	27.8	27.4	27.6	27.8	27.4	27.6	27.4	27.4	26.6	27.0	26.4	24.4	23.6	26.8	23.8	24.9	25.6	24.3	26.8	23.4	22.9	26.4	27.3	26.4	23.8	27.7	25.4	26.6	26.5
FJ647529.1_Chrysanthemum_chlorotic_mottle_viroid_isolate_plant_6_clone_14_complete_genome	23.8	25.0	25.9	26.4	24.3	24.3	23.9	26.0	23.9	26.0	24.4	25.9	25.8	25.7	25.3	27.5	27.7	27.5	27.8	27.5	27.8	27.5	27.7	27.8	27.7	27.7	27.5	27.5	26.6	27.0	26.4	24.5	23.2	27.0	23.4	25.0	25.8	23.2	26.7	23.1	22.4	26.4	27.5	26.4	23.4	28.0	25.5	26.9	26.0
FJ647530.1_Chrysanthemum_chlorotic_mottle_viroid_isolate_plant_6_clone_15_complete_genome	23.8	25.0	25.9	26.6	24.4	24.4	23.9	26.2	24.0	26.2	24.6	26.1	26.0	25.8	25.5	27.9	28.0	27.8	28.2	27.8	28.2	27.8	28.0	28.2	28.0	28.0	27.8	27.8	26.8	27.1	26.6	24.9	23.4	27.4	23.6	25.4	26.2	23.4	26.9	23.2	22.6	26.6	27.9	26.6	23.6	28.4	25.5	26.9	26.0
FJ647531.1_Chrysanthemum_chlorotic_mottle_viroid_isolate_plant_6_clone_16_complete_genome	24.0	25.1	26.1	26.9	24.6	24.6	24.1	26.2	24.2	26.4	24.8	26.2	26.2	26.0	25.6	27.8	28.0	27.8	28.1	27.8	28.2	27.8	28.0	28.2	28.0	28.0	27.8	27.8	26.7	27.1	26.5	24.9	23.6	27.5	23.8	25.5	26.3	23.8	26.9	23.4	22.7	26.5	27.9	26.5	23.8	28.3	25.8	27.1	26.1
FJ647532.1_Chrysanthemum_chlorotic_mottle_viroid_isolate_plant_6_clone_17_complete_genome	25.7	26.4	27.8	27.3	26.1	26.1	25.4	27.3	25.4	27.9	26.0	27.7	27.7	27.5	27.1	28.7	29.1	28.9	29.1	28.9	29.3	28.9	29.1	29.3	29.1	29.1	28.9	28.9	27.8	28.2	27.6	25.6	24.5	27.2	24.7	25.3	26.2	24.3	28.0	24.4	24.1	27.6	28.9	27.6	24.5	29.3	27.3	28.3	27.5
FJ647533.1_Chrysanthemum_chlorotic_mottle_viroid_isolate_plant_6_clone_18_complete_genome	24.1	25.2	26.2	26.9	24.7	24.7	24.3	26.4	24.4	26.5	24.9	26.5	26.3	26.1	25.7	28.0	28.1	27.9	28.2	27.9	28.3	27.9	28.1	28.3	28.1	28.1	27.9	27.9	27.0	27.3	26.8	25.0	23.9	27.4	24.1	25.5	26.2	23.6	27.1	23.7	22.9	26.8	28.0	26.8	24.1	28.4	25.7	27.2	26.3
FJ647534.1_Chrysanthemum_chlorotic_mottle_viroid_isolate_plant_6_clone_19_complete_genome	24.9	26.0	26.4	26.6	25.0	25.0	24.3	26.3	24.4	26.9	25.0	26.1	26.7	26.5	26.1	27.6	27.7	27.5	27.9	27.5	27.9	27.5	27.7	27.9	27.5	27.7	27.5	27.5	26.9	27.2	26.7	24.6	23.7	27.1	23.9	25.1	25.9	24.0	27.0	23.5	22.9	26.7	27.6	26.7	23.9	28.0	25.9	27.3	27.1
FJ647535.1_Chrysanthemum_chlorotic_mottle_viroid_isolate_plant_6_clone_20_complete_genome	25.7	26.4	27.8	27.1	25.9	25.9	25.4	26.9	25.4	27.7	26.0	27.5	27.5	27.3	26.9	28.2	28.5	28.4	28.5	28.4	28.7	28.4	28.5	28.7	28.5	28.5	28.4	28.4	27.5	27.8	27.3	25.3	24.4	26.8	24.5	24.9	25.7	24.3	27.6	24.2	24.1	27.3	28.3	27.3	24.4	28.7	27.3	28.3	27.5
FJ647536.1_Chrysanthemum_chlorotic_mottle_viroid_isolate_plant_6_clone_21_complete_genome	24.4	25.5	26.1	26.6	25.3	25.3	24.3	26.3	25.3	26.6	25.0	26.1	26.4	26.2	25.8	27.6	27.7	27.5	27.9	27.5	27.9	27.5	27.7	27.9	27.9	27.7	27.5	27.5	26.9	27.2	26.7	24.7	23.7	27.1	23.9	25.1	25.9	24.4	27.0	23.5	22.9	26.7	27.6	26.7	23.9	28.0	25.6	27.1	26.6
FJ647537.1_Chrysanthemum_chlorotic_mottle_viroid_isolate_plant_6_clone_22_complete_genome	24.8	25.0	26.5	27.3	24.5	24.5	24.5	26.2	24.8	26.3	25.5	26.7	26.1	25.9	25.5	28.8	27.6	27.6	27.0	27.6	27.8	27.6	27.6	27.8	27.6	27.6	27.6	27.6	26.5	27.1	26.5	24.6	23.8	27.0	23.9	25.0	25.8	24.0	26.3	23.8	23.1	26.7	28.2	26.7	23.6	27.7	26.2	27.3	25.9
FJ647538.1_Chrysanthemum_chlorotic_mottle_viroid_isolate_plant_6_clone_23_complete_genome	24.4	25.5	26.5	27.1	25.0	25.0	24.5	26.6	24.6	26.8	25.2	26.5	26.6	26.4	26.0	28.3	28.4	28.2	28.5	28.2	28.6	28.2	28.4	28.6	28.4	28.4	28.2	28.2	27.1	27.5	27.0	25.3	24.0	27.7	24.2	25.7	26.5	24.2	27.3	23.8	23.1	27.0	28.3	27.0	24.2	28.7	26.0	27.5	26.6
FJ647539.1_Chrysanthemum_chlorotic_mottle_viroid_isolate_plant_6_clone_24_complete_genome	23.7	24.8	25.8	26.3	24.1	24.1	23.9	26.0	23.8	25.9	24.3	25.9	25.7	25.5	25.1	27.4	27.7	27.5	27.6	27.5	27.9	27.5	27.7	27.9	27.7	27.7	27.5	27.5	26.5	26.9	26.3	24.4	23.5	26.8	23.7	24.9	25.6	23.4	26.7	23.3	22.7	26.3	27.4	26.3	23.7	27.8	25.3	26.6	25.8
FJ647540.1_Chrysanthemum_chlorotic_mottle_viroid_isolate_plant_6_clone_25_complete_genome	23.7	24.8	25.8	26.3	24.1	24.1	23.9	26.0	23.8	25.9	24.3	25.9	25.7	25.5	25.1	27.4	27.7	27.5	27.6	27.5	27.9	27.5	27.7	27.9	27.7	27.7	27.5	27.5	26.5	26.9	26.3	24.4	23.5	26.8	23.7	24.9	25.6	23.4	26.7	23.3	22.7	26.3	27.4	26.3	23.7	27.8	25.3	26.6	25.8
FJ647541.1_Chrysanthemum_chlorotic_mottle_viroid_isolate_plant_6_clone_26_complete_genome	23.9	25.0	26.0	26.5	24.3	24.3	24.1	26.2	24.0	26.1	24.5	26.1	25.9	25.7	25.3	27.5	27.9	27.7	27.8	27.7	28.1	27.7	27.9	28.1	27.9	27.9	27.7	27.7	26.7	27.1	26.5	24.6	23.7	27.0	23.9	25.0	25.8	23.6	26.9	23.5	22.9	26.5	27.6	26.5	23.9	28.0	25.5	26.8	26.0
FJ647542.1_Chrysanthemum_chlorotic_mottle_viroid_isolate_plant_6_clone_27_complete_genome	23.9	25.0	26.0	26.5	24.3	24.3	24.1	26.2	24.0	26.1	24.5	26.1	25.9	25.7	25.3	27.5	27.9	27.7	27.8	27.7	28.1	27.7	27.9	28.1	27.9	27.9	27.7	27.7	26.7	27.1	26.5	24.6	23.7	27.0	23.9	25.0	25.8	23.6	26.9	23.5	22.9	26.5	27.6	26.5	23.9	28.0	25.5	26.8	26.0
FJ647543.1_Chrysanthemum_chlorotic_mottle_viroid_isolate_plant_6_clone_28_complete_genome	25.3	26.1	27.4	26.8	25.5	25.5	25.0	26.5	25.0	27.3	25.6	27.1	27.1	26.9	26.6	27.8	28.2	28.0	28.2	28.0	28.4	28.0	28.2	28.4	28.2	28.2	28.0	28.0	27.1	27.5	26.9	24.9	24.0	26.5	24.2	24.5	25.3	24.7	27.2	23.8	23.7	26.9	27.9	26.9	24.0	28.4	27.0	28.0	27.1
FJ647544.1_Chrysanthemum_chlorotic_mottle_viroid_isolate_plant_6_clone_29_complete_genome	24.0	25.1	26.1	26.6	24.4	24.4	24.1	26.2	24.2	26.4	24.8	26.1	26.2	26.0	25.7	27.5	27.7	27.5	27.8	27.5	27.8	27.5	27.7	27.8	27.7	27.7	27.5	27.5	26.6	27.0	26.4	24.2	23.6	27.0	23.8	25.0	25.8	23.6	26.7	23.4	22.4	26.4	27.5	26.4	23.8	27.8	25.6	27.1	26.2
FJ647545.1_Chrysanthemum_chlorotic_mottle_viroid_isolate_plant_6_clone_30_complete_genome	23.8	25.0	26.1	26.6	24.4	24.4	23.9	26.2	24.0	26.2	24.6	26.1	26.0	25.8	25.5	27.5	27.7	27.5	27.8	27.5	27.8	27.5	27.7	27.8	27.7	27.7	27.5	27.5	26.6	27.0	26.4	24.5	23.4	27.0	23.6	25.0	25.8	23.6	27.1	23.2	22.8	26.6	27.7	26.6	23.6	28.2	25.6	27.1	26.0
FJ647546.1_Chrysanthemum_chlorotic_mottle_viroid_isolate_plant_6_clone_31_complete_genome	24.0	25.1	26.1	26.8	24.6	24.6	24.1	26.2	24.2	26.4	24.8	26.3	26.2	26.0	25.7	27.9	28.0	27.8	28.2	27.8	28.2	27.8	28.0	28.2	28.0	28.0	27.8	27.8	26.8	27.1	26.6	24.9	23.6	27.4	23.8	25.4	26.2	23.8	26.9	23.4	22.8	26.6	27.9	26.6	23.8	28.4	25.6	27.1	26.2
FJ647547.1_Chrysanthemum_chlorotic_mottle_viroid_isolate_plant_6_clone_32_complete_genome	24.3	25.4	25.8	26.3	25.0	25.0	24.1	26.1	25.0	25.9	24.3	25.9	25.7	25.6	25.2	27.3	27.6	27.4	27.6	27.4	27.8	27.4	27.6	27.8	27.4	27.6	27.4	27.4	26.6	27.0	26.4	24.4	23.6	26.8	23.8	24.9	25.6	24.5	26.8	23.4	22.9	26.4	27.3	26.4	23.8	27.7	25.4	26.6	26.5
FJ647548.1_Chrysanthemum_chlorotic_mottle_viroid_isolate_plant_6_clone_33_complete_genome	24.0	25.1	26.1	26.8	24.6	24.6	24.1	26.6	24.2	26.4	24.8	26.3	26.2	26.0	25.7	28.1	28.4	28.2	28.5	28.2	28.6	28.2	28.4	28.6	28.4	28.4	28.2	28.2	27.1	27.5	27.0	25.1	23.6	27.5	23.8	25.6	26.3	23.8	27.3	23.4	22.8	27.0	28.1	27.0	23.8	28.5	25.6	27.1	26.2
FJ647549.1_Chrysanthemum_chlorotic_mottle_viroid_isolate_plant_6_clone_34_complete_genome	24.3	25.4	25.8	26.3	25.0	25.0	24.1	26.1	25.0	25.9	24.3	25.9	25.7	25.6	25.2	27.3	27.6	27.4	27.6	27.4	27.8	27.4	27.6	27.8	27.4	27.6	27.4	27.4	26.6	27.0	26.4	24.4	23.6	26.8	23.8	24.9	25.6	24.5	26.8	23.4	22.9	26.4	27.3	26.4	23.8	27.7	25.4	26.6	26.5
FJ647550.1_Chrysanthemum_chlorotic_mottle_viroid_isolate_plant_6_clone_35_complete_genome	24.3	25.4	25.8	26.3	25.0	25.0	24.1	26.1	25.0	25.9	24.3	25.9	25.7	25.6	25.2	27.3	27.6	27.4	27.6	27.4	27.8	27.4	27.6	27.8	27.4	27.6	27.4	27.4	26.6	27.0	26.4	24.4	23.6	26.8	23.8	24.9	25.6	24.5	26.8	23.4	22.9	26.4	27.3	26.4	23.8	27.7	25.4	26.6	26.5
FJ647551.1_Chrysanthemum_chlorotic_mottle_viroid_isolate_plant_6_clone_36_complete_genome	24.3	25.4	25.8	26.3	25.0	25.0	24.1	26.1	25.0	25.9	24.3	25.9	25.7	25.6	25.2	27.3	27.6	27.4	27.6	27.4	27.8	27.4	27.6	27.8	27.4	27.6	27.4	27.4	26.6	27.0	26.4	24.4	23.6	26.8	23.8	24.9	25.6	24.5	26.8	23.4	22.9	26.4	27.3	26.4	23.8	27.7	25.4	26.6	26.5
FJ647552.1_Chrysanthemum_chlorotic_mottle_viroid_isolate_plant_6_clone_37_complete_genome	24.3	25.4	25.8	26.3	25.0	25.0	24.1	26.1	25.0	25.9	24.3	25.9	25.7	25.6	25.2	27.3	27.6	27.4	27.6	27.4	27.8	27.4	27.6	27.8	27.4	27.6	27.4	27.4	26.6	27.0	26.4	24.4	23.6	26.8	23.8	24.9	25.6	24.5	26.8	23.4	22.9	26.4	27.3	26.4	23.8	27.7	25.4	26.6	26.5
FJ647553.1_Chrysanthemum_chlorotic_mottle_viroid_isolate_plant_6_clone_38_complete_genome	24.2	25.3	26.3	26.9	24.8	24.8	24.3	26.6	24.4	26.6	25.0	26.3	26.4	26.2	25.8	28.3	28.4	28.2	28.5	28.2	28.6	28.2	28.4	28.6	28.4	28.4	28.2	28.2	27.1	27.5	27.0	25.3	23.8	27.7	24.0	25.7	26.5	24.0	27.3	23.6	22.9	27.0	28.3	27.0	24.0	28.7	25.8	27.3	26.4
GQ221776.1_Chrysanthemum_chlorotic_mottle_viroid_isolate_Beijing_complete_genome	25.2	25.2	26.3	26.2	24.6	24.6	23.5	25.3	23.8	26.3	24.3	25.6	26.1	25.9	25.6	26.3	26.9	26.7	27.1	26.9	27.1	26.7	26.9	27.1	26.7	26.9	26.7	26.7	25.9	26.2	25.7	24.4	22.9	25.6	23.3	23.8	24.6	23.6	26.0	22.7	22.8	25.7	27.3	25.7	23.1	27.7	25.8	26.7	26.4
HQ891014.1_Chrysanthemum_chlorotic_mottle_viroid_isolate_W24_complete_genome	25.3	24.9	26.6	27.1	25.0	25.0	23.0	24.4	24.4	26.6	25.6	26.1	26.4	26.2	25.8	25.6	26.0	25.8	26.7	26.0	26.2	25.8	26.0	26.2	25.8	26.0	25.8	25.8	25.0	25.3	24.8	23.7	21.7	25.3	22.1	23.4	23.9	22.9	24.7	21.5	22.3	24.8	26.6	24.8	21.9	27.1	26.3	27.2	25.9
HQ891015.1_Chrysanthemum_chlorotic_mottle_viroid_isolate_W27_complete_genome	26.5	27.1	27.8	27.1	26.2	26.2	25.2	26.6	25.4	27.7	25.8	27.3	27.5	27.4	27.0	28.0	28.2	28.0	28.5	28.2	28.4	28.0	28.2	28.4	28.0	28.2	28.0	28.0	27.1	27.5	26.9	25.1	24.0	26.9	24.2	25.0	25.7	25.0	26.9	23.9	23.4	26.9	28.1	26.9	24.0	28.5	27.5	28.3	28.1
HQ891016.1_Chrysanthemum_chlorotic_mottle_viroid_isolate_H52_complete_genome	26.0	26.4	27.1	26.5	25.4	25.4	24.7	25.9	24.6	26.9	25.0	26.5	26.7	26.6	26.2	26.7	27.3	27.3	27.7	27.3	27.5	27.3	27.3	27.5	27.1	27.3	27.3	27.3	26.2	26.8	26.2	24.9	23.3	26.1	23.7	24.5	25.3	22.8	26.4	23.3	23.8	26.4	27.7	26.4	23.5	28.3	26.6	27.3	27.5
HQ891017.1_Chrysanthemum_chlorotic_mottle_viroid_isolate_H510_complete_genome	25.8	26.2	26.9	26.3	25.2	25.2	24.5	25.7	24.4	26.7	24.8	26.3	26.6	26.4	26.0	26.5	27.1	27.1	27.5	27.1	27.3	27.1	27.1	27.3	26.9	27.1	27.1	27.1	26.1	26.6	26.1	24.7	23.2	25.9	23.5	24.3	25.1	23.0	26.2	23.2	23.7	26.2	27.5	26.2	23.3	28.1	26.4	27.2	27.3
LC017918.1_Chrysanthemum_chlorotic_mottle_viroid_genomic_RNA_complete_genome_isolate:_JpnCCh	24.5	24.7	26.6	26.5	24.6	24.6	23.5	25.6	24.0	26.2	24.6	26.1	26.0	25.8	25.5	26.8	27.4	27.2	27.6	27.4	27.6	27.2	27.4	27.6	27.2	27.4	27.2	27.2	26.2	26.5	26.0	24.9	23.4	26.3	23.8	24.3	25.1	23.2	26.3	23.2	23.1	26.0	27.9	26.0	23.6	28.3	26.2	27.1	25.7
KP262531.1_Chrysanthemum_chlorotic_mottle_viroid_isolate_CChMVd1_complete_genome	26.3	27.6	26.8	25.3	26.1	26.1	25.0	27.4	26.1	26.6	25.9	27.6	26.6	26.4	26.2	29.2	28.8	28.6	28.1	28.8	29.0	28.6	28.8	29.0	28.6	28.8	28.8	28.8	28.1	28.3	28.0	25.8	24.3	26.7	24.5	25.4	26.2	26.7	27.9	24.1	24.3	28.5	29.4	28.5	23.9	29.5	26.3	27.4	27.4
KP262532.1_Chrysanthemum_chlorotic_mottle_viroid_isolate_CChMVd2_complete_genome	24.3	24.0	24.3	25.3	24.7	24.7	22.7	25.2	24.8	25.4	24.3	25.5	25.4	25.2	24.6	26.8	26.8	26.7	25.7	26.8	27.0	26.7	27.2	27.0	26.8	27.0	27.0	26.8	26.0	26.1	25.8	23.4	22.5	24.7	22.9	23.0	23.8	30.9	25.8	22.3	21.8	26.2	26.6	26.2	22.2	26.6	24.2	25.3	25.7
KP262533.1_Chrysanthemum_chlorotic_mottle_viroid_isolate_CChMVd3_complete_genome	24.0	24.9	25.5	27.1	24.9	24.9	23.8	25.5	24.3	26.3	25.7	26.2	26.1	25.9	25.6	27.2	27.3	27.1	27.6	27.1	27.5	27.1	27.3	27.5	27.3	27.3	27.1	27.1	26.1	26.4	25.9	25.0	23.3	26.7	23.7	24.9	25.7	22.5	26.2	23.2	22.5	26.1	28.0	26.1	23.5	28.4	25.2	26.8	25.9
MF173439.1_Chrysanthemum_chlorotic_mottle_viroid_isolate_CChMVdBRM2_complete_genome	25.7	26.1	26.8	26.2	26.0	26.0	24.9	26.9	26.0	27.3	26.1	27.2	27.2	27.0	26.6	28.1	28.3	28.1	28.2	28.1	28.5	28.1	28.3	28.5	28.1	28.3	28.1	28.1	27.4	27.8	27.2	24.6	23.7	26.3	24.0	24.9	25.6	24.9	27.6	23.5	23.9	27.6	28.5	27.6	23.9	28.9	26.3	27.8	26.5
MF173440.1_Chrysanthemum_chlorotic_mottle_viroid_isolate_CChMVdBRM3_complete_genome	27.0	26.2	27.7	26.4	26.0	26.2	24.1	25.6	25.1	27.5	25.9	27.4	27.4	27.2	26.8	26.7	27.1	27.0	27.7	27.1	27.3	27.0	27.1	27.3	27.0	27.1	27.0	27.0	26.1	26.5	25.9	23.9	22.6	24.9	23.0	23.5	24.3	23.3	25.9	22.4	23.8	26.3	27.8	26.3	22.8	28.2	27.2	27.9	26.7
AJ536612.1_Eggplant_latent_viroid_complete_genome_isolate_1	23.2	23.9	23.4	23.7	22.4	22.5	20.5	22.7	22.7	21.9	21.4	22.9	22.7	22.5	22.5	24.4	23.8	23.8	23.2	23.6	24.0	23.8	24.2	24.0	23.6	23.8	23.4	23.2	22.0	22.2	22.2	24.3	23.2	26.3	23.6	25.2	25.4	26.2	21.0	23.4	19.2	21.4	23.0	21.6	23.4	22.8	24.1	22.1	23.3
AJ536614.1_Eggplant_latent_viroid_complete_genome_isolate_3	21.8	22.7	22.2	22.3	21.9	22.1	19.8	22.5	20.9	21.5	20.5	21.9	22.1	21.9	21.9	23.5	23.1	23.1	23.4	22.9	23.3	23.1	23.5	23.3	22.9	23.1	22.5	22.3	21.1	21.3	21.5	23.5	22.5	24.7	22.9	24.1	24.0	27.4	20.3	22.7	19.1	20.7	22.0	20.9	22.5	22.0	22.1	20.4	22.5
AJ536615.1_Eggplant_latent_viroid_complete_genome_isolate_4	26.1	26.3	25.9	25.4	25.6	25.6	24.0	25.8	25.4	25.3	24.5	25.8	26.1	25.9	25.5	27.3	26.5	26.5	27.0	26.3	26.7	26.5	26.9	26.7	26.3	26.5	25.3	25.1	23.8	24.0	24.0	27.2	26.3	28.4	26.7	27.7	27.9	26.3	23.8	26.5	23.3	23.6	25.1	23.8	26.3	24.9	26.3	24.6	26.4
AJ536616.1_Eggplant_latent_viroid_complete_genome_isolate_5	21.2	22.4	21.7	21.6	20.7	20.8	18.7	21.2	21.3	20.0	19.7	21.2	20.6	20.4	20.4	22.8	22.3	22.3	21.7	22.1	22.5	22.3	22.7	22.5	22.1	22.3	21.9	21.7	20.5	20.7	20.7	22.9	21.2	24.1	21.6	23.0	22.8	26.3	19.5	21.4	17.9	19.9	21.5	20.1	21.4	21.3	21.7	20.3	22.5
AJ536617.1_Eggplant_latent_viroid_complete_genome_isolate_6	23.6	24.3	23.8	23.4	22.6	22.7	20.6	23.1	23.0	22.1	21.7	23.3	22.9	22.7	22.7	24.8	24.2	24.2	23.4	24.0	24.4	24.2	24.6	24.4	24.0	24.2	23.8	23.6	22.4	22.6	22.6	24.6	23.6	26.0	24.0	24.9	25.1	27.7	21.3	23.8	20.2	21.7	23.4	22.0	23.8	23.2	23.8	22.2	23.9
AJ536618.1_Eggplant_latent_viroid_complete_genome_isolate_7	22.3	23.2	22.7	22.1	22.0	22.4	19.8	22.4	21.7	22.0	20.9	22.2	22.8	22.6	22.6	23.6	23.2	23.2	23.5	23.0	23.4	23.2	23.6	23.4	23.0	23.2	22.0	21.8	20.6	20.8	20.8	23.9	23.0	25.1	23.2	24.4	24.6	27.1	20.0	23.0	18.7	20.2	21.7	20.4	22.8	21.4	22.9	21.4	23.3
AJ536619.1_Eggplant_latent_viroid_complete_genome_isolate_8	22.5	23.4	22.9	22.9	22.4	22.4	19.8	22.8	22.0	22.2	21.1	22.4	23.0	22.8	22.8	23.8	23.6	23.6	23.9	23.4	23.8	23.6	24.1	23.8	23.4	23.6	22.6	22.4	21.2	21.4	21.4	24.1	23.2	25.7	23.6	25.1	25.3	27.1	20.6	23.4	19.3	20.8	22.1	21.0	23.2	21.8	23.6	21.4	22.8
AJ536620.1_Eggplant_latent_viroid_complete_genome_isolate_9	21.1	22.1	21.9	22.1	21.8	22.2	19.1	22.2	20.5	21.6	20.0	21.8	22.3	22.1	22.1	23.3	22.8	22.8	23.1	22.6	23.0	22.8	23.2	23.0	22.6	22.8	22.2	22.0	20.8	21.0	21.0	23.3	22.8	24.5	23.0	23.9	24.1	28.4	20.0	22.8	19.6	20.4	21.8	20.6	22.6	21.9	21.7	20.3	21.9
KT901835.1_Eggplant_latent_viroid_clone_ELVd21_complete_genome	21.7	22.7	22.2	22.4	21.4	21.7	19.2	21.7	21.2	21.5	20.6	21.6	22.3	22.1	22.1	23.5	22.6	22.6	22.9	22.6	22.8	22.6	23.0	22.8	22.4	22.6	21.4	21.2	20.0	20.2	20.2	23.6	22.2	25.4	22.6	24.7	24.9	27.4	19.4	22.4	18.5	19.6	21.6	19.8	22.2	21.1	23.0	20.6	22.6
KT901836.1_Eggplant_latent_viroid_clone_ELVd22_complete_genome	21.7	23.3	22.4	21.6	21.6	21.9	19.7	22.0	21.4	21.3	20.4	21.8	22.1	21.9	21.9	23.5	22.9	22.9	23.2	22.7	23.1	22.9	23.3	23.1	22.7	22.9	21.7	21.5	20.2	20.5	20.4	23.8	22.0	24.6	22.5	24.0	23.8	26.8	19.6	22.2	18.2	19.8	21.4	20.0	22.0	21.1	22.5	21.0	23.4
KT901837.1_Eggplant_latent_viroid_clone_ELVd23_complete_genome	21.4	22.7	21.5	21.9	21.1	21.4	19.4	21.3	20.9	21.4	20.3	21.5	22.2	22.0	22.0	23.2	22.6	22.6	22.9	22.4	22.8	22.6	23.0	22.8	22.4	22.6	21.2	21.0	19.8	20.0	20.0	23.3	22.2	24.9	22.6	24.2	24.4	26.8	19.1	22.4	18.3	19.1	20.7	19.3	22.2	20.4	22.1	20.1	22.7
KT901838.1_Eggplant_latent_viroid_clone_ELVd24_complete_genome	21.4	22.5	21.7	21.5	20.9	21.2	19.2	21.5	20.9	21.0	19.9	21.1	21.8	21.6	21.6	22.8	22.4	22.4	22.6	22.2	22.6	22.4	22.8	22.6	22.2	22.4	21.2	21.0	19.8	20.0	20.0	22.9	21.7	24.5	22.2	23.8	24.0	27.0	18.9	21.9	18.1	19.3	20.7	19.6	21.7	20.4	22.5	20.5	22.5
KT901839.1_Eggplant_latent_viroid_clone_ELVd25_complete_genome	21.4	22.3	21.2	22.0	21.3	21.7	19.4	21.5	20.9	21.4	20.1	21.3	22.0	21.8	21.8	22.9	22.5	22.5	22.8	22.3	22.8	22.5	23.0	22.8	22.3	22.5	22.0	21.8	20.5	20.8	20.7	22.6	22.1	24.2	22.3	23.5	23.7	27.4	19.9	22.1	18.5	20.5	21.7	20.5	21.9	21.4	21.4	19.5	22.2
KT901840.1_Eggplant_latent_viroid_clone_ELVd26_complete_genome	21.4	22.3	21.3	21.4	21.3	21.4	19.1	21.3	21.1	21.0	19.8	21.3	21.8	21.6	21.6	22.8	22.3	22.3	22.6	22.1	22.5	22.3	22.8	22.5	22.1	22.3	21.4	21.1	19.9	20.2	20.1	22.9	21.7	24.5	22.3	23.8	24.0	26.5	19.3	22.1	18.1	19.3	20.6	19.5	21.9	20.4	21.9	19.7	22.4
KT901841.1_Eggplant_latent_viroid_clone_ELVd27_complete_genome	22.2	23.0	22.0	21.9	22.0	22.1	19.8	22.0	21.6	21.7	20.5	22.0	22.5	22.3	22.3	23.7	23.1	23.1	23.3	22.9	23.3	23.1	23.5	23.3	22.9	23.1	22.1	21.9	20.6	20.9	20.8	23.8	22.8	24.9	23.2	24.3	24.5	26.0	20.0	23.0	19.2	20.0	21.5	20.2	22.8	21.3	22.2	20.4	22.9
KT901842.1_Eggplant_latent_viroid_clone_ELVd28_complete_genome	21.6	23.0	21.9	21.9	21.3	21.4	19.6	21.5	21.1	21.2	20.1	21.3	22.0	21.8	21.8	23.2	22.6	22.6	22.9	22.4	22.8	22.6	23.0	22.8	22.4	22.6	21.6	21.4	20.2	20.4	20.4	23.3	21.9	24.7	22.6	24.0	24.2	26.7	19.6	22.4	18.3	19.6	21.1	19.8	22.2	20.8	22.1	20.3	22.9
KT901843.1_Eggplant_latent_viroid_clone_ELVd29_complete_genome	21.5	22.4	21.8	21.3	21.4	21.5	19.1	21.6	21.0	21.1	19.9	21.4	21.9	21.7	21.7	23.1	22.4	22.4	22.7	22.2	22.6	22.4	22.9	22.6	22.2	22.4	21.4	21.2	20.0	20.2	20.2	23.2	22.2	24.3	22.6	23.7	23.9	25.8	19.4	22.4	18.8	19.6	21.1	19.8	22.2	20.9	22.0	20.2	22.2
KT901844.1_Eggplant_latent_viroid_clone_ELVd210_complete_genome	20.8	22.3	22.1	21.6	20.7	20.9	19.0	21.1	20.8	21.0	20.6	21.2	21.9	21.6	21.6	22.9	21.8	21.8	22.0	22.0	22.0	21.8	22.2	22.0	21.6	21.8	20.6	20.4	19.2	19.4	19.4	22.6	21.6	24.2	21.9	23.5	23.8	26.3	18.6	21.6	17.9	18.8	21.7	19.0	21.4	21.0	22.8	20.7	22.3
KT901845.1_Eggplant_latent_viroid_clone_ELVd211_complete_genome	22.6	23.5	21.6	22.0	21.9	21.7	20.6	22.3	21.9	21.9	20.8	22.1	22.8	22.6	22.6	23.7	23.4	23.4	23.6	23.2	23.6	23.4	23.8	23.6	23.2	23.4	22.6	22.4	21.1	21.4	21.3	23.4	22.5	24.6	22.9	23.9	24.1	27.5	20.5	22.7	19.4	20.7	21.8	20.7	22.5	21.6	21.8	20.9	22.7
KT901846.1_Eggplant_latent_viroid_clone_ELVd212_complete_genome	21.4	22.3	21.3	21.2	21.3	21.4	19.1	21.3	21.1	21.0	19.8	21.3	21.8	21.6	21.6	22.8	22.3	22.3	22.6	22.1	22.5	22.3	22.8	22.5	22.1	22.3	21.4	21.1	19.9	20.2	20.1	22.9	21.7	24.3	22.3	23.6	23.8	26.5	19.3	22.1	18.1	19.3	20.6	19.5	21.9	20.4	21.7	19.7	22.4
KT901847.1_Eggplant_latent_viroid_clone_ELVd213_complete_genome	21.4	22.7	21.9	22.1	21.3	21.6	19.4	21.3	20.9	21.2	20.1	21.3	22.0	21.8	21.8	23.0	22.4	22.4	22.6	22.2	22.6	22.4	22.8	22.6	22.2	22.4	21.4	21.2	20.0	20.2	20.2	23.1	21.9	24.7	22.4	24.0	24.2	26.3	19.3	22.2	18.1	19.3	20.9	19.6	21.9	20.6	22.1	20.1	22.7
KT901848.1_Eggplant_latent_viroid_clone_ELVd214_complete_genome	21.9	22.5	21.7	23.2	23.0	23.2	19.3	22.4	21.9	22.3	21.2	22.7	23.1	22.9	22.7	23.2	23.2	23.2	23.6	23.0	23.4	23.2	23.6	23.4	23.0	23.2	23.2	23.0	22.0	22.2	22.2	23.3	22.3	24.4	22.5	23.7	23.5	27.4	21.0	22.3	18.4	21.4	22.3	21.6	22.1	22.3	22.0	20.1	22.9
KT901850.1_Eggplant_latent_viroid_clone_ELVd216_complete_genome	22.5	23.2	21.5	22.7	22.0	22.2	20.2	22.1	21.6	22.0	20.6	22.2	22.9	22.7	22.5	23.7	23.2	23.2	23.5	23.0	23.4	23.2	23.6	23.4	23.0	23.2	22.6	22.4	21.1	21.4	21.4	23.8	22.8	24.9	23.2	24.3	24.5	28.5	20.5	23.0	19.8	20.5	21.8	20.5	22.8	21.9	21.9	20.3	22.8
KT901851.1_Eggplant_latent_viroid_clone_ELVd217_complete_genome	21.2	22.1	21.4	20.7	21.1	21.3	18.8	21.2	20.9	20.7	19.5	21.1	21.5	21.3	21.3	22.5	22.1	22.1	22.3	21.8	22.3	22.1	22.5	22.3	21.8	22.1	21.1	20.9	19.6	19.9	19.8	22.6	21.6	23.7	22.0	23.1	23.3	27.2	19.2	21.8	18.4	19.2	20.5	19.4	21.6	20.3	21.6	19.8	22.5
KT901852.1_Eggplant_latent_viroid_clone_ELVd218_complete_genome	21.9	22.4	21.3	21.6	20.8	21.2	19.9	21.6	20.6	20.9	20.4	20.8	21.7	21.5	21.5	22.6	22.2	22.2	22.5	22.0	22.5	22.2	22.7	22.5	22.0	22.2	21.3	21.1	19.8	20.1	20.0	23.0	22.2	24.5	22.4	23.9	24.1	27.1	19.6	22.2	18.8	19.4	20.5	19.4	22.0	20.3	21.7	19.8	22.5
KT901853.1_Eggplant_latent_viroid_clone_ELVd219_complete_genome	20.8	21.7	21.1	20.8	20.7	21.2	18.5	20.9	20.5	20.4	19.2	20.7	21.2	21.0	21.0	22.4	21.7	21.7	22.0	21.5	21.9	21.7	22.1	21.9	21.5	21.7	20.7	20.5	19.3	19.6	19.5	22.5	21.7	24.1	21.9	23.4	23.6	27.0	18.9	21.7	17.7	18.9	20.4	19.1	21.5	20.2	21.7	19.5	22.2
KT901854.1_Eggplant_latent_viroid_clone_ELVd220_complete_genome	20.8	21.5	21.1	20.8	20.7	21.2	18.5	20.9	20.5	20.4	19.2	20.7	21.2	21.0	21.0	22.2	21.7	21.7	22.0	21.5	21.9	21.7	22.1	21.9	21.5	21.7	20.7	20.5	19.3	19.6	19.5	22.3	21.5	23.8	21.7	23.2	23.4	26.7	18.9	21.5	17.7	18.9	20.2	19.1	21.3	20.0	21.7	19.5	22.0
KT901855.1_Eggplant_latent_viroid_clone_ELVd221_complete_genome	21.2	22.1	21.4	21.0	21.1	21.1	18.8	21.2	20.9	20.7	19.6	21.1	21.6	21.4	21.4	22.5	22.1	22.1	22.3	21.9	22.3	22.1	22.5	22.3	21.9	22.1	21.1	20.9	19.7	19.9	19.9	22.6	21.4	24.0	22.1	23.3	23.5	25.6	19.1	21.9	18.1	19.3	20.6	19.5	21.6	20.4	21.9	19.9	22.2
KT901856.1_Eggplant_latent_viroid_clone_ELVd222_complete_genome	21.4	22.7	21.6	21.9	21.9	22.1	19.4	21.9	20.9	21.2	20.3	21.3	22.0	21.8	21.8	23.3	23.0	23.0	23.2	22.8	23.2	23.0	23.4	23.2	22.8	23.0	22.4	22.2	20.9	21.2	21.1	23.3	22.5	25.1	22.9	24.4	24.6	26.8	20.3	22.7	18.3	20.1	21.5	20.3	22.5	21.4	22.5	20.1	22.7
KT901857.1_Eggplant_latent_viroid_clone_ELVd223_complete_genome	21.1	22.6	22.0	22.3	21.6	21.9	18.9	21.8	20.8	21.1	19.5	21.4	21.7	21.5	21.5	23.1	22.7	22.7	22.9	22.5	22.9	22.7	23.1	22.9	22.5	22.7	22.3	22.1	20.9	21.1	21.1	23.2	21.6	24.3	22.0	23.6	23.4	27.2	20.2	21.8	18.2	20.2	21.6	20.4	21.6	21.5	21.9	20.2	22.6
KT901858.1_Eggplant_latent_viroid_clone_ELVd224_complete_genome	24.1	24.7	23.7	24.6	23.5	23.5	21.2	24.1	23.7	24.0	22.7	24.3	24.8	24.6	24.6	25.1	25.0	25.0	25.5	24.8	25.2	25.0	25.4	25.2	24.8	25.0	23.8	23.6	22.5	22.7	22.7	25.1	24.3	26.3	24.7	25.6	25.8	28.8	21.5	24.5	20.8	22.3	23.0	22.5	24.3	22.8	23.9	22.3	24.0
KT901859.1_Eggplant_latent_viroid_clone_ELVd225_complete_genome	22.4	23.3	21.4	21.6	21.3	21.1	20.4	22.3	21.7	21.3	20.2	21.7	22.2	21.9	21.9	23.3	22.9	22.9	23.2	22.7	23.2	22.9	23.4	23.2	22.7	22.9	22.2	21.9	20.9	21.1	21.1	23.0	22.3	24.2	22.7	23.5	23.7	27.5	20.3	22.5	19.4	20.7	21.6	20.7	22.3	21.4	21.8	20.9	22.5
KT901860.1_Eggplant_latent_viroid_clone_ELVd226_complete_genome	21.2	22.1	21.4	21.0	21.1	21.1	18.8	21.2	20.9	20.7	19.6	21.1	21.6	21.4	21.4	22.5	22.1	22.1	22.3	21.9	22.3	22.1	22.5	22.3	21.9	22.1	21.1	20.9	19.7	19.9	19.9	22.6	21.4	24.0	22.1	23.3	23.5	25.6	19.1	21.9	18.1	19.3	20.6	19.5	21.6	20.4	21.9	19.9	22.2
KT901861.1_Eggplant_latent_viroid_clone_ELVd227_complete_genome	21.2	22.1	20.9	21.2	20.9	21.0	18.9	21.1	20.9	20.6	19.4	21.1	21.4	21.2	21.2	22.4	21.9	21.9	22.2	21.7	22.1	21.9	22.3	22.1	21.7	21.9	20.9	20.7	19.7	20.0	19.9	22.5	21.5	24.1	22.1	23.4	23.6	26.1	19.1	21.9	17.9	19.1	20.2	19.3	21.7	20.0	21.5	19.3	22.2
KT901862.1_Eggplant_latent_viroid_clone_ELVd228_complete_genome	21.9	23.2	21.5	22.1	21.1	21.4	19.8	21.7	21.3	21.2	20.1	21.5	22.0	21.8	21.8	23.2	22.6	22.6	22.9	22.4	22.8	22.6	23.0	22.8	22.4	22.6	21.4	21.2	20.2	20.4	20.4	23.3	22.4	25.1	22.8	24.4	24.6	26.3	19.6	22.6	18.3	19.6	20.9	19.8	22.4	20.6	22.5	20.3	22.9
KT901863.1_Eggplant_latent_viroid_clone_ELVd229_complete_genome	21.0	21.9	21.1	21.0	20.7	20.8	18.7	21.1	20.7	20.4	19.2	20.9	21.2	21.0	21.0	22.4	21.7	21.7	22.0	21.5	21.9	21.7	22.1	21.9	21.5	21.7	20.7	20.5	19.5	19.8	19.7	22.5	21.5	24.1	22.1	23.4	23.6	26.5	19.1	21.9	17.9	19.1	20.4	19.3	21.7	20.2	21.7	19.5	22.2
KT901864.1_Eggplant_latent_viroid_clone_ELVd230_complete_genome	21.6	23.0	22.1	22.1	21.3	21.8	19.6	21.7	21.1	21.4	20.3	21.5	22.2	22.0	22.0	23.2	22.6	22.6	22.9	22.4	22.8	22.6	23.0	22.8	22.4	22.6	21.4	21.2	20.0	20.2	20.2	23.3	22.4	25.1	22.6	24.4	24.6	26.7	19.3	22.4	18.3	19.6	21.1	19.8	22.2	20.8	22.9	20.7	22.9
KT901865.1_Eggplant_latent_viroid_clone_ELVd231_complete_genome	22.4	22.8	22.2	21.8	21.3	21.3	20.2	22.5	21.0	21.3	20.8	21.3	22.1	21.9	21.9	23.3	22.9	22.9	23.2	22.7	23.1	22.9	23.3	23.1	22.7	22.9	21.9	21.7	20.5	20.7	20.7	23.4	22.3	24.7	22.9	24.1	24.3	27.4	20.3	22.7	19.5	20.1	21.2	20.1	22.5	20.9	22.1	20.4	22.5
KT901866.1_Eggplant_latent_viroid_clone_ELVd232_complete_genome	21.9	23.2	22.1	22.1	21.3	21.6	19.6	21.9	21.3	21.4	20.3	21.5	22.2	22.0	22.0	23.2	22.6	22.6	22.9	22.4	22.8	22.6	23.0	22.8	22.4	22.6	21.4	21.2	20.2	20.4	20.4	23.3	22.6	24.9	22.8	24.5	24.7	26.5	19.6	22.6	18.5	19.8	21.1	20.0	22.4	20.8	22.9	20.7	22.9
KT901867.1_Eggplant_latent_viroid_clone_ELVd233_complete_genome	22.4	23.1	22.0	22.9	22.1	22.1	20.2	22.5	21.5	22.2	20.8	22.3	23.0	22.8	22.6	23.7	23.4	23.4	23.6	23.2	23.6	23.4	23.8	23.6	23.2	23.4	22.8	22.6	21.3	21.6	21.5	23.7	22.5	24.8	23.1	24.2	24.4	27.7	20.7	22.9	20.2	20.9	22.0	20.9	22.7	22.0	22.3	20.7	22.2
KT901868.1_Eggplant_latent_viroid_clone_ELVd234_complete_genome	20.3	21.2	22.0	21.1	22.0	21.4	19.3	21.1	20.0	20.8	20.0	20.2	21.2	21.2	21.0	21.7	21.1	21.1	21.5	21.1	21.3	21.1	21.5	21.3	20.9	21.1	21.1	20.9	20.5	20.5	20.5	20.8	21.0	22.0	21.4	20.9	21.1	26.0	19.3	21.2	19.1	20.3	21.9	20.5	21.0	21.7	21.8	20.3	20.9
KT901869.1_Eggplant_latent_viroid_clone_ELVd235_complete_genome	21.0	21.9	21.3	20.8	20.9	21.0	18.7	21.1	20.7	20.6	19.4	20.9	21.4	21.2	21.2	22.4	21.9	21.9	22.2	21.7	22.1	21.9	22.3	22.1	21.7	21.9	20.9	20.7	19.5	19.8	19.7	22.5	21.3	23.8	21.9	23.2	23.4	26.9	19.1	21.7	17.9	19.1	20.4	19.3	21.5	20.2	21.7	19.7	22.2
KT901870.1_Eggplant_latent_viroid_clone_ELVd236_complete_genome	23.5	23.7	23.5	23.8	22.7	22.8	20.7	22.7	23.0	23.2	21.8	23.6	24.1	23.9	23.9	23.7	23.4	23.4	23.8	23.2	23.6	23.4	23.8	23.6	23.2	23.4	22.2	21.9	20.9	21.1	21.1	23.5	22.8	24.7	23.2	24.0	24.2	27.6	19.9	23.0	20.3	20.9	21.6	21.1	22.8	21.4	24.1	22.2	23.3
KT901871.1_Eggplant_latent_viroid_clone_ELVd237_complete_genome	21.0	21.9	21.3	21.0	20.9	21.0	18.7	21.1	20.7	20.6	19.4	20.9	21.4	21.2	21.2	22.4	21.9	21.9	22.2	21.7	22.1	21.9	22.3	22.1	21.7	21.9	20.9	20.7	19.5	19.8	19.7	22.5	21.3	24.1	21.9	23.4	23.6	26.7	19.1	21.7	17.9	19.1	20.4	19.3	21.5	20.2	21.9	19.7	22.2
KT901872.1_Eggplant_latent_viroid_clone_ELVd238_complete_genome	21.6	23.0	21.7	21.9	21.3	21.6	19.6	21.5	21.1	21.4	20.3	21.5	22.2	22.0	22.0	23.2	22.6	22.6	22.9	22.4	22.8	22.6	23.0	22.8	22.4	22.6	21.4	21.2	20.0	20.2	20.2	23.3	22.2	24.9	22.6	24.2	24.4	26.5	19.3	22.4	18.3	19.3	20.9	19.6	22.2	20.6	22.3	20.3	22.9
KT901873.1_Eggplant_latent_viroid_clone_ELVd239_complete_genome	20.8	21.7	20.7	21.0	20.7	21.2	18.5	20.7	20.5	20.4	19.2	20.7	21.2	21.0	21.0	22.4	21.7	21.7	22.0	21.5	21.9	21.7	22.1	21.9	21.5	21.7	20.7	20.5	19.3	19.6	19.5	22.5	21.7	24.3	21.9	23.6	23.8	26.9	18.9	21.7	17.7	18.7	20.2	18.9	21.5	20.0	21.5	19.1	22.2
KT901874.1_Eggplant_latent_viroid_clone_ELVd240_complete_genome	21.2	22.1	21.5	21.0	21.1	21.2	18.9	21.3	20.9	20.8	19.6	21.1	21.6	21.4	21.4	22.8	22.1	22.1	22.4	21.9	22.3	22.1	22.5	22.3	21.9	22.1	21.1	20.9	19.7	20.0	19.9	22.9	21.7	24.3	22.3	23.6	23.8	26.5	19.1	22.1	18.1	19.3	20.8	19.5	21.9	20.6	21.9	19.9	22.2
KT901875.1_Eggplant_latent_viroid_clone_ELVd241_complete_genome	22.2	23.4	23.7	22.5	22.0	22.1	20.7	22.6	22.5	22.4	21.7	23.0	23.2	23.0	23.0	24.3	23.0	23.0	23.3	22.8	23.2	23.0	23.4	23.2	22.8	23.0	21.8	21.6	20.6	20.8	20.8	24.3	23.3	25.6	23.5	24.9	25.2	25.8	20.0	23.3	19.3	20.2	22.6	20.4	23.1	22.5	24.0	22.3	23.1
KT901876.1_Eggplant_latent_viroid_clone_ELVd242_complete_genome	21.0	21.9	21.3	21.0	20.9	21.2	18.7	21.1	20.7	20.6	19.4	20.9	21.4	21.2	21.2	22.6	21.9	21.9	22.2	21.7	22.1	21.9	22.3	22.1	21.7	21.9	20.9	20.7	19.5	19.8	19.7	22.7	21.7	24.2	22.1	23.5	23.8	26.9	18.9	21.9	17.9	19.1	20.6	19.3	21.7	20.4	21.9	19.7	21.9
KT901877.1_Eggplant_latent_viroid_clone_ELVd243_complete_genome	21.9	22.7	21.9	22.1	21.5	21.8	19.4	21.7	21.3	21.6	20.5	21.7	22.4	22.2	22.2	23.2	22.8	22.8	23.1	22.6	23.0	22.8	23.2	23.0	22.6	22.8	21.6	21.4	20.2	20.4	20.4	23.5	22.4	25.1	22.8	24.4	24.6	26.8	19.6	22.6	18.5	19.6	21.1	19.8	22.4	20.8	22.5	20.5	22.7
KT901878.1_Eggplant_latent_viroid_clone_ELVd244_complete_genome	22.3	23.6	22.3	22.1	22.0	22.4	20.2	22.2	21.7	22.0	20.9	22.2	22.8	22.6	22.6	23.8	23.2	23.2	23.5	23.0	23.4	23.2	23.6	23.4	23.0	23.2	22.0	21.8	20.6	20.8	20.8	23.9	23.0	25.1	23.2	24.4	24.6	26.9	20.0	23.0	18.5	20.0	21.5	20.2	22.8	21.2	22.5	20.9	23.7
KT901879.1_Eggplant_latent_viroid_clone_ELVd245_complete_genome	22.2	22.6	22.0	21.6	21.3	21.7	20.2	21.8	20.8	21.4	20.5	21.5	22.2	22.0	22.0	22.9	22.3	22.3	22.6	22.1	22.5	22.3	22.7	22.5	22.1	22.3	21.3	21.1	20.1	20.3	20.3	23.2	22.8	24.3	23.0	23.6	23.8	27.3	19.7	22.8	18.3	19.9	20.9	19.9	22.5	20.8	21.6	20.2	22.4
KT901880.1_Eggplant_latent_viroid_clone_ELVd246_complete_genome	21.4	22.3	20.9	21.2	20.9	21.0	19.1	21.3	21.1	20.6	19.4	21.1	21.4	21.2	21.2	22.8	22.1	22.1	22.4	21.9	22.3	22.1	22.5	22.3	21.9	22.1	21.1	20.9	19.9	20.2	20.1	22.9	21.9	24.5	22.5	23.8	24.0	26.5	19.3	22.3	18.1	19.3	20.6	19.5	22.1	20.4	21.7	19.5	22.4
KT901881.1_Eggplant_latent_viroid_clone_ELVd247_complete_genome	20.9	22.2	20.9	21.0	20.4	20.6	19.4	21.5	20.9	20.6	19.8	20.8	21.4	21.2	21.2	22.4	21.6	21.6	21.9	21.4	21.8	21.6	22.0	21.8	21.4	21.6	20.4	20.2	19.8	20.0	20.0	22.3	21.8	23.9	22.2	23.2	23.4	26.8	19.1	22.0	18.3	19.3	20.2	19.6	21.8	20.0	21.8	19.8	22.2
KT901882.1_Eggplant_latent_viroid_clone_ELVd248_complete_genome	21.6	22.7	21.7	21.8	20.9	21.2	19.5	21.4	21.1	21.0	20.0	21.1	21.8	21.6	21.6	23.0	22.3	22.3	22.8	22.1	22.5	22.3	22.7	22.5	22.1	22.3	21.1	20.9	19.7	19.9	19.9	23.0	21.9	24.8	22.3	24.2	24.4	26.7	19.1	22.1	18.3	19.3	20.8	19.5	21.9	20.6	22.9	20.7	22.7
KT901883.1_Eggplant_latent_viroid_clone_ELVd249_complete_genome	20.3	21.8	21.6	21.0	21.4	21.7	18.5	20.8	20.0	20.9	19.1	20.8	21.5	21.3	21.3	22.2	21.6	21.6	21.9	21.4	21.8	21.6	22.1	21.8	21.4	21.6	21.5	21.3	20.0	20.3	20.2	22.2	20.6	22.9	21.0	22.3	22.1	26.6	19.4	20.8	17.6	19.4	21.1	19.6	20.6	21.1	21.2	20.0	21.7
KT901884.1_Eggplant_latent_viroid_clone_ELVd250_complete_genome	21.9	22.4	21.7	21.6	20.8	20.8	19.9	21.6	20.6	20.9	20.4	20.8	21.7	21.5	21.5	22.6	22.0	22.0	22.3	21.8	22.2	22.0	22.5	22.2	21.8	22.0	21.1	20.9	19.6	19.9	19.8	23.0	21.6	24.5	22.2	23.9	24.1	26.9	19.4	22.0	19.0	19.4	20.7	19.4	21.8	20.5	22.1	20.2	22.2
KT901885.1_Eggplant_latent_viroid_clone_ELVd251_complete_genome	21.7	22.2	21.7	21.6	20.8	21.0	19.7	21.4	20.4	20.9	20.4	20.8	21.7	21.5	21.5	22.4	21.8	21.8	22.1	21.6	22.0	21.8	22.2	22.0	21.6	21.8	20.9	20.7	19.4	19.7	19.6	22.7	21.6	24.3	22.0	23.7	23.9	25.9	19.2	21.8	18.8	19.2	20.5	19.2	21.6	20.3	21.9	20.0	21.4
KT901886.1_Eggplant_latent_viroid_clone_ELVd252_complete_genome	20.5	22.0	21.8	21.6	21.4	21.7	18.5	21.4	20.2	20.9	19.3	20.8	21.5	21.3	21.3	22.6	22.3	22.3	22.5	22.1	22.5	22.3	22.7	22.5	22.1	22.3	21.9	21.7	20.4	20.7	20.7	22.6	21.2	23.6	21.6	22.9	22.7	27.2	19.8	21.4	18.0	19.8	21.4	20.0	21.2	21.3	21.6	20.0	21.9
KT901887.1_Eggplant_latent_viroid_clone_ELVd253_complete_genome	23.5	24.4	23.8	23.7	23.0	23.0	21.3	23.2	23.0	23.5	21.9	23.6	24.3	24.1	24.1	25.0	24.1	24.1	24.3	23.8	24.3	24.1	24.5	24.3	23.8	24.1	22.8	22.6	21.4	21.6	21.6	25.0	23.8	26.2	24.3	25.5	25.7	28.5	20.7	24.1	20.5	21.4	23.0	21.6	23.8	22.9	24.0	22.4	24.1
KT901888.1_Eggplant_latent_viroid_clone_ELVd254_complete_genome	21.0	21.9	21.3	21.0	20.9	21.4	18.7	20.9	20.7	20.6	19.4	20.9	21.4	21.2	21.2	22.6	21.7	21.7	22.0	21.5	21.9	21.7	22.1	21.9	21.5	21.7	20.7	20.5	19.3	19.6	19.5	22.7	21.7	24.3	21.9	23.6	23.8	26.3	18.7	21.7	17.9	18.9	20.6	19.1	21.5	20.4	21.9	19.7	22.2
KT901889.1_Eggplant_latent_viroid_clone_ELVd255_complete_genome	22.0	22.9	21.4	21.8	21.5	21.3	20.0	21.7	21.3	21.3	20.6	21.5	22.2	21.9	21.9	23.3	22.5	22.5	22.8	22.7	22.7	22.5	22.9	22.7	22.3	22.5	21.9	21.7	20.5	20.7	20.7	22.8	21.7	23.9	22.1	23.3	23.5	27.3	19.9	21.9	19.0	20.3	22.0	20.3	21.7	21.4	21.6	20.7	22.1
KT901890.1_Eggplant_latent_viroid_clone_ELVd256_complete_genome	22.2	23.5	22.6	22.2	22.2	22.1	20.1	22.2	21.6	21.9	20.8	22.0	22.7	22.5	22.5	23.7	23.1	23.1	23.4	22.9	23.3	23.1	23.5	23.3	22.9	23.1	22.3	22.1	20.9	21.1	21.1	23.8	22.7	24.9	23.1	24.3	24.5	26.0	20.2	22.9	19.2	20.4	22.0	20.7	22.7	21.7	22.8	21.2	23.1
KT901891.1_Eggplant_latent_viroid_clone_ELVd257_complete_genome	21.9	23.3	22.2	22.9	22.2	22.5	19.9	22.2	21.6	21.7	20.2	22.2	22.5	22.3	22.1	23.7	23.1	23.1	23.4	22.9	23.3	23.1	23.5	23.3	22.9	23.1	22.7	22.5	21.3	21.5	21.5	24.0	22.5	25.1	22.7	24.4	24.2	27.6	20.7	22.5	19.0	20.9	22.4	21.1	22.2	22.3	22.9	21.2	23.6
KT901892.1_Eggplant_latent_viroid_clone_ELVd258_complete_genome	20.7	22.2	21.6	21.3	21.6	21.9	18.7	21.4	20.4	21.3	19.5	21.2	21.9	21.7	21.7	22.9	22.3	22.3	22.5	22.1	22.5	22.3	22.7	22.5	22.1	22.3	21.9	21.7	20.4	20.7	20.7	22.8	21.2	23.8	21.6	23.2	23.0	27.2	19.8	21.4	18.2	19.8	21.6	20.0	21.2	21.5	21.9	20.2	22.0
KT901893.1_Eggplant_latent_viroid_clone_ELVd259_complete_genome	21.3	21.7	21.3	21.4	20.4	20.6	19.3	21.0	20.0	20.4	20.0	20.4	21.3	21.1	21.1	22.0	21.4	21.4	21.7	21.2	21.6	21.4	21.8	21.6	21.2	21.4	20.4	20.2	19.0	19.3	19.2	22.3	21.2	24.1	21.6	23.4	23.7	26.4	18.8	21.4	18.4	18.8	20.1	18.8	21.2	19.9	21.7	19.6	21.7
KT901894.1_Eggplant_latent_viroid_clone_ELVd260_complete_genome	22.6	23.5	22.0	21.6	22.1	21.9	20.6	22.3	21.9	21.5	20.8	21.7	22.4	22.2	22.2	23.7	23.2	23.2	23.4	22.9	23.4	23.2	23.6	23.4	22.9	23.2	22.6	22.4	21.1	21.4	21.3	23.4	22.3	24.6	22.7	23.9	24.1	27.1	20.5	22.5	19.0	20.5	21.8	20.5	22.3	21.6	22.2	21.3	22.7
KT901895.1_Eggplant_latent_viroid_clone_ELVd261_complete_genome	21.6	23.0	21.7	21.5	20.9	21.2	19.6	21.7	21.1	21.0	19.9	21.1	21.8	21.6	21.6	23.2	22.6	22.6	22.9	22.4	22.8	22.6	23.0	22.8	22.4	22.6	21.4	21.2	20.0	20.2	20.2	23.3	22.2	24.9	22.6	24.2	24.4	26.5	19.3	22.4	18.5	19.6	21.1	19.8	22.2	20.8	22.7	20.7	22.9
KT901896.1_Eggplant_latent_viroid_clone_ELVd262_complete_genome	22.1	22.3	22.1	21.9	21.2	21.2	19.9	21.7	20.7	21.2	20.9	21.2	22.0	21.8	21.8	22.8	22.2	22.2	22.6	21.9	22.4	22.2	22.6	22.4	21.9	22.2	21.2	21.0	19.8	20.0	20.0	23.1	21.7	24.5	22.3	23.8	24.0	26.5	19.6	22.1	19.2	19.6	20.9	19.6	21.9	20.6	22.1	20.3	22.2
KT901897.1_Eggplant_latent_viroid_clone_ELVd263_complete_genome	21.2	22.1	21.5	21.0	21.1	21.2	18.9	21.3	20.9	20.8	19.6	21.1	21.6	21.4	21.4	22.6	22.1	22.1	22.4	21.9	22.3	22.1	22.5	22.3	21.9	22.1	21.1	20.9	19.7	20.0	19.9	22.7	21.5	24.1	22.1	23.4	23.6	26.5	19.1	21.9	18.1	19.3	20.6	19.5	21.7	20.4	21.9	19.9	22.2
KT901898.1_Eggplant_latent_viroid_clone_ELVd264_complete_genome	22.3	23.6	22.7	22.3	22.0	22.0	20.2	22.4	21.7	22.0	20.9	22.2	22.8	22.6	22.6	23.8	23.2	23.2	23.5	23.0	23.4	23.2	23.6	23.4	23.0	23.2	22.0	21.8	20.6	20.8	20.8	23.9	22.6	25.3	23.2	24.6	24.8	27.1	20.0	23.0	19.1	20.2	21.7	20.4	22.8	21.4	23.1	21.4	23.5
KT901899.1_Eggplant_latent_viroid_clone_ELVd265_complete_genome	22.1	22.6	21.7	21.6	21.0	21.0	19.9	22.2	20.8	20.9	20.4	20.8	21.7	21.5	21.5	22.6	22.7	22.7	22.9	22.5	22.9	22.7	23.1	22.9	22.5	22.7	21.9	21.7	20.4	20.7	20.6	22.7	21.6	24.3	22.2	23.7	23.9	27.4	20.2	22.0	19.0	20.0	20.7	20.0	21.8	20.5	22.1	20.2	22.2
KT901900.1_Eggplant_latent_viroid_clone_ELVd266_complete_genome	22.8	23.5	23.4	24.1	22.9	23.1	20.0	23.2	22.4	22.7	21.6	23.3	23.6	23.3	23.1	24.4	24.1	24.1	24.6	23.9	24.3	24.1	24.5	24.3	23.9	24.1	23.1	22.9	21.6	21.9	21.8	24.6	23.0	25.7	23.2	25.1	24.8	28.7	20.6	23.0	19.4	21.6	22.7	21.8	22.8	22.5	23.8	21.9	23.8
KT901901.1_Eggplant_latent_viroid_clone_ELVd267_complete_genome	22.6	23.3	22.8	23.7	22.9	23.1	19.8	23.0	22.2	22.3	21.0	22.9	23.1	22.9	22.7	24.2	23.9	23.9	24.4	23.7	24.1	23.9	24.3	24.1	23.7	23.9	23.5	23.3	22.0	22.3	22.2	24.4	22.8	25.5	23.0	24.8	24.6	28.3	21.0	22.8	19.4	21.6	22.7	21.8	22.6	22.7	23.6	21.6	23.6
KT901902.1_Eggplant_latent_viroid_clone_ELVd268_complete_genome	21.8	23.3	23.1	22.2	22.1	22.3	19.6	21.5	21.5	21.3	20.3	21.9	22.2	21.9	21.9	22.7	22.4	22.4	22.6	22.4	22.6	22.4	22.8	22.6	22.2	22.4	21.8	21.6	20.3	20.6	20.5	23.1	21.1	24.1	21.5	23.4	23.2	26.0	19.7	21.3	18.7	19.9	21.2	20.1	21.1	21.0	22.9	20.9	23.5
KT901904.1_Eggplant_latent_viroid_clone_ELVd270_complete_genome	21.1	23.3	21.5	21.6	21.2	21.4	19.7	22.2	21.2	20.8	20.0	21.8	21.4	21.2	21.2	23.9	23.1	23.1	22.5	22.9	23.3	23.1	23.5	23.3	22.9	23.1	22.7	22.5	21.2	21.5	21.4	23.8	22.0	24.6	22.4	24.0	23.8	26.9	20.6	22.2	18.8	20.6	22.6	20.8	22.0	22.5	22.0	21.2	23.2
KT901905.1_Eggplant_latent_viroid_clone_ELVd271_complete_genome	22.4	23.3	21.6	21.6	21.7	21.5	20.4	22.1	21.7	21.7	20.6	21.9	22.6	22.4	22.4	23.5	22.9	22.9	23.2	22.7	23.2	22.9	23.4	23.2	22.7	22.9	22.2	21.9	20.7	20.9	20.9	23.2	22.1	24.4	22.5	23.7	23.9	27.3	20.1	22.3	19.4	20.5	21.8	20.5	22.1	21.6	22.0	21.1	22.5
KT901907.1_Eggplant_latent_viroid_clone_ELVd273_complete_genome	22.0	23.3	22.5	22.7	22.5	22.8	20.0	22.5	21.7	22.0	20.4	22.1	22.8	22.6	22.4	24.1	23.4	23.4	23.6	23.2	23.6	23.4	23.8	23.6	23.2	23.4	23.0	22.8	21.5	21.8	21.7	24.1	22.8	25.2	23.0	24.5	24.3	28.4	20.9	22.8	19.3	20.9	22.8	21.1	22.5	22.8	23.2	21.5	23.5
KT901909.1_Eggplant_latent_viroid_clone_ELVd275_complete_genome	20.3	21.8	21.4	21.3	21.0	21.3	18.5	20.8	20.0	20.5	18.9	20.4	21.1	20.9	20.9	22.2	21.6	21.6	21.9	21.4	21.8	21.6	22.1	21.8	21.4	21.6	21.3	21.1	19.8	20.1	20.0	22.4	20.8	23.4	21.2	22.8	22.5	26.6	19.2	21.0	17.6	19.4	21.1	19.6	20.8	21.1	21.7	20.0	21.8
KT901910.1_Eggplant_latent_viroid_clone_ELVd276_complete_genome	21.4	22.7	21.9	21.7	21.1	21.4	19.4	21.5	20.9	21.2	20.1	21.3	22.0	21.8	21.8	23.0	22.4	22.4	22.6	22.2	22.6	22.4	22.8	22.6	22.2	22.4	21.2	21.0	19.8	20.0	20.0	23.1	21.9	24.7	22.4	24.0	24.2	26.5	19.1	22.2	18.3	19.3	20.9	19.6	21.9	20.6	22.5	20.5	22.7
KT901911.1_Eggplant_latent_viroid_clone_ELVd277_complete_genome	21.7	22.4	22.6	22.2	21.6	22.1	19.1	21.8	21.2	21.5	20.5	21.6	22.3	22.1	22.1	22.9	22.6	22.6	23.1	22.4	22.9	22.6	23.1	22.9	22.4	22.6	21.6	21.4	20.2	20.4	20.4	23.0	22.0	24.2	22.2	23.5	23.7	27.7	19.2	22.0	18.6	19.8	20.9	20.0	21.8	20.7	22.4	20.8	22.5
KT901912.1_Eggplant_latent_viroid_clone_ELVd278_complete_genome	20.7	22.2	21.8	21.6	21.6	21.9	18.7	21.6	20.4	21.1	19.5	21.0	21.7	21.5	21.5	22.9	22.5	22.5	22.7	22.3	22.7	22.5	22.9	22.7	22.3	22.5	22.1	21.9	20.7	20.9	20.9	22.8	21.4	23.6	21.8	22.9	22.7	27.0	20.0	21.6	17.8	20.0	21.6	20.2	21.4	21.5	21.4	20.0	22.2
KT901913.1_Eggplant_latent_viroid_clone_ELVd279_complete_genome	20.9	21.8	21.4	21.8	21.6	21.9	18.1	21.2	21.0	21.3	19.7	21.6	21.9	21.7	21.7	22.3	22.0	22.0	22.5	21.8	22.2	22.0	22.4	22.2	21.8	22.0	21.6	21.4	20.2	20.4	20.4	22.6	20.7	23.6	21.2	22.9	22.7	27.0	19.2	21.0	17.6	19.8	20.9	20.0	20.7	20.9	21.6	19.8	21.9
KT901914.1_Eggplant_latent_viroid_clone_ELVd280_complete_genome	22.2	23.7	22.4	21.9	21.6	21.9	20.1	22.5	21.8	21.3	20.4	21.8	22.1	21.9	21.9	23.9	23.3	23.3	23.6	23.1	23.5	23.3	23.7	23.5	23.1	23.3	22.1	21.9	20.7	20.9	20.9	24.2	22.5	25.3	22.9	24.6	24.4	27.2	20.0	22.7	18.8	20.2	21.8	20.4	22.5	21.5	23.1	21.4	23.5
KT901915.1_Eggplant_latent_viroid_clone_ELVd281_complete_genome	22.2	22.8	22.6	23.7	22.7	22.9	19.3	22.4	21.8	22.3	21.0	22.9	23.1	22.9	22.7	23.5	23.3	23.3	23.7	23.1	23.5	23.3	23.7	23.5	23.1	23.3	22.7	22.5	21.2	21.5	21.4	23.8	22.2	24.9	22.4	24.2	24.0	28.5	20.2	22.2	19.0	20.8	21.9	21.0	22.0	21.9	22.9	21.0	23.2
KT901916.1_Eggplant_latent_viroid_clone_ELVd282_complete_genome	20.9	21.8	21.6	21.8	21.6	21.9	18.1	21.6	21.0	21.3	19.7	21.6	21.9	21.7	21.7	22.5	22.4	22.4	22.9	22.2	22.6	22.4	22.9	22.6	22.2	22.4	22.1	21.9	20.6	20.9	20.8	22.8	21.2	23.8	21.6	23.1	22.9	27.0	19.6	21.4	18.0	20.2	21.1	20.4	21.2	21.1	21.9	20.0	21.9
KT901917.1_Eggplant_latent_viroid_clone_ELVd283_complete_genome	21.6	23.0	22.1	22.1	21.3	21.6	19.6	21.7	21.1	21.4	20.3	21.5	22.2	22.0	22.0	23.2	22.6	22.6	22.9	22.4	22.8	22.6	23.0	22.8	22.4	22.6	21.4	21.2	20.0	20.2	20.2	23.3	22.2	25.1	22.6	24.4	24.6	26.8	19.3	22.4	18.5	19.6	21.1	19.8	22.2	20.8	22.9	20.7	22.9
KT901918.1_Eggplant_latent_viroid_clone_ELVd284_complete_genome	21.4	22.3	21.1	21.4	20.7	21.2	19.2	21.5	20.9	21.2	19.9	21.1	21.8	21.6	21.6	22.8	22.4	22.4	22.6	22.2	22.6	22.4	22.8	22.6	22.2	22.4	21.4	21.2	20.0	20.2	20.2	22.7	21.9	24.2	22.2	23.5	23.8	28.0	19.6	21.9	18.5	20.0	21.1	20.0	21.7	20.8	21.6	19.7	22.4
KT901919.1_Eggplant_latent_viroid_clone_ELVd285_complete_genome	21.8	22.7	21.6	21.1	21.3	21.3	19.4	21.6	21.3	20.9	19.8	21.3	21.7	21.5	21.5	23.4	22.5	22.5	22.7	22.3	22.7	22.5	22.9	22.7	22.3	22.5	21.5	21.3	20.0	20.3	20.2	23.4	22.2	24.6	22.7	23.9	24.1	26.7	19.6	22.5	19.0	19.6	21.4	19.8	22.2	21.1	22.2	20.5	22.7
KT901920.1_Eggplant_latent_viroid_clone_ELVd286_complete_genome	22.3	22.8	22.1	22.0	21.2	21.2	20.1	22.2	21.0	21.3	20.8	21.2	22.1	21.9	21.9	23.2	22.7	22.7	22.9	22.5	22.9	22.7	23.1	22.9	22.5	22.7	21.7	21.5	20.2	20.5	20.4	23.4	22.0	24.9	22.6	24.3	24.5	27.1	20.0	22.4	19.4	19.8	21.1	19.8	22.2	20.9	22.3	20.4	22.5
KT901921.1_Eggplant_latent_viroid_clone_ELVd287_complete_genome	20.8	21.7	21.3	21.0	20.9	21.2	18.5	21.1	20.5	20.6	19.4	20.9	21.4	21.2	21.2	22.6	21.9	21.9	22.2	21.7	22.1	21.9	22.3	22.1	21.7	21.9	20.9	20.7	19.5	19.8	19.7	22.7	21.7	24.3	22.1	23.6	23.8	26.5	18.9	21.9	17.9	19.1	20.6	19.3	21.7	20.4	21.9	19.7	22.0
KT901922.1_Eggplant_latent_viroid_clone_ELVd288_complete_genome	20.2	21.5	21.3	21.9	21.1	21.4	18.2	20.9	19.7	21.0	19.0	20.5	21.6	21.4	21.4	22.1	21.8	21.8	22.0	21.5	22.0	21.8	22.2	22.0	21.5	21.8	21.6	21.4	20.2	20.4	20.4	21.9	21.1	23.6	21.5	23.0	23.2	27.0	19.6	21.3	17.9	19.6	21.1	19.8	21.1	21.0	21.7	19.5	21.2
KT901923.1_Eggplant_latent_viroid_clone_ELVd289_complete_genome	22.5	23.6	22.5	21.9	21.7	21.8	20.3	22.3	22.0	21.8	20.5	22.0	22.6	22.4	22.4	23.8	23.2	23.2	23.4	23.0	23.4	23.2	23.6	23.4	23.0	23.2	22.0	21.8	20.5	20.8	20.7	23.9	22.5	25.3	23.1	24.6	24.8	27.1	19.9	22.9	19.1	20.1	21.6	20.3	22.7	21.4	23.3	21.6	23.5
KT901925.1_Eggplant_latent_viroid_clone_ELVd291_complete_genome	20.7	22.2	22.0	21.6	21.6	21.9	18.7	21.4	20.4	21.1	19.5	21.0	21.7	21.5	21.5	22.9	22.3	22.3	22.5	22.1	22.5	22.3	22.7	22.5	22.1	22.3	21.9	21.7	20.4	20.7	20.7	22.8	21.2	23.6	21.6	22.9	22.7	27.3	19.8	21.4	17.8	19.8	21.6	20.0	21.2	21.5	21.6	20.2	22.2
KT901926.1_Eggplant_latent_viroid_clone_ELVd292_complete_genome	22.4	23.3	22.8	22.6	22.2	22.5	19.6	22.6	22.0	21.9	21.2	22.4	22.7	22.5	22.5	23.7	23.5	23.5	23.9	23.3	23.7	23.5	23.9	23.7	23.3	23.5	22.3	22.1	20.8	21.1	21.0	24.0	22.2	25.1	22.6	24.4	24.2	27.2	19.8	22.4	18.4	20.4	21.5	20.6	22.2	21.3	23.1	21.2	23.4
KT901927.1_Eggplant_latent_viroid_clone_ELVd293_complete_genome	20.6	21.5	20.7	20.6	20.5	20.6	18.3	20.2	20.3	20.2	19.0	20.5	21.0	20.8	20.8	21.8	21.1	21.1	21.3	20.9	21.3	21.1	21.5	21.3	20.9	21.1	20.1	19.9	18.7	18.9	18.9	21.9	20.5	23.4	21.1	22.8	23.0	25.9	18.3	20.9	17.5	18.3	19.8	18.5	20.7	19.6	21.3	19.1	21.8
KT901928.1_Eggplant_latent_viroid_clone_ELVd294_complete_genome	21.0	22.1	21.7	21.6	20.9	21.4	18.7	21.1	20.5	20.6	19.6	20.7	21.4	21.2	21.2	22.6	21.9	21.9	22.4	21.7	22.1	21.9	22.3	22.1	21.7	21.9	21.1	20.9	19.7	20.0	19.9	22.5	21.5	24.1	21.7	23.4	23.6	26.7	19.1	21.5	17.7	19.1	20.6	19.3	21.3	20.4	21.9	19.9	22.0
NC_039241.1_Eggplant_latent_viroid_complete_genome_isolate_2	21.6	22.5	22.1	21.9	21.3	21.6	19.2	21.7	21.1	21.4	20.3	21.5	22.2	22.0	22.0	23.0	22.6	22.6	22.9	22.4	22.8	22.6	23.0	22.8	22.4	22.6	21.4	21.2	20.0	20.2	20.2	23.3	22.2	24.9	22.6	24.2	24.4	26.8	19.3	22.4	18.5	19.6	21.1	19.8	22.2	20.8	22.7	20.7	22.5
AF170496.1_Peach_latent_mosaic_viroid_variant_*24_from_Prunus_persica_Siberian_C_cultivar_complete_sequence	35.4	35.1	36.8	36.2	36.7	36.4	31.7	33.5	35.8	36.0	36.3	36.7	36.9	36.4	36.0	35.3	34.7	35.1	35.3	34.9	34.9	34.7	35.1	34.9	34.5	34.9	35.1	35.3	34.7	34.1	34.7	36.2	34.0	35.5	34.2	36.4	35.9	23.4	32.1	34.4	29.0	35.4	37.3	35.6	34.4	37.1	36.6	36.6	35.4
AF170497.1_Peach_latent_mosaic_viroid_variant_*29_from_Prunus_persica_Siberian_C_cultivar_complete_sequence	35.4	35.1	36.8	36.2	36.7	36.4	31.7	33.5	35.8	36.0	36.3	36.7	36.9	36.4	36.0	35.3	34.7	35.1	35.3	34.9	34.9	34.7	35.1	34.9	34.5	34.9	35.1	35.3	34.7	34.1	34.7	36.2	34.0	35.5	34.2	36.4	35.9	23.4	32.1	34.4	29.0	35.4	37.3	35.6	34.4	37.1	36.6	36.6	35.4
AF170498.1_Peach_latent_mosaic_viroid_variant_*21_from_Prunus_persica_Siberian_C_cultivar_complete_sequence	34.7	34.4	36.1	35.5	35.9	35.6	31.0	33.3	34.7	35.1	35.4	36.2	36.0	35.6	35.1	35.2	34.7	35.1	35.3	34.9	34.9	34.7	35.1	34.9	34.5	34.9	35.5	35.3	34.5	33.9	34.5	35.9	33.1	35.4	33.3	36.1	35.9	23.9	32.6	33.5	28.5	35.0	37.1	35.2	33.5	36.9	35.7	35.8	35.4
AF170499.1_Peach_latent_mosaic_viroid_variant_*22_from_Prunus_persica_Siberian_C_cultivar_complete_sequence	35.1	35.2	36.9	36.3	36.9	36.5	31.4	33.6	35.9	35.7	36.0	36.8	36.6	36.1	35.7	35.4	34.8	35.3	35.4	35.0	35.0	34.8	35.3	35.0	34.6	35.0	35.3	35.5	34.9	34.2	34.9	35.9	33.7	35.2	33.9	36.2	35.6	23.4	32.3	34.1	29.0	35.5	37.4	35.7	34.1	37.2	36.7	36.8	35.6
AF170500.1_Peach_latent_mosaic_viroid_variant_*1_from_Prunus_persica_Hardired_cultivar_complete_sequence	35.4	35.1	36.8	36.2	36.7	36.4	31.7	33.5	35.8	36.0	36.3	36.7	36.9	36.4	36.0	35.3	34.7	35.1	35.3	34.9	34.9	34.7	35.1	34.9	34.5	34.9	35.1	35.3	34.7	34.1	34.7	36.2	34.0	35.5	34.2	36.4	35.9	23.4	32.1	34.4	29.0	35.4	37.3	35.6	34.4	37.1	36.6	36.6	35.4
AF170501.1_Peach_latent_mosaic_viroid_variant_*6_from_Prunus_persica_Hardired_cultivar_complete_sequence	34.8	34.0	35.7	34.9	35.4	35.1	31.1	32.4	34.7	34.9	35.4	35.4	35.8	35.3	34.9	34.0	33.4	33.8	34.0	33.6	33.6	33.4	33.8	33.6	33.2	33.6	33.8	34.0	33.5	33.5	33.3	35.2	33.1	34.4	33.3	35.4	34.8	22.4	31.1	33.5	28.6	34.1	36.0	34.3	33.5	35.8	35.5	35.5	34.3
AF170502.1_Peach_latent_mosaic_viroid_variant_*7_from_Prunus_persica_Hardired_cultivar_complete_sequence	35.4	35.1	36.8	36.2	36.7	36.4	31.7	33.5	35.8	36.0	36.3	36.7	36.9	36.4	36.0	35.3	34.7	35.1	35.3	34.9	34.9	34.7	35.1	34.9	34.5	34.9	35.1	35.3	34.7	34.1	34.7	36.2	34.0	35.5	34.2	36.4	35.9	23.4	32.1	34.4	29.0	35.4	37.3	35.6	34.4	37.1	36.6	36.6	35.4
AF170503.1_Peach_latent_mosaic_viroid_variant_*8_from_Prunus_persica_Hardired_cultivar_complete_sequence	34.1	34.0	34.8	34.9	35.3	35.7	31.2	33.9	34.3	34.7	34.6	35.2	35.6	35.1	34.7	36.4	35.5	36.0	36.2	35.8	35.8	35.5	36.0	35.8	35.3	35.8	36.4	36.2	35.2	34.3	35.2	37.0	34.1	36.8	34.8	37.1	36.9	23.2	34.7	34.5	28.2	35.6	38.4	35.8	34.5	38.2	34.2	34.7	35.9
AF170504.1_Peach_latent_mosaic_viroid_variant_*11_from_Prunus_persica_Redhaven_cultivar_complete_sequence	34.5	34.5	35.3	35.0	36.0	36.1	31.0	32.6	34.9	35.5	35.6	35.5	36.4	35.9	35.5	34.3	33.8	34.2	34.3	34.0	34.0	33.8	34.2	34.0	34.0	34.0	34.6	34.4	33.8	33.2	33.8	35.1	32.8	34.7	33.5	35.3	35.2	23.8	32.3	33.3	28.3	34.5	36.4	34.7	33.3	36.2	35.3	35.2	35.4
AF170505.1_Peach_latent_mosaic_viroid_variant_*12_from_Prunus_persica_Redhaven_cultivar_complete_sequence	34.7	34.4	35.8	35.2	35.8	35.5	31.0	33.0	35.0	34.8	35.1	35.7	35.7	35.3	34.8	35.0	34.4	34.8	35.0	34.6	34.6	34.4	34.8	34.6	34.2	34.6	35.3	35.0	34.2	33.6	34.2	35.7	33.3	35.4	33.5	35.7	35.6	24.7	32.3	33.7	28.6	34.9	37.0	35.1	33.7	36.8	35.4	35.5	34.9
AF170506.1_Peach_latent_mosaic_viroid_variant_*13_from_Prunus_persica_Redhaven_cultivar_complete_sequence	34.4	34.2	35.6	35.0	35.6	35.3	30.8	32.8	34.7	34.6	34.9	35.5	35.5	35.1	34.6	34.8	34.2	34.6	34.8	34.4	34.4	34.2	34.6	34.4	34.0	34.4	35.0	34.8	34.0	33.4	34.0	35.5	33.0	35.2	33.3	35.5	35.4	24.5	32.1	33.5	28.4	34.7	36.8	34.9	33.5	36.6	35.2	35.3	34.7
AF170507.1_Peach_latent_mosaic_viroid_variant_*15_from_Prunus_persica_Redhaven_cultivar_complete_sequence	35.3	34.5	36.2	35.5	35.8	35.5	31.2	33.3	35.2	35.3	35.6	36.2	36.1	35.7	35.3	35.3	34.7	35.1	35.3	34.9	34.9	34.7	35.1	34.9	34.5	34.9	35.5	35.3	34.5	33.9	34.5	35.7	33.3	35.2	33.5	35.7	35.3	24.7	32.6	33.7	29.0	35.4	37.5	35.6	33.7	37.3	35.8	35.8	35.1
AF170508.1_Peach_latent_mosaic_viroid_variant_*2_from_Prunus_persica_Harrow_Beauty_cultivar_complete_sequence	34.7	34.4	36.1	35.5	35.9	35.6	31.0	33.3	34.7	35.1	35.4	36.2	36.0	35.6	35.1	35.2	34.7	35.1	35.3	34.9	34.9	34.7	35.1	34.9	34.5	34.9	35.5	35.3	34.5	33.9	34.5	35.9	33.1	35.4	33.3	36.1	35.9	23.9	32.6	33.5	28.5	35.0	37.1	35.2	33.5	36.9	35.7	35.8	35.4
AF170509.1_Peach_latent_mosaic_viroid_variant_*3_from_Prunus_persica_Harrow_Beauty_cultivar_complete_sequence	34.9	34.4	36.3	35.7	36.0	35.7	31.2	33.5	35.4	35.6	35.6	36.2	36.4	36.0	35.6	35.5	34.9	35.3	35.5	35.1	35.1	34.9	35.3	35.1	34.7	35.1	35.8	35.5	34.7	34.1	34.7	35.9	33.5	35.7	33.7	35.9	35.8	23.9	32.8	33.9	28.8	35.2	37.5	35.4	33.9	37.3	35.9	36.0	35.6
AF170510.1_Peach_latent_mosaic_viroid_variant_*4_from_Prunus_persica_Harrow_Beauty_cultivar_complete_sequence	34.6	34.5	36.2	35.6	36.1	35.7	31.0	33.3	35.0	34.9	35.1	35.9	35.8	35.3	34.9	35.3	34.8	35.2	35.3	35.0	35.0	34.8	35.2	35.0	34.5	35.0	35.6	35.4	34.6	34.0	34.6	36.0	33.3	35.5	33.5	36.2	35.8	23.9	32.6	33.7	28.5	35.0	37.2	35.2	33.7	36.9	35.8	35.8	35.5
AF170511.1_Peach_latent_mosaic_viroid_variant_*5_from_Prunus_persica_Harrow_Beauty_cultivar_complete_sequence	34.7	34.4	36.1	35.5	35.9	35.6	31.0	33.3	34.7	35.1	35.4	36.2	36.0	35.6	35.1	35.2	34.7	35.1	35.3	34.9	34.9	34.7	35.1	34.9	34.5	34.9	35.5	35.3	34.5	33.9	34.5	35.9	33.1	35.4	33.3	36.1	35.9	23.9	32.6	33.5	28.5	35.0	37.1	35.2	33.5	36.9	35.7	35.8	35.4
AF170512.1_Peach_latent_mosaic_viroid_variant_*11_from_Prunus_persica_Redgold_cultivar_complete_sequence	35.2	34.7	36.4	36.0	36.3	36.0	31.5	33.5	35.5	35.9	35.9	36.3	36.7	36.3	35.9	35.5	35.0	35.4	35.5	35.2	35.2	35.0	35.4	35.2	34.8	35.2	35.8	35.6	34.8	34.2	34.8	36.0	33.8	35.7	34.0	35.9	35.6	24.1	32.8	34.2	28.9	35.2	37.4	35.5	34.2	37.2	36.0	36.1	35.9
AF170513.1_Peach_latent_mosaic_viroid_variant_*15_from_Prunus_persica_Redgold_cultivar_complete_sequence	34.5	34.3	35.7	35.1	35.9	35.5	30.8	32.8	34.7	34.7	35.0	35.6	35.6	35.1	34.7	34.8	34.3	34.7	34.8	34.5	34.5	34.3	34.7	34.5	34.0	34.5	35.1	34.9	34.1	33.5	34.1	35.8	33.3	35.0	33.5	36.0	35.9	24.3	32.1	33.8	28.4	34.7	36.9	35.0	33.8	36.7	35.3	35.3	35.0
AF170514.1_Peach_latent_mosaic_viroid_variant_*16_from_Prunus_persica_Redgold_cultivar_complete_sequence	35.0	34.5	36.6	36.2	36.1	35.8	31.5	33.5	35.5	35.6	35.7	36.5	36.5	36.1	35.6	35.3	34.8	35.2	35.3	35.0	35.0	34.8	35.2	35.0	34.5	35.0	35.6	35.4	34.8	34.2	34.8	35.8	33.8	35.5	34.0	35.7	35.4	24.1	32.8	34.2	28.9	35.2	37.2	35.5	34.2	37.0	36.2	36.3	35.7
AF170515.1_Peach_latent_mosaic_viroid_variant_*20_from_Prunus_persica_Redgold_cultivar_complete_sequence	35.4	35.1	36.8	36.2	36.7	36.4	31.7	33.5	35.8	36.0	36.3	36.7	36.9	36.4	36.0	35.3	34.7	35.1	35.3	34.9	34.9	34.7	35.1	34.9	34.5	34.9	35.1	35.3	34.7	34.1	34.7	36.2	34.0	35.5	34.2	36.4	35.9	23.4	32.1	34.4	29.0	35.4	37.3	35.6	34.4	37.1	36.6	36.6	35.4
AF170516.1_Peach_latent_mosaic_viroid_variant_*5_from_Prunus_persica_Agua_cultivar_complete_sequence	34.7	34.2	35.9	35.5	36.0	35.7	31.0	33.3	34.7	35.1	35.2	35.8	36.0	35.6	35.1	35.3	34.7	35.1	35.3	34.9	34.9	34.7	35.1	34.9	34.5	34.9	35.5	35.3	34.5	33.9	34.5	35.7	33.5	35.2	33.7	35.9	36.0	23.7	32.6	33.9	28.4	35.0	37.1	35.2	33.9	36.9	35.5	35.5	35.2
AF170517.1_Peach_latent_mosaic_viroid_variant_*11_from_Prunus_persica_Agua_cultivar_complete_sequence	34.3	33.8	35.7	35.1	35.3	35.0	30.6	32.8	34.5	34.7	34.8	35.4	35.6	35.1	34.7	34.8	34.3	34.7	34.8	34.5	34.5	34.3	34.7	34.5	34.0	34.5	35.1	34.9	34.1	33.5	34.1	35.3	32.8	35.0	33.0	35.3	35.2	24.1	32.1	33.3	28.2	34.5	36.7	34.7	33.3	36.5	35.3	35.3	35.0
AF170518.1_Peach_latent_mosaic_viroid_variant_*2_from_Prunus_persica_Suncrest_cultivar_complete_sequence	34.5	34.7	35.7	34.9	35.4	35.1	31.2	33.3	34.8	35.2	35.4	35.5	36.1	35.6	35.2	34.8	34.7	35.1	35.0	34.9	34.9	34.7	35.1	34.9	34.5	34.9	35.5	35.3	34.5	34.1	34.5	35.7	33.3	35.5	33.5	35.9	35.8	23.9	32.6	33.7	28.6	35.0	37.1	35.2	33.7	36.9	35.3	35.3	35.3
AF170519.1_Peach_latent_mosaic_viroid_variant_*1_from_Prunus_persica_Golden_Health_cultivar_complete_sequence	34.7	34.3	36.1	35.5	35.9	35.5	31.0	33.3	35.0	35.2	35.2	35.9	36.1	35.6	35.2	35.3	34.7	35.1	35.3	34.9	34.9	34.7	35.1	34.9	34.5	34.9	35.5	35.3	34.5	33.9	34.5	35.5	33.0	35.2	33.3	35.5	35.4	24.5	32.6	33.5	28.4	35.0	36.9	35.2	33.5	36.7	35.7	35.8	35.5
AF170520.1_Peach_latent_mosaic_viroid_variant_*1_from_Prunus_persica_Tylor_cultivar_complete_sequence	33.2	33.2	34.1	34.6	35.6	35.8	29.7	31.5	34.6	34.3	34.7	35.2	35.1	34.7	34.3	33.3	32.7	33.1	33.0	32.9	32.9	32.7	33.1	32.9	32.5	32.9	33.5	33.3	32.6	31.9	32.3	34.0	31.5	33.7	32.2	34.5	33.9	23.3	31.2	32.0	28.0	33.2	35.1	33.4	32.0	34.9	34.2	34.8	33.9
AF170521.1_Peach_latent_mosaic_viroid_variant_*2_from_Prunus_persica_Tylor_cultivar_complete_sequence	33.2	33.2	34.1	34.6	35.6	35.8	29.7	31.5	34.4	34.3	34.7	35.2	35.1	34.7	34.3	33.3	32.7	33.1	33.0	32.9	32.9	32.7	33.1	32.9	32.5	32.9	33.5	33.3	32.6	31.9	32.3	34.0	31.5	33.7	32.2	34.5	33.9	23.1	31.2	32.0	28.2	33.2	35.1	33.4	32.0	34.9	34.2	34.8	33.9
AF170522.1_Peach_latent_mosaic_viroid_variant_*3_from_Prunus_persica_Tylor_cultivar_complete_sequence	33.2	33.4	34.1	34.6	35.6	35.8	29.7	31.5	34.6	34.3	34.7	35.2	35.1	34.7	34.3	33.3	32.7	33.1	33.3	32.9	32.9	32.7	33.1	32.9	32.5	32.9	33.5	33.3	32.6	31.9	32.3	34.0	31.5	33.7	32.2	34.5	33.9	23.3	31.2	32.0	28.0	33.2	35.1	33.4	32.0	34.9	34.2	34.8	34.1
AF170523.1_Peach_latent_mosaic_viroid_variant_*4_from_Prunus_persica_Tylor_cultivar_complete_sequence	33.4	33.4	34.3	34.8	35.9	36.0	29.9	31.7	34.8	34.5	34.9	35.4	35.3	34.9	34.5	33.5	32.9	33.3	33.3	33.1	33.1	32.9	33.3	33.1	32.7	33.1	33.8	33.5	32.8	32.1	32.6	34.2	31.8	33.9	32.4	34.7	34.1	23.3	31.4	32.2	28.0	33.4	35.3	33.6	32.2	35.1	34.4	35.0	34.1
AF339739.1_Peach_latent_mosaic_viroid_peach_isolate_complete_genome	33.1	32.6	34.4	34.7	35.1	35.0	29.9	31.6	34.3	34.8	35.0	35.2	35.6	35.2	34.8	33.3	32.5	33.0	33.1	32.8	32.8	32.5	33.0	32.8	32.5	32.8	33.4	33.2	32.8	32.5	32.8	34.1	31.8	33.4	31.8	34.4	34.3	22.5	30.9	32.0	28.0	33.5	35.0	33.7	32.0	34.8	34.1	34.9	33.5
AF339741.1_Peach_latent_mosaic_viroid_cherry_isolate_complete_genome	34.3	34.0	35.9	34.9	35.6	35.3	30.4	33.1	34.3	35.3	35.2	35.4	36.2	35.8	35.3	34.8	34.5	34.9	35.0	34.7	34.7	34.5	34.9	34.7	34.3	34.7	35.3	35.1	34.3	33.9	34.3	35.7	33.3	35.5	33.5	35.9	35.8	24.3	32.3	33.7	28.6	34.7	37.1	35.0	33.7	36.9	35.5	35.3	34.6
AF339742.1_Peach_latent_mosaic_viroid_plum_isolate_complete_genome	34.5	34.2	36.1	35.1	35.8	35.5	30.6	33.3	34.5	35.6	35.4	35.6	36.4	36.0	35.6	35.0	34.7	35.1	35.3	34.9	34.9	34.7	35.1	34.9	34.5	34.9	35.5	35.3	34.5	34.1	34.5	35.9	33.5	35.7	33.7	36.2	36.0	24.1	32.6	33.9	28.8	35.0	37.3	35.2	33.9	37.1	35.7	35.5	34.8
AJ005294.1_Peach_latent_mosaic_viroid_a_hammerhead_structure_RNA_isolate_D168_variant_gds2	33.5	33.4	34.6	34.3	34.8	34.5	29.7	31.7	33.6	34.1	34.1	34.5	35.0	34.6	34.1	33.7	33.1	33.5	33.7	33.3	33.3	33.1	33.5	33.3	32.9	33.3	34.0	33.8	33.0	32.3	33.0	34.6	32.3	34.3	32.5	34.6	34.5	23.6	31.0	32.8	27.4	33.4	35.5	33.6	32.8	35.3	34.2	34.3	34.5
AJ005295.1_Peach_latent_mosaic_viroid_a_hammerhead_structure_RNA_isolate_D168_variant_gds21	33.3	33.2	34.6	34.5	34.6	34.3	29.5	31.7	33.6	33.9	33.8	34.7	34.8	34.3	33.9	33.5	32.9	33.3	33.5	33.1	33.1	32.9	33.3	33.1	32.7	33.1	33.8	33.5	33.0	32.3	33.0	34.4	32.3	34.1	32.5	34.4	34.2	23.6	31.0	32.8	27.2	33.4	35.3	33.6	32.8	35.1	34.5	34.5	34.3
AJ005296.1_Peach_latent_mosaic_viroid_a_hammerhead_structure_RNA_isolate_D168_variant_gds15	34.0	33.7	35.8	35.0	35.3	35.0	30.6	32.6	34.5	34.8	34.9	35.3	35.7	35.3	34.8	34.3	33.8	34.2	34.3	34.0	34.0	33.8	34.2	34.0	33.5	34.0	34.6	34.4	33.8	33.2	33.8	35.0	32.8	34.5	33.0	35.0	34.9	23.9	31.8	33.2	28.0	34.2	36.2	34.5	33.2	36.0	35.4	35.5	34.8
AJ005297.1_Peach_latent_mosaic_viroid_a_hammerhead_structure_RNA_isolate_D168_variant_gds23	34.2	33.9	35.6	34.7	35.5	35.2	30.6	32.8	34.5	35.1	35.1	35.1	35.9	35.5	35.1	34.8	34.2	34.6	34.8	34.4	34.4	34.2	34.6	34.4	34.0	34.4	35.0	34.8	34.0	33.4	34.0	35.4	33.0	35.0	33.2	35.4	35.3	24.3	32.1	33.4	28.2	34.5	36.6	34.7	33.4	36.4	35.2	35.3	35.0
AJ005298.1_Peach_latent_mosaic_viroid_a_hammerhead_structure_RNA_isolate_D168_variant_gds18	34.0	33.7	35.8	35.2	35.3	35.0	30.6	32.6	34.5	34.6	34.7	35.5	35.5	35.1	34.6	34.3	33.8	34.2	34.3	34.0	34.0	33.8	34.2	34.0	33.5	34.0	34.6	34.4	33.8	33.2	33.8	35.0	33.0	34.5	33.2	35.0	34.9	23.9	31.8	33.4	28.0	34.2	36.2	34.5	33.4	36.0	35.4	35.5	34.8
AJ005299.1_Peach_latent_mosaic_viroid_a_hammerhead_structure_RNA_isolate_D168_variant_gds1	33.8	33.6	34.8	34.5	35.3	34.8	29.9	31.9	33.6	34.3	34.1	34.7	35.2	34.8	34.3	33.9	33.3	33.8	33.9	33.5	33.5	33.3	33.8	33.5	33.1	33.5	34.2	34.0	33.2	32.6	33.2	34.8	32.5	34.5	32.8	34.8	34.7	23.6	31.2	33.0	27.4	33.6	35.7	33.8	33.0	35.5	34.5	34.5	34.7
AJ005300.1_Peach_latent_mosaic_viroid_a_hammerhead_structure_RNA_isolate_D168_variant_gds3	34.0	33.8	35.3	34.3	35.1	34.8	30.1	31.9	34.0	34.6	34.5	34.5	35.4	35.0	34.6	33.7	33.1	33.5	33.7	33.3	33.3	33.1	33.5	33.3	32.9	33.3	34.0	33.8	33.0	32.3	33.0	34.6	32.1	34.3	32.3	34.6	34.5	24.0	31.0	32.5	27.2	33.4	35.5	33.6	32.5	35.3	34.9	34.9	34.9
AJ005301.1_Peach_latent_mosaic_viroid_a_hammerhead_structure_RNA_isolate_D168_variant_gds19	34.2	34.0	34.8	34.5	35.5	35.2	30.1	31.9	34.0	34.6	34.5	34.7	35.4	35.0	34.6	34.1	33.5	34.0	34.1	33.8	33.8	33.5	34.0	33.8	33.3	33.8	34.4	34.2	33.2	32.6	33.2	35.2	32.3	34.5	32.5	35.0	34.9	24.2	31.2	32.8	27.4	33.6	36.0	33.8	32.8	35.7	34.5	34.5	35.1
AJ005302.1_Peach_latent_mosaic_viroid_a_hammerhead_structure_RNA_isolate_D168_variant_gds_13	33.8	33.6	34.6	34.5	35.1	34.8	29.8	31.9	33.8	34.3	34.3	34.7	35.2	34.8	34.3	33.9	33.3	33.8	33.9	33.5	33.5	33.3	33.8	33.5	33.1	33.5	34.2	34.0	33.2	32.8	33.2	35.0	32.8	34.6	33.0	35.1	35.0	23.8	31.0	33.2	27.8	33.6	35.7	33.8	33.2	35.5	34.5	34.5	34.7
AJ005303.1_Peach_latent_mosaic_viroid_a_hammerhead_structure_RNA_isolate_D168_variant_gds6	33.5	33.9	34.2	34.5	34.7	34.4	29.7	31.7	33.8	34.3	34.3	34.5	35.0	34.6	34.6	33.7	33.1	33.5	33.7	33.3	33.3	33.1	33.5	33.3	33.3	33.3	34.0	33.8	33.0	32.3	33.0	34.3	31.6	34.5	31.8	34.0	33.6	24.1	31.0	32.1	27.4	33.6	35.7	33.8	32.1	35.5	34.0	34.0	34.5
AJ005304.1_Peach_latent_mosaic_viroid_a_hammerhead_structure_RNA_isolate_D168_variant_gds16	34.6	34.3	35.3	34.9	35.6	35.3	31.1	33.3	34.6	35.0	35.1	35.2	35.9	35.4	35.0	35.1	35.0	35.4	35.5	35.2	35.2	35.0	35.4	35.2	34.8	35.2	35.8	35.6	34.6	34.0	34.6	36.0	33.3	35.7	33.5	36.0	35.9	23.9	32.6	33.8	28.7	35.0	37.4	35.2	33.8	37.2	34.9	35.0	36.0
AJ005305.1_Peach_latent_mosaic_viroid_a_hammerhead_structure_RNA_isolate_Esc76906_variant_esc8	34.5	34.7	35.3	35.0	35.3	35.3	30.8	32.6	34.0	34.6	34.6	35.4	35.5	35.1	34.6	34.3	34.0	34.4	34.5	34.2	34.2	34.0	34.4	34.2	33.8	34.2	34.8	34.6	33.8	33.2	33.8	35.7	33.0	34.9	33.2	35.9	35.7	23.6	31.8	33.4	28.1	34.5	36.8	34.7	33.4	36.6	35.2	35.2	35.7
AJ005306.1_Peach_latent_mosaic_viroid_a_hammerhead_structure_RNA_isolate_Esc_76906_variant_esc16	35.1	34.9	36.5	36.0	36.5	36.2	31.5	33.3	35.6	35.8	36.1	36.4	36.6	36.2	35.8	35.0	34.5	34.9	35.0	34.7	34.7	34.5	34.9	34.7	34.3	34.7	34.9	35.1	34.5	33.9	34.5	36.0	33.8	35.2	34.0	36.2	35.7	23.5	31.9	34.2	29.0	35.2	37.1	35.4	34.2	36.9	36.3	36.4	35.3
AJ005307.1_Peach_latent_mosaic_viroid_a_hammerhead_structure_RNA_isolate_Esc76906_variant_esc5	35.4	35.1	36.8	36.2	36.7	36.4	31.7	33.5	35.8	36.0	36.3	36.7	36.9	36.4	36.0	35.3	34.7	35.1	35.3	34.9	34.9	34.7	35.1	34.9	34.5	34.9	35.1	35.3	34.7	34.1	34.7	36.2	34.0	35.5	34.2	36.4	35.9	23.5	32.1	34.4	29.0	35.4	37.3	35.6	34.4	37.1	36.6	36.6	35.5
AJ005308.1_Peach_latent_mosaic_viroid_a_hammerhead_structure_RNA_isolate_Esc76906_variant_esc12	35.6	35.3	36.5	36.4	36.9	36.6	31.9	33.3	36.0	36.2	36.5	36.9	37.1	36.6	36.2	35.0	34.5	34.9	35.0	34.7	34.7	34.5	34.9	34.7	34.3	34.7	34.9	35.1	34.5	33.9	34.5	36.0	33.8	35.2	34.0	36.2	35.7	23.5	31.9	34.2	28.8	35.2	37.1	35.4	34.2	36.9	36.3	36.4	35.7
AJ005309.1_Peach_latent_mosaic_viroid_a_hammerhead_structure_RNA_isolate_Esc76906_variant_esc10	35.2	36.1	37.1	36.0	37.8	37.4	31.7	33.8	36.0	36.3	36.7	37.2	37.1	36.7	36.3	35.8	35.0	35.4	35.5	35.2	35.2	35.0	35.4	35.2	34.8	35.2	35.4	35.6	35.0	34.2	35.0	37.6	35.0	35.4	35.2	36.1	35.7	24.0	32.4	35.4	29.1	35.7	37.7	35.9	35.7	37.5	36.7	37.0	35.9
AJ005310.1_Peach_latent_mosaic_viroid_a_hammerhead_structure_RNA_isolate_Esc76906_variant_esc14	35.1	34.9	36.3	35.5	36.5	36.2	31.5	33.1	35.5	35.8	36.1	36.0	36.6	36.2	35.8	35.0	34.5	34.9	35.0	34.7	34.7	34.5	34.9	34.7	34.3	34.7	34.9	35.1	34.3	33.7	34.3	36.0	33.5	35.2	33.8	36.2	35.7	23.7	31.7	34.0	28.6	35.0	37.1	35.2	34.0	36.9	35.9	36.0	35.3
AJ005311.1_Peach_latent_mosaic_viroid_a_hammerhead_structure_RNA_isolate_LS35_variant_ls4b	35.4	34.9	36.5	36.0	36.5	36.2	31.7	33.3	35.6	35.8	36.1	36.4	36.6	36.2	35.8	35.0	34.5	34.9	35.0	34.7	34.7	34.5	34.9	34.7	34.3	34.7	34.9	35.1	34.5	34.1	34.3	36.0	33.8	35.2	34.0	36.2	35.7	23.3	31.9	34.2	29.0	35.2	37.1	35.4	34.2	36.9	36.3	36.4	35.3
AJ005313.1_Peach_latent_mosaic_viroid_a_hammerhead_structure_RNA_isolate_LS35_variant_ls17b	34.3	34.0	35.0	34.5	35.1	34.8	30.4	32.6	34.3	35.1	34.8	34.7	35.6	35.1	35.1	34.6	34.0	34.5	34.6	34.3	34.3	34.0	34.5	34.3	33.8	34.3	34.9	34.7	33.7	33.1	33.5	35.3	32.6	35.0	32.8	35.3	35.2	24.1	31.9	33.0	28.0	34.1	36.5	34.3	33.0	36.2	34.7	34.7	35.1
AJ005314.1_Peach_latent_mosaic_viroid_a_hammerhead_structure_RNA_isolate_LS35_variant_ls1	35.2	34.5	36.2	35.7	35.9	35.8	31.5	33.1	35.0	35.6	35.9	36.1	36.5	36.1	35.6	35.3	34.5	35.0	35.1	34.8	34.8	34.5	35.0	34.8	34.3	34.8	35.4	35.2	34.4	34.0	34.4	35.8	33.3	35.5	33.5	35.8	35.7	24.1	32.4	33.8	28.7	34.8	37.2	35.0	33.8	37.0	35.8	35.8	35.8
AJ005315.1_Peach_latent_mosaic_viroid_a_hammerhead_structure_RNA_isolate_LS35_variant_ls18b	35.2	34.5	36.2	35.5	35.6	35.5	31.5	33.1	34.8	35.4	35.7	35.9	36.3	35.9	35.4	35.3	34.5	35.0	35.1	34.8	34.8	34.5	35.0	34.8	34.3	34.8	35.4	35.2	34.4	34.0	34.2	35.8	33.3	35.5	33.5	35.8	35.7	24.1	32.4	33.8	28.5	34.8	37.2	35.0	33.8	37.0	35.8	35.6	35.8
AJ005316.1_Peach_latent_mosaic_viroid_a_hammerhead_structure_RNA_isolate_LS35_variant_ls11	34.3	33.8	35.5	35.1	35.3	35.2	30.6	32.6	34.2	34.9	35.1	35.7	35.8	35.3	34.9	34.5	34.0	34.5	34.6	34.3	34.3	34.0	34.5	34.3	33.8	34.3	34.9	34.7	33.9	33.3	33.9	35.0	32.7	34.7	32.7	35.0	34.9	24.2	31.9	32.9	27.9	34.3	36.5	34.5	32.9	36.2	35.1	35.1	35.9
AJ005317.1_Peach_latent_mosaic_viroid_a_hammerhead_structure_RNA_isolate_LS35_variant_ls8	34.3	33.8	35.5	35.1	35.3	35.2	30.6	32.6	34.2	34.9	35.1	35.7	35.8	35.3	34.9	34.5	34.0	34.4	34.5	34.2	34.2	34.0	34.4	34.2	33.8	34.2	34.8	34.6	33.8	33.2	33.8	34.9	32.6	34.7	32.6	34.9	34.8	24.1	31.9	32.8	27.9	34.2	36.4	34.5	32.8	36.2	35.1	35.1	35.9
AJ005318.1_Peach_latent_mosaic_viroid_a_hammerhead_structure_RNA_isolate_LS35_variant_ls19b	33.9	34.0	35.8	35.3	35.5	35.4	30.2	32.4	34.5	35.1	35.4	36.0	36.0	35.6	35.1	34.4	33.8	34.3	34.4	34.0	34.0	33.8	34.3	34.0	33.6	34.0	34.7	34.5	33.7	33.1	33.7	35.3	33.0	34.6	33.0	34.9	34.7	23.5	31.7	33.2	27.8	34.1	36.3	34.3	33.2	36.1	34.9	35.4	36.2
AJ005319.1_Peach_latent_mosaic_viroid_a_hammerhead_structure_RNA_isolate_LS35_variant_ls5b	33.9	34.0	35.8	35.3	35.5	35.4	30.2	32.4	34.5	35.1	35.4	36.0	36.0	35.6	35.1	34.4	33.8	34.3	34.4	34.0	34.0	33.8	34.3	34.0	33.6	34.0	34.7	34.5	33.7	33.1	33.7	35.3	33.0	34.6	33.0	34.9	34.7	23.8	31.7	33.2	27.8	34.1	36.3	34.3	33.2	36.1	34.9	35.4	36.2
AJ005320.1_Peach_latent_mosaic_viroid_a_hammerhead_structure_RNA_isolate_LS35_variant_ls11b	34.1	33.5	35.3	34.9	35.1	35.0	30.4	32.4	34.0	34.7	34.9	35.5	35.6	35.1	34.7	34.3	33.8	34.3	34.4	34.0	34.0	33.8	34.3	34.0	33.6	34.0	34.7	34.5	33.7	33.1	33.7	34.8	32.5	34.5	32.5	34.8	34.7	24.0	31.7	32.7	27.7	34.1	36.2	34.3	32.7	36.0	34.9	34.9	35.7
AJ005321.1_Peach_latent_mosaic_viroid_a_hammerhead_structure_RNA_isolate_LS35_variant_ls6b	33.7	33.5	34.8	34.5	35.1	35.0	30.0	32.0	33.6	34.3	34.5	35.1	35.1	34.7	34.3	33.9	33.4	33.8	34.0	33.6	33.6	33.4	33.8	33.6	33.2	33.6	34.3	34.0	33.3	32.6	33.3	34.8	32.5	34.3	32.5	34.8	34.7	24.0	31.3	32.7	27.3	33.7	35.8	33.9	32.7	35.6	34.5	34.5	35.3
AJ005322.1_Peach_latent_mosaic_viroid_a_hammerhead_structure_RNA_isolate_LS35_variant_ls14b	33.9	33.8	35.3	35.5	35.6	35.5	30.2	32.0	35.0	35.6	35.2	36.0	36.2	35.8	35.8	34.2	33.4	33.8	34.0	33.6	33.6	33.4	33.8	33.6	33.2	33.6	34.3	34.0	33.3	32.6	33.3	34.7	32.0	34.4	32.2	34.7	34.5	23.3	31.3	32.4	28.2	33.7	36.2	33.9	32.4	36.0	34.9	35.8	35.1
AJ241818.1_peach_latent_mosaic_viroid_varient_gds61b	34.0	33.2	34.8	34.3	34.6	34.3	29.9	32.1	34.0	34.6	34.9	34.9	35.4	35.0	34.6	33.9	33.3	33.8	33.9	33.5	33.5	33.3	33.8	33.5	33.5	33.5	34.2	34.0	33.4	32.8	33.4	34.6	32.1	33.9	32.3	34.6	34.5	24.2	31.4	32.5	28.0	34.2	36.2	34.5	32.5	36.0	34.7	34.7	34.1
AJ241819.1_peach_latent_mosaic_viroid_varient_gds61	34.2	33.6	35.0	34.5	35.1	34.8	30.4	32.1	34.2	34.8	35.1	35.1	35.6	35.2	34.8	33.9	33.3	33.8	33.9	33.5	33.5	33.3	33.8	33.5	33.5	33.5	33.8	34.0	33.4	32.8	33.4	34.8	32.3	34.1	32.5	34.8	34.7	23.6	31.0	32.8	28.0	34.2	36.2	34.5	32.8	36.0	34.7	34.7	34.3
AJ241820.1_peach_latent_mosaic_viroid_varient_gds63	33.8	33.4	34.2	34.3	34.8	34.5	29.7	31.7	33.8	34.1	34.5	34.9	35.0	34.6	34.1	33.5	32.9	33.3	33.5	33.1	33.1	32.9	33.3	33.1	33.1	33.1	33.8	33.5	33.0	32.3	33.0	34.6	32.3	34.1	32.5	34.6	34.5	24.0	31.0	32.8	27.6	33.8	35.7	34.0	32.8	35.5	34.0	34.0	34.3
AJ241821.1_peach_latent_mosaic_viroid_varient_gds67	33.3	33.0	34.4	34.1	34.4	34.1	29.5	31.7	33.6	33.9	34.3	34.7	34.8	34.3	33.9	33.3	32.7	33.1	33.3	32.9	32.9	32.7	33.1	32.9	32.9	32.9	33.5	33.3	33.0	32.3	33.0	34.4	32.1	33.7	32.3	34.4	34.2	24.2	31.0	32.5	27.6	33.8	35.5	34.0	32.5	35.3	34.2	34.3	33.8
AJ241822.1_peach_latent_mosaic_viroid_varient_gds68	34.0	33.2	34.8	34.3	34.6	34.3	30.1	31.9	34.0	34.6	34.9	34.9	35.4	35.0	34.6	33.7	33.1	33.5	33.7	33.3	33.3	33.1	33.5	33.3	33.3	33.3	34.0	33.8	33.2	32.6	33.2	34.4	31.9	33.9	32.1	34.4	34.2	23.8	31.2	32.3	27.8	34.0	36.0	34.2	32.3	35.7	34.5	34.5	34.5
AJ241823.1_peach_latent_mosaic_viroid_varient_gds611	34.2	33.6	35.0	34.5	35.1	34.8	30.1	32.6	34.0	34.6	34.5	34.7	35.4	35.0	34.6	34.8	34.2	34.6	34.8	34.4	34.4	34.2	34.6	34.4	34.0	34.4	35.0	34.8	33.8	33.0	33.8	35.2	32.5	35.0	32.8	35.2	35.1	23.8	31.4	33.0	27.8	34.2	36.6	34.5	33.0	36.4	34.7	34.7	35.1
AJ241824.1_peach_latent_mosaic_viroid_varient_gds612	33.8	33.4	34.2	34.3	34.8	34.5	29.7	31.7	33.8	34.1	34.5	34.9	35.0	34.6	34.1	33.5	32.9	33.3	33.5	33.1	33.1	32.9	33.3	33.1	33.1	33.1	33.8	33.5	33.0	32.3	33.0	34.6	32.3	34.1	32.5	34.6	34.5	24.0	31.0	32.8	27.6	33.8	35.7	34.0	32.8	35.5	34.0	34.0	34.3
AJ241825.1_peach_latent_mosaic_viroid_varient_gds622	34.4	34.0	35.0	34.7	35.5	35.2	30.1	32.3	34.2	34.8	34.7	34.9	35.6	35.2	34.8	34.5	34.0	34.4	34.5	34.2	34.2	34.0	34.4	34.2	33.8	34.2	34.8	34.6	33.6	33.0	33.6	35.2	32.5	35.0	32.8	35.2	35.1	23.8	31.6	33.0	27.8	34.0	36.4	34.2	33.0	36.2	34.9	34.9	35.4
AJ241826.1_peach_latent_mosaic_viroid_varient_gds151s	33.3	33.2	34.2	34.1	34.6	34.5	29.3	31.5	33.4	33.9	33.8	34.2	34.8	34.3	33.9	33.5	32.9	33.3	33.5	33.1	33.1	32.9	33.3	33.1	32.7	33.1	33.8	33.5	32.8	32.1	32.8	34.4	32.3	34.1	32.3	34.4	34.2	23.6	30.8	32.5	27.0	33.2	35.3	33.4	32.5	35.1	34.0	34.0	34.7
AJ241827.1_peach_latent_mosaic_viroid_varient_gds152s	34.0	33.7	35.6	34.5	35.3	35.2	30.4	32.3	34.3	34.8	34.9	34.9	35.7	35.3	34.8	34.3	33.8	34.2	34.3	34.0	34.0	33.8	34.2	34.0	33.5	34.0	34.6	34.4	33.6	33.0	33.6	35.0	32.5	34.5	32.5	35.0	34.9	24.1	31.6	32.8	28.0	34.0	36.2	34.2	32.8	36.0	35.2	35.3	35.2
AJ241828.1_peach_latent_mosaic_viroid_varient_gds154s	35.0	34.3	36.0	35.6	35.9	35.8	31.3	33.1	35.0	35.4	35.9	36.5	36.3	35.9	35.4	35.0	34.5	34.9	35.0	34.7	34.7	34.5	34.9	34.7	34.3	34.7	35.3	35.1	34.3	33.7	33.9	35.5	33.2	35.0	33.2	35.4	35.1	24.6	32.4	33.4	28.3	35.0	37.1	35.2	33.4	36.9	35.6	35.6	36.0
AJ241829.1_peach_latent_mosaic_viroid_varient_gds155s	33.8	33.3	34.6	34.2	34.6	34.5	29.4	31.6	33.2	34.0	33.9	34.3	34.8	34.4	34.0	33.5	33.0	33.4	33.5	33.2	33.2	33.0	33.4	33.2	32.8	33.2	33.8	33.6	32.8	32.2	32.8	34.4	32.3	34.1	32.3	34.4	34.2	23.6	30.9	32.5	27.0	33.3	35.4	33.5	32.5	35.2	34.5	34.2	34.8
AJ241830.1_peach_latent_mosaic_viroid_varient_gds156s	33.5	33.0	34.6	33.9	34.6	34.5	29.3	31.5	33.4	34.3	34.1	34.0	35.2	34.8	34.3	33.5	32.9	33.3	33.7	33.1	33.1	32.9	33.3	33.1	32.7	33.1	33.8	33.5	32.8	32.1	32.8	34.2	31.9	33.7	31.9	34.2	34.0	23.8	30.8	32.1	27.0	33.2	35.3	33.4	32.1	35.1	34.5	34.3	34.7
AJ241831.1_peach_latent_mosaic_viroid_varient_gds154as	34.9	34.5	35.8	35.0	35.8	35.5	30.6	32.6	34.5	35.3	35.0	35.2	36.1	35.7	35.3	34.8	34.3	34.7	34.8	34.5	34.5	34.3	34.7	34.5	34.0	34.5	35.1	34.9	33.9	33.3	33.9	35.5	32.6	35.0	32.8	35.5	35.4	24.3	31.9	33.0	28.0	34.3	36.7	34.5	33.0	36.5	35.4	35.4	35.7
AJ241832.1_peach_latent_mosaic_viroid_varient_gds156as	34.0	33.4	34.8	34.3	34.8	34.8	29.9	31.9	33.8	34.3	34.3	34.5	35.2	34.8	34.3	34.1	33.5	34.0	34.1	33.8	33.8	33.5	34.0	33.8	33.3	33.8	34.4	34.2	33.2	32.6	33.2	34.6	32.1	34.3	32.1	34.6	34.5	23.8	31.2	32.3	27.4	33.6	36.0	33.8	32.3	35.7	34.5	34.5	35.4
AJ241833.1_peach_latent_mosaic_viroid_varient_gds157as	34.0	33.4	34.8	34.3	34.8	34.8	29.9	31.9	33.8	34.3	34.3	34.5	35.2	34.8	34.3	34.1	33.5	34.0	34.1	33.8	33.8	33.5	34.0	33.8	33.3	33.8	34.4	34.2	33.2	32.6	33.2	34.6	32.1	34.3	32.1	34.6	34.5	23.8	31.2	32.3	27.4	33.6	36.0	33.8	32.3	35.7	34.5	34.5	35.4
AJ241834.1_peach_latent_mosaic_viroid_varient_gds1510as	34.2	33.6	35.0	34.5	35.1	35.0	30.1	32.1	34.0	34.6	34.5	34.7	35.4	35.0	34.6	34.3	33.8	34.2	34.3	34.0	34.0	33.8	34.2	34.0	33.5	34.0	34.6	34.4	33.4	32.8	33.4	34.8	32.3	34.5	32.3	34.8	34.7	24.0	31.4	32.5	27.6	33.8	36.2	34.0	32.5	36.0	34.7	34.7	35.6
AJ241835.1_peach_latent_mosaic_viroid_varient_gds1511as	34.7	34.1	35.5	35.0	35.6	35.3	30.6	32.6	34.5	35.1	35.0	35.2	35.9	35.5	35.1	34.8	34.3	34.7	34.8	34.5	34.5	34.3	34.7	34.5	34.0	34.5	35.1	34.9	33.9	33.3	33.9	35.3	32.6	35.0	32.8	35.3	35.2	24.1	31.9	33.0	28.0	34.3	36.7	34.5	33.0	36.5	35.2	35.2	35.7
AJ241836.1_peach_latent_mosaic_viroid_varient_gds1512as	34.2	33.7	35.3	35.0	35.1	35.0	30.4	32.4	34.3	34.8	34.8	35.2	35.7	35.3	34.8	34.4	33.8	34.3	34.4	34.0	34.0	33.8	34.3	34.0	33.6	34.0	34.7	34.5	33.7	33.1	33.7	34.9	32.8	34.6	32.8	34.9	34.7	23.9	31.7	33.0	27.8	34.1	36.2	34.3	33.0	36.0	34.9	35.0	35.7
AJ241837.1_peach_latent_mosaic_viroid_varient_gds1518as	34.5	34.2	35.7	35.2	35.8	35.5	30.8	32.8	34.7	35.1	35.2	35.6	36.0	35.6	35.1	35.3	34.3	34.7	34.8	34.5	34.5	34.3	34.7	34.5	34.0	34.5	35.1	34.9	34.1	33.3	34.1	35.9	33.7	35.5	33.9	35.9	35.8	24.3	32.1	34.1	28.3	34.5	37.1	34.7	34.1	36.9	35.3	35.3	35.3
AJ241839.1_peach_latent_mosaic_viroid_varient_esc102	35.1	34.9	36.5	36.0	36.5	36.2	31.5	33.3	35.6	35.8	36.1	36.4	36.6	36.2	35.8	35.0	34.5	34.9	35.0	34.7	34.7	34.5	34.9	34.7	34.3	34.7	34.9	35.1	34.5	33.9	34.5	36.0	33.8	35.2	34.0	36.2	35.7	23.5	31.9	34.2	28.8	35.2	37.1	35.4	34.2	36.9	36.3	36.4	35.3
AJ241840.1_peach_latent_mosaic_viroid_varient_esc103	35.4	35.1	36.5	36.4	36.7	36.4	31.7	33.5	36.0	36.4	36.7	36.9	37.3	36.9	36.4	35.0	34.5	34.9	35.0	34.7	34.7	34.5	34.9	34.7	34.5	34.7	34.9	35.1	34.7	34.1	34.7	36.2	33.8	35.5	34.0	36.4	35.9	23.3	32.1	34.2	29.0	35.4	37.1	35.6	34.2	36.9	36.3	36.4	35.5
AJ241841.1_peach_latent_mosaic_viroid_varient_esc104	35.1	34.8	36.2	36.1	36.4	36.1	31.4	33.2	35.5	35.5	35.8	36.6	36.3	35.9	35.5	35.0	34.4	34.8	35.0	34.6	34.6	34.4	34.8	34.6	34.2	34.6	34.8	35.0	34.5	33.8	34.5	35.9	33.9	35.2	34.1	36.2	35.6	23.2	31.8	34.3	28.8	35.1	37.0	35.3	34.3	36.8	36.1	36.1	35.2
AJ241842.1_peach_latent_mosaic_viroid_varient_esc105	33.8	33.6	34.6	34.5	35.1	34.8	29.7	31.9	33.8	34.3	34.3	34.7	35.2	34.8	34.3	33.9	33.3	33.8	33.9	33.5	33.5	33.3	33.8	33.5	33.1	33.5	34.2	34.0	33.2	32.6	33.2	34.8	32.5	34.5	32.8	34.8	34.7	23.8	31.2	33.0	27.4	33.6	35.7	33.8	33.0	35.5	34.5	34.5	34.7
AJ241843.1_peach_latent_mosaic_viroid_varient_esc106b	35.4	35.0	36.0	35.5	36.8	36.5	31.5	33.1	35.5	35.6	35.9	36.1	36.5	36.1	35.6	35.3	34.8	35.2	35.3	35.0	35.0	34.8	35.2	35.0	34.5	35.0	35.2	35.4	34.4	33.8	34.4	36.3	33.6	35.5	33.8	36.5	36.0	23.7	31.8	34.1	28.7	35.0	37.4	35.2	34.1	37.2	35.6	35.6	35.6
AJ241844.1_peach_latent_mosaic_viroid_varient_esc1012	34.0	33.8	34.8	34.7	35.3	35.0	29.9	32.1	34.0	34.6	34.5	34.9	35.4	35.0	34.6	34.1	33.5	34.0	34.1	33.8	33.8	33.5	34.0	33.8	33.3	33.8	34.4	34.2	33.4	32.8	33.4	35.0	32.8	34.7	33.0	35.0	34.9	23.8	31.4	33.2	27.6	33.8	36.0	34.0	33.2	35.7	34.7	34.7	34.9
AJ241845.1_peach_latent_mosaic_viroid_varient_esc1013	35.4	34.9	36.8	36.4	36.5	36.2	31.9	33.7	36.0	36.4	36.7	36.9	37.3	36.9	36.4	35.3	34.7	35.1	35.3	34.9	34.9	34.7	35.1	34.9	34.7	34.9	35.1	35.3	35.0	34.3	35.0	36.0	33.8	35.2	34.0	36.2	35.7	23.5	32.3	34.2	29.2	35.6	37.3	35.8	34.2	37.1	36.6	36.6	35.1
AJ241846.1_peach_latent_mosaic_viroid_varient_ls112b	34.6	34.0	35.5	35.0	35.5	35.2	30.6	32.6	34.5	35.0	34.9	35.1	35.9	35.4	35.0	34.8	34.2	34.6	34.8	34.4	34.4	34.2	34.6	34.4	34.0	34.4	35.0	34.8	33.8	33.2	33.8	35.2	32.5	35.0	32.8	35.2	35.1	24.0	31.8	33.0	28.0	34.2	36.6	34.5	33.0	36.4	35.1	35.1	35.6
AJ241847.1_peach_latent_mosaic_viroid_varient_ls113	33.9	33.5	35.0	34.5	35.1	34.8	30.2	32.2	33.6	34.3	34.5	35.1	35.1	34.7	34.3	34.1	33.6	34.0	34.2	33.8	33.8	33.6	34.0	33.8	33.4	33.8	34.5	34.3	33.5	32.6	33.5	34.8	32.5	34.3	32.5	34.8	34.7	24.2	31.7	32.7	27.5	33.9	36.0	34.1	32.7	35.8	34.7	34.5	35.5
AJ241848.1_peach_latent_mosaic_viroid_varient_ls114	33.8	33.7	34.7	34.6	35.1	34.8	29.8	32.0	33.9	34.4	34.3	34.7	35.3	34.8	34.4	34.0	33.4	33.8	34.0	33.6	33.6	33.4	33.8	33.6	33.2	33.6	34.3	34.0	33.3	32.6	33.3	34.9	32.6	34.6	32.8	34.9	34.7	23.9	31.3	33.0	27.4	33.7	35.8	33.9	33.0	35.6	34.5	34.5	34.8
AJ241849.1_peach_latent_mosaic_viroid_varient_ls116	33.8	33.6	34.4	34.1	35.1	34.8	29.5	31.7	33.6	34.1	34.1	34.2	35.0	34.6	34.1	33.9	33.3	33.8	33.9	33.5	33.5	33.3	33.8	33.5	33.1	33.5	34.2	34.0	33.0	32.3	33.0	34.8	32.1	34.5	32.3	34.8	34.7	24.0	31.0	32.5	27.2	33.4	35.7	33.6	32.5	35.5	34.2	34.3	34.7
AJ241850.1_peach_latent_mosaic_viroid_varient_ls1112	33.8	33.3	35.0	34.6	34.8	34.7	30.1	32.1	34.0	34.4	34.8	35.2	35.3	34.8	34.4	34.0	33.5	34.0	34.1	33.8	33.8	33.5	34.0	33.8	33.3	33.8	34.4	34.2	33.4	32.8	33.4	34.5	32.2	34.2	32.2	34.5	34.4	23.9	31.4	32.4	27.5	33.8	36.0	34.0	32.4	35.7	34.6	34.6	35.4
AJ550545.1_Peach_latent_mosaic_viroid_complete_genome_isolate_PCC31	34.5	33.7	35.8	35.5	35.5	35.0	30.7	32.7	34.5	35.7	35.6	36.2	36.6	36.1	35.7	33.9	33.6	34.0	34.2	33.8	33.8	33.6	34.0	33.8	33.6	33.8	34.5	34.3	34.0	33.5	34.0	34.4	32.1	34.3	32.3	34.3	34.0	23.5	32.6	32.5	28.6	34.4	35.8	34.6	32.5	35.6	35.4	35.8	35.0
AJ550898.1_Peach_latent_mosaic_viroid_complete_genome_isolate_PCC39	33.5	33.4	34.6	35.0	35.9	35.3	30.0	31.8	34.6	34.9	35.2	35.6	35.8	35.3	34.9	33.5	33.0	33.4	33.5	33.2	33.2	33.0	33.4	33.2	33.0	33.2	33.8	33.6	33.1	32.6	33.1	34.5	32.0	33.8	32.3	34.7	34.6	23.7	31.7	32.5	28.6	33.7	35.4	33.9	32.5	35.2	34.2	35.1	33.8
AJ550899.1_Peach_latent_mosaic_viroid_complete_genome_isolate_PCC41	33.7	33.6	35.0	35.2	35.6	35.1	30.4	32.2	34.4	34.9	35.0	35.8	35.8	35.3	34.9	33.8	33.2	33.6	33.8	33.4	33.4	33.2	33.6	33.4	33.2	33.4	34.0	33.8	33.5	33.1	33.5	34.7	32.7	34.0	32.9	35.0	34.8	23.3	32.1	33.1	28.6	34.1	35.6	34.3	33.1	35.4	34.7	35.1	34.0
AJ550900.1_Peach_latent_mosaic_viroid_complete_genome_isolate_PCC34	33.7	33.6	35.0	34.8	35.2	34.7	30.4	32.2	34.0	34.5	34.6	35.4	35.3	34.9	34.5	33.8	33.2	33.6	33.8	33.4	33.4	33.2	33.6	33.4	33.2	33.4	34.0	33.8	33.5	33.1	33.5	34.7	32.7	34.0	32.9	35.0	34.8	23.5	32.1	33.1	28.2	34.1	35.6	34.3	33.1	35.4	34.7	34.7	34.2
AJ550901.1_Peach_latent_mosaic_viroid_complete_genome_isolate_PCC38	34.2	33.7	35.5	34.7	34.6	34.1	30.5	32.3	33.7	34.8	35.1	35.4	35.7	35.3	34.8	33.5	33.2	33.6	33.8	33.4	33.4	33.2	33.6	33.4	33.2	33.4	34.0	33.8	33.5	33.3	33.5	34.0	31.7	33.9	31.9	33.9	33.5	23.7	32.2	32.1	28.0	34.0	35.4	34.2	32.1	35.2	35.2	35.2	34.6
AJ550902.1_Peach_latent_mosaic_viroid_complete_genome_isolate_PCC33	33.9	33.8	35.3	34.7	34.9	34.6	30.2	32.4	34.1	35.1	34.8	34.7	35.6	35.1	34.9	34.4	33.8	34.3	34.4	34.0	34.0	33.8	34.3	34.0	33.6	34.0	34.7	34.5	33.7	33.1	33.7	34.9	32.4	34.8	32.6	34.9	34.7	24.1	31.7	32.8	27.8	34.1	36.2	34.3	32.8	36.0	34.9	34.9	34.4
AJ550903.1_Peach_latent_mosaic_viroid_complete_genome_isolate_PCC27	33.1	32.7	34.4	34.0	34.3	34.0	30.3	32.5	35.4	33.8	33.9	34.4	34.7	34.3	33.8	33.5	33.0	33.4	33.5	33.2	33.2	33.0	33.4	33.2	33.0	33.2	33.8	33.6	33.8	33.1	33.8	34.0	31.5	33.8	31.7	34.0	33.9	24.0	31.8	31.9	27.8	34.2	35.4	34.4	31.9	35.2	34.0	34.0	33.8
AJ550904.1_Peach_latent_mosaic_viroid_complete_genome_isolate_PCC29	34.8	34.0	35.5	35.1	35.8	35.5	30.9	33.1	34.5	35.2	35.4	35.8	36.1	35.6	35.2	35.3	34.8	35.2	35.3	35.0	35.0	34.8	35.2	35.0	34.5	35.0	35.6	35.4	34.4	33.8	34.4	35.7	32.8	35.5	33.0	35.7	35.6	23.5	32.4	33.2	28.4	34.8	37.2	35.0	33.2	37.0	35.2	35.2	35.6
AJ550905.1_Peach_latent_mosaic_viroid_complete_genome_isolate_PCC32	34.5	34.0	35.3	35.1	35.6	35.3	30.6	32.8	34.5	35.3	35.0	35.2	35.8	35.3	35.1	35.0	34.5	34.9	35.0	34.7	34.7	34.5	34.9	34.7	34.3	34.7	35.3	35.1	34.1	33.5	34.1	35.5	32.8	35.2	33.0	35.5	35.4	24.3	32.1	33.3	28.2	34.5	36.9	34.7	33.3	36.7	34.9	34.9	35.1
AJ550906.1_Peach_latent_mosaic_viroid_complete_genome_isolate_PCC36	34.5	34.2	35.7	35.3	35.4	35.3	31.9	33.8	35.9	35.1	35.0	35.9	36.0	35.5	35.1	34.8	34.3	34.7	34.8	34.5	34.5	34.3	34.7	34.5	34.3	34.5	35.1	34.9	35.0	34.4	34.8	34.4	31.9	36.3	32.1	34.2	33.8	22.5	33.0	32.3	29.2	35.5	36.9	35.7	32.3	36.4	35.3	35.3	35.5
AJ550907.1_Peach_latent_mosaic_viroid_complete_genome_isolate_PCC42	34.4	34.2	35.7	35.4	35.5	35.4	32.2	34.0	35.9	35.2	35.5	35.9	36.1	35.6	35.2	34.5	34.1	34.5	34.7	34.3	34.3	34.1	34.5	34.3	34.1	34.3	35.0	34.8	34.9	34.5	34.7	34.4	32.2	35.9	32.4	33.9	33.6	23.6	32.9	32.6	29.3	35.3	36.5	35.5	32.6	36.1	35.4	35.4	35.8
AJ550909.1_Peach_latent_mosaic_viroid_complete_genome_isolate_PCC35	34.1	33.5	35.0	34.7	34.8	34.7	31.5	33.1	35.2	34.5	34.8	35.2	35.3	34.9	34.5	34.0	33.6	34.0	34.2	33.8	33.8	33.6	34.0	33.8	33.6	33.8	34.5	34.3	34.4	34.0	34.2	33.8	31.5	35.4	31.7	33.3	33.0	23.1	32.6	31.9	28.9	34.8	36.1	35.0	31.9	35.7	34.7	34.7	34.8
AJ550910.1_Peach_latent_mosaic_viroid_complete_genome_isolate_PCC37	35.1	35.0	36.8	35.7	35.6	35.7	32.2	33.7	35.0	36.1	35.9	36.5	37.0	36.6	36.1	34.8	34.2	34.6	34.8	34.4	34.4	34.2	34.6	34.4	34.2	34.4	35.0	34.8	34.5	34.1	34.3	34.8	32.4	36.4	32.6	34.3	34.0	22.7	32.6	32.8	29.0	35.0	36.9	35.2	32.8	36.5	36.4	36.5	36.3
AJ550911.1_Peach_latent_mosaic_viroid_complete_genome_isolate_PCC28	35.0	34.9	35.3	36.0	36.5	36.8	31.1	32.4	35.0	36.1	35.7	36.7	36.5	35.9	35.9	34.6	33.8	34.3	34.4	34.0	34.0	33.8	34.3	34.0	34.0	34.0	34.3	34.5	33.7	33.1	33.7	34.8	32.1	35.2	32.1	34.9	34.8	23.0	31.1	32.4	28.8	34.7	36.9	35.0	32.4	36.9	34.9	35.6	35.8
AJ550912.1_Peach_latent_mosaic_viroid_complete_genome_isolate_PCC40	34.4	34.3	35.5	35.3	35.6	35.5	30.7	32.4	34.8	36.1	35.5	36.1	36.5	35.9	35.9	34.0	33.4	33.8	34.0	33.6	33.6	33.4	33.8	33.6	33.4	33.6	34.3	34.0	33.7	33.1	33.7	34.2	32.4	34.4	32.4	34.1	34.4	23.7	31.5	32.6	29.0	35.0	36.5	35.2	32.6	36.5	35.2	35.4	35.1
AY685181.1_Peach_latent_mosaic_viroid_complete_sequence	34.9	34.2	36.3	35.3	35.8	35.5	31.0	33.1	34.7	34.9	35.0	35.6	35.8	35.3	34.9	35.0	34.5	34.9	35.0	34.7	34.7	34.5	34.9	34.7	34.3	34.7	35.3	35.1	34.3	33.7	34.3	35.7	33.3	35.2	33.5	35.9	35.8	24.5	32.3	33.7	28.4	34.7	36.9	35.0	33.7	36.7	35.9	35.8	35.2
DQ222043.1_Peach_latent_mosaic_viroid_PCP1.135_complete_genome	34.7	33.9	36.4	35.9	35.7	35.8	31.2	32.7	34.7	36.6	35.4	36.3	37.4	37.0	36.6	33.9	33.6	34.0	34.2	33.8	33.8	33.6	34.0	33.8	33.6	33.8	34.5	34.3	34.0	33.3	34.0	33.8	31.8	34.3	31.8	34.7	34.8	22.6	31.8	32.0	28.8	34.4	36.0	34.6	32.0	35.6	35.4	36.9	36.4
DQ222044.1_Peach_latent_mosaic_viroid_PCP1.137_complete_genome	34.8	34.5	35.1	36.0	36.3	36.6	30.9	32.4	34.8	35.9	35.5	36.5	36.3	35.6	35.6	34.4	33.8	34.3	34.2	34.0	34.0	33.8	34.3	34.0	34.0	34.0	34.3	34.5	33.7	32.8	33.7	34.8	32.4	35.2	32.4	34.7	34.6	23.9	31.1	32.6	28.6	34.7	36.7	35.0	32.6	36.7	34.7	35.4	35.4
DQ222045.1_Peach_latent_mosaic_viroid_PCP1.138_complete_genome	34.4	34.0	35.5	36.4	36.3	36.6	30.7	32.2	35.0	36.1	35.7	36.9	36.5	35.9	35.9	34.0	33.4	33.8	33.8	33.6	33.6	33.4	33.8	33.6	33.2	33.6	33.8	34.0	33.5	32.6	33.5	34.4	32.4	34.8	32.4	34.3	34.2	23.7	30.9	32.6	28.8	34.5	36.2	34.7	32.6	36.2	35.2	36.3	34.9
DQ222046.1_Peach_latent_mosaic_viroid_PCP1.139_complete_genome	34.5	34.4	36.1	35.7	35.8	35.5	31.0	33.2	35.2	36.2	35.6	36.0	36.6	36.0	35.6	34.3	34.0	34.4	34.5	34.2	34.2	34.0	34.4	34.2	34.0	34.2	34.8	34.6	34.2	33.6	34.0	34.5	32.3	35.2	32.5	34.6	34.5	24.1	32.3	32.7	29.0	35.1	36.4	35.3	32.7	36.4	35.7	36.0	35.1
DQ222047.1_Peach_latent_mosaic_viroid_PCP1.142_complete_genome	35.1	34.1	36.6	36.2	35.9	36.0	31.5	32.9	34.9	36.8	35.6	36.5	37.7	37.2	36.8	34.1	33.8	34.3	34.4	34.0	34.0	33.8	34.3	34.0	33.8	34.0	34.7	34.5	34.2	33.5	34.2	34.0	32.0	34.5	32.0	34.9	35.0	22.4	32.0	32.2	29.0	34.6	36.2	34.8	32.2	35.8	35.6	37.1	36.9
DQ222048.1_Peach_latent_mosaic_viroid_PCP1.145_complete_genome	34.6	34.3	35.8	36.4	36.1	36.4	31.1	32.6	35.2	36.3	35.9	37.2	36.7	36.1	36.1	34.2	33.6	34.0	34.0	33.8	33.8	33.6	34.0	33.8	33.8	33.8	34.0	34.3	33.9	33.1	33.9	34.6	32.6	35.0	32.6	34.5	34.4	23.4	31.3	32.8	28.8	35.0	36.7	35.2	32.8	36.7	35.4	36.1	35.1
DQ222049.1_Peach_latent_mosaic_viroid_PCP1.146_complete_genome	34.7	33.7	36.3	35.7	36.1	36.2	31.5	32.9	34.9	36.8	36.0	36.3	37.7	37.2	36.8	34.3	34.0	34.4	34.5	34.2	34.2	34.0	34.4	34.2	34.0	34.2	34.8	34.6	34.2	33.5	34.2	34.2	32.3	34.7	32.3	35.1	35.1	22.7	32.0	32.5	29.0	34.6	36.4	34.8	32.5	36.0	35.2	36.8	36.4
DQ222050.1_Peach_latent_mosaic_viroid_PCP1.148_complete_genome	34.7	34.0	35.5	36.2	36.2	36.5	31.0	32.6	34.8	35.8	35.9	36.7	36.6	36.0	35.6	34.5	33.8	34.2	34.1	34.0	34.0	33.8	34.2	34.0	34.0	34.0	34.2	34.4	33.8	33.0	33.8	34.9	32.4	35.4	32.4	34.8	34.7	23.7	31.2	32.6	28.7	34.9	36.6	35.1	32.6	36.6	35.1	35.8	35.3
DQ222051.1_Peach_latent_mosaic_viroid_PCP1.149_complete_genome	34.2	34.0	35.8	36.4	35.9	36.2	30.9	32.6	34.8	36.1	35.3	36.5	36.5	35.9	35.9	34.2	33.6	34.0	34.0	33.8	33.8	33.6	34.0	33.8	33.8	33.8	34.0	34.3	33.9	33.1	33.9	34.4	32.4	35.0	32.4	34.3	34.2	23.4	31.3	32.6	28.4	34.5	36.0	34.7	32.6	36.0	35.4	36.1	35.1
DQ222052.1_Peach_latent_mosaic_viroid_PCP1.150_complete_genome	34.7	33.7	36.3	35.7	36.1	36.2	31.5	32.9	34.9	36.8	36.0	36.3	37.7	37.2	36.8	34.3	34.0	34.4	34.5	34.2	34.2	34.0	34.4	34.2	34.0	34.2	34.8	34.6	34.2	33.5	34.2	34.2	32.3	34.7	32.3	35.1	35.1	22.7	32.0	32.5	29.0	34.6	36.4	34.8	32.5	36.0	35.2	36.8	36.4
DQ222053.1_Peach_latent_mosaic_viroid_PCP1.151_complete_genome	34.7	34.6	36.3	36.4	36.0	35.9	31.5	33.4	34.7	36.4	35.6	36.4	36.9	36.2	35.8	34.5	34.2	34.6	34.8	34.4	34.4	34.2	34.6	34.4	34.2	34.4	35.0	34.8	34.5	33.8	34.2	34.7	32.5	35.8	32.7	34.8	34.7	23.7	32.5	32.9	29.2	35.1	36.4	35.3	32.9	36.4	35.9	36.2	35.5
DQ222054.1_Peach_latent_mosaic_viroid_PCP1.152_complete_genome	33.9	33.8	35.5	36.2	36.0	35.7	30.4	32.6	35.6	36.6	36.1	36.4	37.1	36.4	36.0	33.7	33.3	33.8	33.9	33.5	33.5	33.3	33.8	33.5	33.3	33.5	34.2	34.0	33.6	33.0	33.4	33.9	31.7	34.7	31.9	34.0	33.9	23.2	31.6	32.1	29.4	34.5	36.0	34.7	32.1	36.0	35.1	36.2	34.4
DQ222055.1_Peach_latent_mosaic_viroid_PCP2.33_complete_genome	34.2	34.1	35.4	36.0	35.5	35.8	30.9	32.4	34.6	35.5	35.1	36.5	36.4	35.9	35.9	34.5	33.7	34.1	34.3	33.9	33.9	33.7	34.1	33.9	33.7	33.9	34.5	34.3	33.9	33.3	33.9	33.8	31.5	35.5	31.5	33.6	33.3	24.0	31.9	31.7	28.4	34.3	36.5	34.5	31.7	36.1	35.2	35.7	36.1
DQ222056.1_Peach_latent_mosaic_viroid_PCP2.35_complete_genome	34.8	34.3	36.0	35.5	35.9	35.5	31.1	33.3	35.2	35.6	35.7	36.1	36.5	36.1	35.6	35.3	34.8	35.2	35.3	35.0	35.0	34.8	35.2	35.0	34.5	35.0	35.6	35.4	34.6	34.0	34.6	35.8	33.5	35.5	33.8	35.8	35.7	23.3	32.6	34.0	28.7	35.0	37.4	35.2	34.0	37.2	35.6	35.6	35.6
DQ222057.1_Peach_latent_mosaic_viroid_PCP2.36_complete_genome	34.5	34.3	35.8	35.9	35.2	35.8	31.0	32.3	34.9	35.9	35.3	36.6	36.8	36.4	36.4	34.2	33.4	33.8	34.0	33.6	33.6	33.4	33.8	33.6	33.4	33.6	34.3	34.0	33.8	33.3	33.8	33.5	31.1	35.2	31.1	33.3	33.0	23.7	32.0	31.3	28.4	34.2	36.5	34.4	31.3	36.0	35.7	36.1	36.3
DQ222058.1_Peach_latent_mosaic_viroid_PCP2.42_complete_genome	33.3	33.2	34.7	35.1	34.8	34.7	29.8	32.2	34.3	35.2	34.8	35.4	35.6	35.2	35.2	33.8	33.3	33.7	33.8	33.5	33.5	33.3	33.7	33.5	33.3	33.5	34.1	33.9	33.5	32.8	33.5	34.3	32.2	34.3	32.2	34.3	34.2	24.0	31.5	32.4	28.0	33.9	35.7	34.1	32.4	35.5	34.5	35.0	34.7
DQ222059.1_Peach_latent_mosaic_viroid_PCP2.44_complete_genome	33.4	33.7	34.5	34.9	34.7	34.8	30.4	32.1	34.9	34.2	33.6	34.9	35.0	34.4	34.4	33.4	32.6	33.1	33.2	32.8	32.8	32.6	33.1	32.8	32.6	32.8	33.5	33.3	33.4	32.8	33.4	33.6	31.1	34.0	31.1	33.5	33.4	24.2	31.4	31.3	27.9	34.2	35.4	34.5	31.3	35.4	34.2	34.4	35.0
DQ222060.1_Peach_latent_mosaic_viroid_PCP2.46_complete_genome	34.5	33.9	35.6	36.0	35.3	35.8	31.1	32.2	34.6	35.5	35.1	36.5	36.4	35.9	35.5	34.3	33.5	33.9	34.0	33.7	33.7	33.5	33.9	33.7	33.5	33.7	34.3	34.1	33.7	33.3	33.7	33.6	31.3	35.3	31.3	33.4	33.1	23.0	31.9	31.5	28.6	34.1	36.3	34.3	31.5	35.9	35.4	35.7	36.4
DQ222061.1_Peach_latent_mosaic_viroid_PCP2.48_complete_genome	35.2	34.6	36.3	37.1	36.7	36.6	31.8	33.5	35.7	36.4	36.3	37.4	37.3	36.9	36.4	35.4	34.8	35.3	35.4	35.1	35.1	34.8	35.3	35.1	34.8	35.1	35.7	35.5	35.0	34.4	35.0	34.7	32.4	36.5	32.6	34.5	34.2	23.7	33.0	32.8	29.4	35.5	37.5	35.7	32.8	37.0	36.2	36.6	36.2
DQ222062.1_Peach_latent_mosaic_viroid_isolate_PCP1.159_complete_genome	35.0	34.5	36.2	35.5	35.9	35.5	31.3	33.5	35.2	35.4	35.5	35.9	36.3	35.9	35.4	35.5	35.0	35.4	35.5	35.2	35.2	35.0	35.4	35.2	34.8	35.2	35.8	35.6	34.8	34.2	34.8	36.0	33.8	35.7	34.0	36.0	35.9	24.3	32.8	34.2	28.9	35.2	37.4	35.5	34.2	37.2	35.8	35.8	35.8
DQ222063.1_Peach_latent_mosaic_viroid_isolate_PCP1.161_complete_genome	34.8	34.3	36.0	35.5	35.9	35.5	31.1	33.3	35.0	35.4	35.5	35.9	36.3	35.9	35.4	35.3	34.8	35.2	35.3	35.0	35.0	34.8	35.2	35.0	34.5	35.0	35.6	35.4	34.6	34.0	34.6	35.8	33.5	35.5	33.8	35.8	35.7	23.7	32.6	34.0	28.7	35.0	37.2	35.2	34.0	37.0	35.6	35.6	35.6
DQ222064.1_Peach_latent_mosaic_viroid_isolate_PCP1.162_complete_genome	35.0	34.5	36.2	35.7	36.1	35.8	31.3	33.5	35.2	35.6	35.7	36.1	36.5	36.1	35.6	35.5	35.0	35.4	35.5	35.2	35.2	35.0	35.4	35.2	34.8	35.2	35.8	35.6	34.8	34.2	34.8	36.0	33.8	35.7	34.0	36.0	35.9	23.9	32.8	34.2	28.9	35.2	37.4	35.5	34.2	37.2	35.8	35.8	35.8
DQ222065.1_Peach_latent_mosaic_viroid_isolate_PCP1.171_complete_genome	35.5	34.5	37.0	35.7	35.5	35.6	31.9	33.3	34.5	36.4	35.2	36.1	37.2	36.8	36.4	34.5	34.3	34.7	34.8	34.5	34.5	34.3	34.7	34.5	34.3	34.5	35.1	34.9	34.6	34.0	34.6	34.4	32.4	34.9	32.4	35.3	35.4	22.8	32.4	32.6	28.6	35.0	36.7	35.2	32.6	36.2	36.0	36.7	37.3
DQ222066.1_Peach_latent_mosaic_viroid_isolate_PCP1.175_complete_genome	34.9	33.9	36.6	36.2	35.9	36.0	31.2	32.9	34.7	36.8	35.6	36.5	37.7	37.2	36.8	34.1	33.8	34.3	34.4	34.0	34.0	33.8	34.3	34.0	33.8	34.0	34.7	34.5	34.2	33.5	34.2	34.0	32.0	34.5	32.0	34.9	35.0	22.4	32.0	32.2	29.0	34.6	36.2	34.8	32.2	35.8	35.6	37.1	36.7
DQ222067.1_Peach_latent_mosaic_viroid_isolate_PCP1.169_complete_genome	34.9	34.4	35.9	35.8	35.6	35.7	31.9	33.8	36.3	36.0	35.2	36.3	36.4	36.0	35.5	35.0	34.3	34.7	34.8	34.5	34.5	34.3	34.7	34.5	34.3	34.5	35.1	34.9	35.0	34.4	34.8	34.4	31.7	36.1	31.9	34.2	33.8	23.4	33.0	32.1	29.2	35.5	37.1	35.7	32.1	36.7	35.7	35.7	35.9
DQ222068.1_Peach_latent_mosaic_viroid_isolate_PCP1.176_complete_genome	34.8	34.3	36.2	35.3	35.9	35.5	31.1	33.3	35.2	35.9	35.9	35.9	36.7	36.3	35.9	35.3	34.8	35.2	35.3	35.0	35.0	34.8	35.2	35.0	34.5	35.0	35.6	35.4	34.6	34.0	34.6	35.8	33.3	35.5	33.5	35.8	35.7	23.3	32.6	33.8	28.7	35.0	37.4	35.2	33.8	37.2	35.8	35.8	35.6
DQ222069.1_Peach_latent_mosaic_viroid_isolate_PCP1.177_complete_genome	35.7	35.2	36.9	36.9	36.4	36.5	32.2	34.0	35.9	37.2	36.4	37.6	37.7	37.2	36.8	35.8	35.1	35.5	35.6	35.3	35.3	35.1	35.5	35.3	35.1	35.3	35.9	35.7	35.2	34.6	35.0	35.1	32.6	36.9	32.8	34.9	34.6	23.1	33.3	33.1	29.4	35.7	38.1	35.9	33.1	37.7	36.7	36.8	36.5
DQ222070.1_Peach_latent_mosaic_viroid_isolate_PCP1.142.01_complete_genome	35.5	34.3	37.1	35.7	36.1	36.0	31.7	33.5	34.9	36.8	35.8	36.3	37.7	37.0	36.6	34.7	34.6	35.0	35.2	34.8	34.8	34.6	35.0	34.8	34.6	34.8	35.0	35.3	34.8	34.2	34.8	34.6	32.7	34.9	32.7	35.5	35.6	23.8	32.2	32.9	29.2	35.7	36.8	35.9	32.9	36.8	35.8	36.8	36.2
DQ222071.1_Peach_latent_mosaic_viroid_isolate_PCP1.142.03_complete_genome	34.8	34.3	36.0	35.3	35.6	35.3	31.1	33.3	35.0	35.2	35.3	35.7	36.1	35.6	35.2	35.3	34.8	35.2	35.3	35.0	35.0	34.8	35.2	35.0	34.5	35.0	35.6	35.4	34.6	34.0	34.6	35.8	33.5	35.5	33.8	35.8	35.7	24.5	32.6	34.0	28.7	35.0	37.2	35.2	34.0	37.0	35.6	35.6	35.6
DQ222072.1_Peach_latent_mosaic_viroid_isolate_PCP1.142.09_complete_genome	33.0	32.8	34.5	35.7	35.1	35.2	30.4	31.8	33.7	34.6	34.3	35.2	35.1	34.4	34.2	33.0	32.7	33.1	33.3	32.9	32.9	32.7	33.1	32.9	32.7	32.9	33.5	33.3	33.1	32.4	33.1	33.5	31.4	35.0	31.4	33.5	33.4	23.4	30.9	31.7	28.3	33.9	35.1	34.1	31.7	35.1	34.0	34.6	33.9
DQ222073.1_Peach_latent_mosaic_viroid_isolate_PCP1.142.11_complete_genome	35.0	34.3	35.8	35.9	36.0	36.1	31.4	33.3	35.5	35.9	36.4	36.7	36.7	36.5	36.1	34.8	34.6	35.0	35.1	34.8	34.8	34.6	35.0	34.8	34.6	34.8	35.4	35.2	34.8	34.1	34.8	34.4	32.5	35.4	32.5	33.9	33.5	23.3	32.5	32.7	29.3	35.4	37.0	35.6	32.7	36.8	35.6	35.9	35.6
DQ222074.1_Peach_latent_mosaic_viroid_isolate_PCP1.142.12_complete_genome	34.9	33.9	36.3	35.3	35.8	36.0	31.7	32.9	34.9	36.4	35.8	35.9	37.2	36.8	36.4	34.3	34.0	34.4	34.5	34.2	34.2	34.0	34.4	34.2	34.0	34.2	34.8	34.6	34.2	33.5	34.2	34.2	32.3	34.7	32.3	35.1	35.1	22.7	32.0	32.5	28.5	34.6	36.4	34.8	32.5	36.0	35.2	36.3	35.9
DQ222075.1_Peach_latent_mosaic_viroid_isolate_PCP1.142.13_complete_genome	34.1	34.0	35.3	36.0	36.0	36.1	31.5	33.3	35.0	35.8	35.4	35.9	36.2	36.0	35.8	34.6	34.3	34.7	34.8	34.5	34.5	34.3	34.7	34.5	34.3	34.5	34.7	34.9	34.6	34.0	34.6	34.6	32.4	35.7	32.4	34.4	34.3	23.7	32.0	32.6	29.5	35.0	36.5	35.2	32.6	36.2	35.1	35.3	35.1
DQ222076.1_Peach_latent_mosaic_viroid_isolate_PCP1.142.14_complete_genome	35.7	34.3	37.0	35.9	35.5	35.6	32.1	33.1	34.7	36.4	35.4	36.3	37.2	36.6	36.1	34.3	34.0	34.5	34.6	34.3	34.3	34.0	34.5	34.3	34.0	34.3	34.9	34.7	34.4	33.8	34.4	34.2	32.2	34.5	32.2	35.1	35.2	23.3	32.2	32.4	28.8	35.2	36.4	35.4	32.4	36.4	35.8	36.7	36.7
DQ222077.1_Peach_latent_mosaic_viroid_isolate_PCP1.159.83_complete_genome	35.0	34.5	36.2	35.7	36.3	36.0	31.3	33.5	35.2	35.9	35.7	36.1	36.7	36.3	35.9	35.5	35.0	35.4	35.8	35.2	35.2	35.0	35.4	35.2	34.8	35.2	35.8	35.6	34.8	34.2	34.8	36.0	33.8	35.7	34.0	36.0	35.9	24.1	32.8	34.2	28.9	35.2	37.4	35.5	34.2	37.2	35.8	35.8	35.8
DQ222078.1_Peach_latent_mosaic_viroid_isolate_PCP1.159.84_complete_genome	34.8	34.5	36.0	35.5	35.9	35.8	31.1	33.1	34.8	35.4	35.3	35.9	36.3	35.9	35.4	35.3	34.5	35.0	35.1	34.8	34.8	34.5	35.0	34.8	34.3	34.8	35.4	35.2	34.4	33.8	34.4	36.0	33.5	35.5	33.8	36.2	36.1	23.7	32.4	34.0	28.5	34.8	37.2	35.0	34.0	37.0	35.6	35.6	35.6
DQ222079.1_Peach_latent_mosaic_viroid_isolate_PCP1.159.85_complete_genome	34.8	34.3	36.4	36.2	35.9	35.5	31.5	33.8	35.5	35.9	35.9	36.5	36.7	36.3	35.9	35.3	34.8	35.2	35.3	35.0	35.0	34.8	35.2	35.0	34.8	35.0	35.2	35.4	35.0	34.4	35.0	35.8	33.8	35.3	34.0	35.8	35.7	23.5	32.6	34.2	29.1	35.5	37.2	35.7	34.2	37.0	36.0	36.1	34.9
DQ222080.1_Peach_latent_mosaic_viroid_isolate_PCP1.159.86_complete_genome	33.8	33.8	34.9	34.5	35.0	34.9	30.1	32.0	34.2	35.4	35.1	35.2	35.9	35.4	35.4	33.5	33.0	33.4	33.5	33.2	33.2	33.0	33.4	33.2	33.0	33.2	33.8	33.6	33.3	32.6	33.3	34.7	32.8	34.0	32.8	34.7	35.0	23.5	31.1	33.0	28.2	34.1	35.8	34.3	33.0	35.6	34.7	34.8	34.3
DQ222081.1_Peach_latent_mosaic_viroid_isolate_PCP1.159.88_complete_genome	34.6	34.0	35.8	35.3	35.6	35.3	30.9	33.1	34.8	35.2	35.3	35.7	36.1	35.6	35.2	35.1	34.5	35.0	35.1	34.8	34.8	34.5	35.0	34.8	34.3	34.8	35.4	35.2	34.4	33.8	34.4	35.6	33.3	35.3	33.5	35.6	35.5	23.4	32.4	33.8	28.5	34.8	37.0	35.0	33.8	36.8	35.4	35.4	35.4
DQ222082.1_Peach_latent_mosaic_viroid_isolate_PCP1.159.89_complete_genome	34.0	34.0	35.1	34.7	35.2	35.1	30.3	32.2	34.4	35.6	35.3	35.5	36.1	35.6	35.6	33.8	33.2	33.6	33.8	33.4	33.4	33.2	33.6	33.4	33.2	33.4	34.0	33.8	33.5	32.8	33.5	34.9	33.0	34.2	33.0	34.9	35.2	23.7	31.3	33.3	28.4	34.3	36.0	34.5	33.3	35.8	34.9	35.0	34.5
DQ222083.1_Peach_latent_mosaic_viroid_isolate_PCP1.159.90_complete_genome	34.6	34.3	36.0	35.1	35.9	35.5	30.9	33.1	34.8	35.4	35.5	35.5	36.3	35.9	35.4	35.1	34.5	35.0	35.1	34.8	34.8	34.5	35.0	34.8	34.3	34.8	35.4	35.2	34.4	33.8	34.4	35.8	33.3	35.3	33.5	35.8	35.7	23.9	32.4	33.8	28.5	34.8	37.0	35.0	33.8	36.8	35.6	35.6	35.4
DQ222084.1_Peach_latent_mosaic_viroid_isolate_PCP1.159.91_complete_genome	34.4	34.0	35.1	35.7	35.9	36.2	30.7	32.2	34.6	35.9	35.5	36.3	36.3	35.6	35.6	34.0	33.4	33.8	33.8	33.6	33.6	33.4	33.8	33.6	33.6	33.6	33.8	34.0	33.5	32.6	33.5	34.4	32.1	34.8	32.1	34.3	34.2	23.4	30.9	32.4	28.4	34.5	36.2	34.7	32.4	36.2	34.7	35.4	34.9
DQ222085.1_Peach_latent_mosaic_viroid_isolate_PCP1.148.01_complete_genome	34.4	34.0	35.5	35.5	35.6	35.8	30.9	32.6	34.8	35.6	35.7	36.3	36.1	35.4	35.4	34.0	33.6	34.0	34.0	33.8	33.8	33.6	34.0	33.8	33.6	33.8	34.0	34.3	33.9	33.1	33.9	34.2	32.1	34.6	32.1	34.3	34.2	24.1	31.3	32.4	28.6	35.0	36.2	35.2	32.4	36.2	35.2	35.4	34.9
DQ222086.1_Peach_latent_mosaic_viroid_isolate_PCP1.148.04_complete_genome	34.2	33.8	35.1	35.7	35.4	35.5	30.7	32.9	34.4	35.0	34.8	36.3	35.4	34.8	34.8	34.3	33.9	34.3	34.3	34.1	34.1	33.9	34.3	34.1	34.1	34.1	34.3	34.5	34.2	33.3	34.2	34.6	32.8	35.1	32.8	34.6	34.4	23.7	31.6	33.1	28.9	35.2	36.5	35.5	33.1	36.5	34.7	35.0	34.7
DQ222087.1_Peach_latent_mosaic_viroid_isolate_PCP1.148.18_complete_genome	35.2	34.5	36.2	36.6	36.3	36.4	31.7	33.5	35.5	36.5	36.4	37.2	36.9	36.3	36.3	34.8	34.5	34.9	34.8	34.7	34.7	34.5	34.9	34.7	34.5	34.7	34.9	35.1	34.7	33.9	34.7	35.0	33.0	35.7	33.0	34.7	34.6	23.9	32.1	33.2	29.2	35.8	37.1	36.0	33.2	37.1	35.8	36.1	35.8
DQ222088.1_Peach_latent_mosaic_viroid_isolate_PCP1.148.31_complete_genome	35.0	34.5	35.8	36.0	36.1	36.2	31.3	33.1	35.0	36.1	35.9	36.5	36.5	35.9	35.9	34.6	34.3	34.7	34.6	34.5	34.5	34.3	34.7	34.5	34.5	34.5	34.7	34.9	34.3	33.5	34.3	34.8	32.6	35.5	32.6	34.5	34.4	24.1	31.7	32.8	29.0	35.4	36.9	35.6	32.8	36.9	35.4	35.6	35.6
DQ222089.1_Peach_latent_mosaic_viroid_isolate_PCP1.148.64_complete_genome	34.4	34.3	35.8	36.0	35.9	36.0	31.3	32.8	34.8	35.6	35.3	36.3	36.1	35.4	35.4	34.2	33.8	34.3	34.2	34.0	34.0	33.8	34.3	34.0	34.0	34.0	34.3	34.5	34.1	33.3	34.1	34.6	32.6	35.0	32.6	34.5	34.4	23.9	31.5	32.8	28.6	35.0	36.2	35.2	32.8	36.2	35.4	35.6	35.1
DQ222090.1_Peach_latent_mosaic_viroid_isolate_PCP1.148.73_complete_genome	34.4	34.1	35.6	35.8	35.7	35.8	31.0	32.7	34.7	35.5	35.3	36.4	35.9	35.3	35.3	34.0	33.7	34.1	34.0	33.9	33.9	33.7	34.1	33.9	33.9	33.9	34.1	34.3	34.0	33.1	34.0	34.4	32.4	34.9	32.4	34.4	34.2	24.0	31.4	32.6	28.7	35.0	36.3	35.2	32.6	36.3	35.2	35.5	35.0
DQ222091.1_Peach_latent_mosaic_viroid_isolate_PCP1.148.87_complete_genome	34.4	34.0	35.5	35.5	36.1	35.8	30.9	32.8	34.6	35.4	35.3	36.3	35.9	35.2	35.2	34.2	33.8	34.3	34.2	34.0	34.0	33.8	34.3	34.0	34.0	34.0	34.3	34.5	34.1	33.1	34.1	34.4	32.4	34.8	32.4	34.5	34.4	23.9	31.5	32.6	28.6	35.2	36.5	35.4	32.6	36.5	35.2	35.4	34.9
DQ222093.1_Peach_latent_mosaic_viroid_isolate_PCP1.148.07_complete_genome	34.4	33.6	35.3	35.7	35.0	35.3	30.9	32.2	34.2	35.4	35.1	36.1	35.9	35.2	35.2	33.8	33.2	33.6	33.5	33.4	33.4	33.2	33.6	33.4	33.2	33.4	33.6	33.8	33.5	32.6	33.5	34.6	32.1	35.2	32.1	34.3	33.7	24.1	30.9	32.4	28.2	34.5	36.0	34.7	32.4	36.0	34.9	35.2	34.7
DQ222095.1_Peach_latent_mosaic_viroid_isolate_PCP1.148.58_complete_genome	34.2	33.8	35.3	35.5	35.2	35.5	30.7	32.2	34.2	35.4	35.1	36.1	35.9	35.2	35.2	33.8	33.2	33.6	33.5	33.4	33.4	33.2	33.6	33.4	33.2	33.4	33.6	33.8	33.5	32.6	33.5	34.6	31.9	35.0	31.9	34.3	33.7	23.7	30.9	32.1	28.2	34.5	36.0	34.7	32.1	36.0	34.9	35.2	34.7
DQ222096.1_Peach_latent_mosaic_viroid_isolate_PCP1.148.94_complete_genome	34.8	34.0	35.8	36.2	35.6	36.0	31.3	32.8	34.8	36.1	35.7	36.7	36.5	35.9	35.9	34.4	33.8	34.3	34.2	34.0	34.0	33.8	34.3	34.0	33.8	34.0	34.3	34.5	34.1	33.3	34.1	35.0	32.4	35.7	32.4	34.7	34.2	23.9	31.5	32.6	28.8	35.2	36.7	35.4	32.6	36.7	35.4	35.6	35.4
DQ222097.1_Peach_latent_mosaic_viroid_isolate_PCP1.148.95_complete_genome	34.4	33.8	35.5	35.7	35.2	35.5	30.9	32.4	34.4	35.6	35.3	36.3	36.1	35.4	35.4	34.0	33.4	33.8	33.8	33.6	33.6	33.4	33.8	33.6	33.4	33.6	33.8	34.0	33.7	32.8	33.7	34.6	31.9	35.2	31.9	34.3	33.7	23.7	31.1	32.1	28.6	34.7	36.2	35.0	32.1	36.2	35.2	35.4	34.9
DQ222098.1_Peach_latent_mosaic_viroid_isolate_PCC40.101_complete_genome	34.8	34.5	35.8	35.7	36.1	36.0	31.1	32.8	35.2	36.1	35.9	36.5	36.9	36.3	36.3	34.4	33.8	34.3	34.4	34.0	34.0	33.8	34.3	34.0	33.8	34.0	34.3	34.5	34.1	33.5	34.1	34.6	32.8	34.8	32.8	34.7	34.6	23.4	31.5	33.0	29.2	35.4	36.9	35.6	33.0	36.9	35.4	35.6	35.4
DQ222099.1_Peach_latent_mosaic_viroid_isolate_PCC40.104_complete_genome	34.4	34.5	35.5	35.3	35.4	35.5	30.9	32.4	34.4	35.6	35.1	36.1	36.1	35.4	35.4	34.0	33.2	33.6	33.8	33.4	33.4	33.2	33.6	33.4	33.2	33.4	34.0	33.8	33.7	33.1	33.7	34.2	31.7	34.4	31.7	34.3	34.2	23.2	31.5	31.9	28.8	35.0	36.5	35.2	31.9	36.5	35.2	35.4	35.1
DQ222100.1_Peach_latent_mosaic_viroid_isolate_PCC40.106_complete_genome	34.4	34.3	35.5	35.3	35.4	35.8	31.1	32.4	34.6	35.6	35.3	36.1	36.1	35.4	35.4	34.0	33.2	33.6	33.8	33.4	33.4	33.2	33.6	33.4	33.2	33.4	33.6	33.8	33.7	33.1	33.7	34.2	31.9	34.6	31.9	34.3	34.2	23.4	31.1	32.1	28.4	34.7	36.2	35.0	32.1	36.2	35.2	35.4	35.1
DQ222101.1_Peach_latent_mosaic_viroid_isolate_PCC40.109_complete_genome	35.8	35.0	36.8	36.7	36.3	36.5	32.2	33.9	35.4	36.6	36.1	37.4	37.4	37.0	36.6	35.7	35.0	35.5	35.6	35.3	35.3	35.0	35.5	35.3	35.0	35.3	35.9	35.7	35.4	34.7	35.4	34.8	32.4	36.6	32.6	34.6	34.3	22.6	33.2	32.8	29.3	35.8	37.9	36.0	32.8	37.4	36.6	36.7	36.8
DQ222102.1_Peach_latent_mosaic_viroid_isolate_PCC40.124_complete_genome	34.8	34.7	35.8	35.3	35.9	36.0	30.9	32.4	34.8	35.6	35.7	36.1	36.5	35.9	35.9	34.4	33.6	34.0	34.2	33.8	33.8	33.6	34.0	33.8	33.6	33.8	34.5	34.3	33.7	33.1	33.7	34.6	31.9	34.8	31.9	34.7	34.6	23.4	31.5	32.1	28.6	35.0	36.9	35.2	32.1	36.9	35.4	35.6	35.6
DQ222103.1_Peach_latent_mosaic_viroid_isolate_PCC40.130_complete_genome	34.4	34.0	35.3	35.3	35.4	35.5	30.9	32.4	34.4	35.6	35.1	36.1	36.1	35.4	35.4	34.0	33.2	33.6	33.8	33.4	33.4	33.2	33.6	33.4	33.2	33.4	34.0	33.8	33.7	33.1	33.7	34.2	31.7	34.4	31.7	34.3	34.2	22.8	31.5	31.9	28.8	35.0	36.5	35.2	31.9	36.5	34.9	35.2	35.1
DQ222104.1_Peach_latent_mosaic_viroid_isolate_PCC40.133_complete_genome	34.6	34.3	35.8	35.5	35.6	35.8	30.9	32.4	34.8	35.4	35.5	36.3	36.3	35.6	35.6	34.2	33.4	33.8	34.0	33.6	33.6	33.4	33.8	33.6	33.4	33.6	34.3	34.0	33.7	33.1	33.7	34.4	31.9	34.6	31.9	34.5	34.4	23.2	31.5	32.1	28.6	35.0	36.7	35.2	32.1	36.7	35.4	35.6	35.4
DQ680688.1_Peach_latent_mosaic_viroid_variant_143.1_complete_genome	33.5	32.9	33.8	34.5	35.1	35.3	30.9	33.1	34.1	34.3	34.6	34.7	35.1	34.7	34.3	35.0	34.7	35.1	35.3	34.9	34.9	34.7	35.1	34.9	34.5	34.9	35.5	35.3	34.3	33.9	34.1	36.2	33.7	35.7	34.3	35.9	35.8	21.6	33.6	34.1	28.2	34.7	37.5	35.0	34.1	37.3	33.2	34.3	34.6
DQ680689.1_Peach_latent_mosaic_viroid_variant_143.4_complete_genome	33.5	33.1	33.8	34.7	35.6	35.9	30.9	33.1	34.1	34.3	35.0	34.7	35.1	34.7	34.3	35.0	34.7	35.1	35.0	34.9	34.9	34.7	35.1	34.9	34.5	34.9	35.5	35.3	34.3	33.9	34.1	36.4	33.7	35.7	34.3	36.4	36.2	21.4	33.6	34.1	27.6	34.3	37.1	34.5	34.1	37.3	33.2	34.3	34.6
DQ680690.1_Peach_latent_mosaic_viroid_variant_151.1_complete_genome	33.7	33.3	34.0	34.5	35.1	35.4	31.0	33.3	33.5	34.3	34.8	35.2	35.1	34.7	34.3	35.5	34.9	35.3	35.5	35.1	35.1	34.9	35.3	35.1	34.7	35.1	35.8	35.5	34.5	34.1	34.3	36.8	33.8	36.1	34.5	36.8	36.7	21.6	33.8	34.3	28.0	35.0	38.0	35.2	34.3	37.8	33.5	34.1	34.8
DQ680691.1_Peach_latent_mosaic_viroid_variant_151.2_complete_genome	33.5	33.1	33.8	34.3	34.8	35.2	30.8	33.1	33.3	34.1	34.6	35.0	34.9	34.5	34.1	35.3	34.7	35.1	35.3	34.9	34.9	34.7	35.1	34.9	34.5	34.9	35.5	35.3	34.3	33.9	34.1	36.6	33.6	35.9	34.3	36.6	36.4	21.4	33.6	34.0	27.8	34.7	37.8	35.0	34.0	37.6	33.3	33.9	34.6
DQ680692.1_Peach_latent_mosaic_viroid_variant_151.3_complete_genome	33.9	33.5	34.3	34.3	34.8	35.2	31.2	33.1	33.3	34.1	34.6	35.0	34.9	34.5	34.1	35.5	34.7	35.1	35.3	34.9	34.9	34.7	35.1	34.9	34.5	34.9	35.5	35.3	34.3	33.9	34.1	36.6	33.6	36.1	34.3	36.8	36.7	21.8	33.6	34.0	28.2	34.7	37.8	35.0	34.0	37.6	33.7	33.9	35.1
DQ680693.1_Peach_latent_mosaic_viroid_variant_151.4_complete_genome	34.0	33.5	34.2	34.7	35.6	35.7	31.3	33.5	34.1	34.5	34.8	35.0	35.3	34.9	34.5	35.5	35.1	35.5	35.7	35.3	35.3	35.1	35.5	35.3	34.9	35.3	36.0	35.8	34.7	34.3	34.5	36.8	34.3	36.1	35.0	36.6	36.4	22.0	34.0	34.8	28.2	35.2	38.0	35.4	34.8	37.7	33.6	34.3	35.0
DQ680694.1_Peach_latent_mosaic_viroid_variant_162.1_complete_genome	33.7	33.3	34.0	34.0	34.6	35.0	31.0	32.8	33.1	33.8	34.3	34.8	34.7	34.3	33.8	35.3	34.5	34.9	35.0	34.7	34.7	34.5	34.9	34.7	34.3	34.7	35.3	35.1	34.1	33.7	33.9	36.4	33.4	35.9	34.0	36.6	36.4	21.6	33.4	33.8	28.0	34.5	37.6	34.7	33.8	37.4	33.5	33.7	34.8
DQ680695.1_Peach_latent_mosaic_viroid_variant_162.2_complete_genome	33.3	32.9	33.5	34.0	35.1	35.5	30.7	33.1	33.7	33.8	34.3	34.3	34.7	34.3	33.8	35.3	34.7	35.1	35.3	34.9	34.9	34.7	35.1	34.9	34.5	34.9	35.5	35.3	34.3	33.9	34.1	36.6	33.9	36.1	34.5	36.6	36.4	21.0	33.6	34.3	27.8	34.3	37.3	34.5	34.3	37.1	33.0	34.0	34.3
DQ680696.1_Peach_latent_mosaic_viroid_variant_162.4_complete_genome	34.2	33.8	34.4	34.0	35.1	35.5	31.5	33.3	33.7	33.8	34.3	34.3	34.7	34.3	33.8	35.7	34.9	35.3	35.5	35.1	35.1	34.9	35.3	35.1	34.7	35.1	35.8	35.5	34.5	34.1	34.3	36.8	34.1	36.3	34.8	37.0	36.9	21.8	33.8	34.5	28.0	34.5	37.5	34.7	34.5	37.3	33.8	34.0	35.2
DQ680697.1_Peach_latent_mosaic_viroid_variant_240.4_complete_genome	33.3	32.9	33.5	34.5	35.1	35.5	30.7	32.6	33.7	34.3	34.3	34.7	35.1	34.7	34.3	34.8	34.3	34.7	34.8	34.5	34.5	34.3	34.7	34.5	34.0	34.5	35.1	34.9	33.9	33.5	33.7	36.2	33.5	35.5	34.1	35.9	35.8	21.2	33.2	33.9	27.8	34.3	37.3	34.5	33.9	37.1	33.0	34.0	34.3
DQ680698.1_Peach_latent_mosaic_viroid_variant_287.1_complete_genome	33.9	33.5	34.3	34.3	35.3	35.6	31.2	33.5	33.7	34.1	35.0	35.0	34.9	34.5	34.1	35.7	35.1	35.5	35.7	35.3	35.3	35.1	35.5	35.3	34.9	35.3	36.0	35.8	34.7	34.3	34.5	37.0	34.0	36.3	34.7	37.0	36.9	21.4	34.0	34.5	27.8	34.7	37.8	35.0	34.5	37.6	33.7	34.3	35.1
DQ680699.1_Peach_latent_mosaic_viroid_variant_287.2_complete_genome	33.7	33.3	34.0	34.0	34.6	35.0	31.0	32.8	33.1	33.8	34.3	34.8	34.7	34.3	33.8	35.3	34.5	34.9	35.0	34.7	34.7	34.5	34.9	34.7	34.3	34.7	35.3	35.1	34.1	33.7	33.9	36.4	33.4	36.1	34.0	36.6	36.4	21.9	33.4	33.8	28.0	34.5	37.6	34.7	33.8	37.4	33.5	33.7	35.1
DQ680700.1_Peach_latent_mosaic_viroid_variant_287.4_complete_genome	33.5	33.1	33.8	34.3	34.8	35.2	30.8	33.1	33.3	34.1	34.6	35.0	34.9	34.5	34.1	35.3	34.7	35.1	35.3	34.9	34.9	34.7	35.1	34.9	34.5	34.9	35.5	35.3	34.3	33.9	34.1	36.6	33.6	35.9	34.3	36.6	36.4	21.7	33.6	34.0	27.8	34.7	37.8	35.0	34.0	37.6	33.3	33.9	35.0
DQ680701.1_Peach_latent_mosaic_viroid_variant_210.4_complete_genome	33.3	32.9	33.5	34.5	35.1	35.5	30.7	32.8	33.7	34.3	34.3	34.7	35.1	34.7	34.3	35.0	34.5	34.9	35.0	34.7	34.7	34.5	34.9	34.7	34.3	34.7	35.3	35.1	34.1	33.7	33.9	36.4	33.7	35.9	34.3	36.4	36.2	21.4	33.4	34.1	28.0	34.5	37.5	34.7	34.1	37.3	33.0	34.0	34.3
DQ680702.1_Peach_latent_mosaic_viroid_variant_210.3_complete_genome	33.8	33.6	34.5	34.2	35.1	35.4	30.8	33.2	33.7	34.1	34.6	34.5	34.8	34.3	34.1	35.3	34.8	35.3	35.4	35.0	35.0	34.8	35.3	35.0	34.6	35.0	35.7	35.5	34.5	34.0	34.2	36.4	33.9	35.7	34.5	36.4	36.2	21.7	34.0	34.3	27.6	34.5	37.3	34.7	34.3	37.1	33.9	34.5	34.7
DQ680703.1_Peach_latent_mosaic_viroid_variant_210.2_complete_genome	33.4	33.4	34.3	33.5	34.5	34.7	31.0	32.8	33.4	33.5	34.2	33.8	34.3	33.9	33.5	34.8	34.3	34.7	34.8	34.5	34.5	34.3	34.7	34.5	34.0	34.5	35.1	34.9	34.1	33.7	33.9	35.9	33.8	35.7	34.4	35.9	35.8	21.9	33.5	34.2	27.9	34.1	36.7	34.3	34.2	36.4	33.7	33.9	34.4
DQ680704.1_Peach_latent_mosaic_viroid_variant_377.1_complete_genome	32.0	32.1	32.0	32.9	33.2	33.1	29.8	32.1	32.4	31.8	32.8	33.2	32.7	32.3	31.8	33.9	33.5	34.0	33.5	33.8	33.8	33.5	34.0	33.8	33.3	33.8	34.4	34.2	33.4	33.0	33.2	34.7	32.6	34.1	33.3	34.5	34.3	21.8	32.5	33.0	26.6	34.0	35.7	34.2	33.0	36.0	31.9	32.3	33.2
DQ680705.1_Peach_latent_mosaic_viroid_variant_377.2_complete_genome	32.2	32.3	32.2	32.7	33.4	33.3	30.0	32.1	32.8	31.6	33.0	33.0	32.5	32.0	31.6	33.9	33.5	34.0	33.5	33.8	33.8	33.5	34.0	33.8	33.3	33.8	34.4	34.2	33.4	33.0	33.2	34.7	32.6	33.7	33.3	34.7	34.5	21.0	32.5	33.0	26.4	33.6	35.3	33.8	33.0	35.5	32.1	32.5	33.4
DQ680706.1_Peach_latent_mosaic_viroid_variant_377.3_complete_genome	32.2	32.3	32.2	32.7	33.4	33.3	30.0	32.1	32.8	31.6	33.0	33.0	32.5	32.0	31.6	33.9	33.5	34.0	33.5	33.8	33.8	33.5	34.0	33.8	33.3	33.8	34.4	34.2	33.4	33.0	33.2	34.7	32.6	33.7	33.3	34.7	34.5	21.2	32.5	33.0	26.4	33.6	35.3	33.8	33.0	35.5	32.1	32.5	33.4
DQ680707.1_Peach_latent_mosaic_viroid_variant_377.4_complete_genome	32.0	32.1	32.0	32.9	33.2	33.1	29.8	32.1	32.6	31.8	32.8	33.2	32.7	32.3	31.8	33.9	33.5	34.0	33.5	33.8	33.8	33.5	34.0	33.8	33.3	33.8	34.4	34.2	33.4	33.0	33.2	34.7	32.6	33.7	33.3	34.7	34.5	21.6	32.5	33.0	26.6	34.0	35.7	34.2	33.0	36.0	31.9	32.3	33.2
DQ680708.1_Peach_latent_mosaic_viroid_variant_76.1_complete_genome	34.9	34.4	36.1	35.3	35.8	35.5	31.2	33.3	35.0	35.6	35.6	35.6	36.4	36.0	35.6	35.3	34.7	35.1	35.3	34.9	34.9	34.7	35.1	34.9	34.5	34.9	35.5	35.3	34.5	34.1	34.5	35.7	33.3	35.7	33.5	35.7	35.6	24.1	32.6	33.7	28.8	35.0	37.1	35.2	33.7	36.9	35.7	35.8	35.2
DQ680709.1_Peach_latent_mosaic_viroid_variant_76.3_complete_genome	34.7	34.2	35.9	35.1	35.6	35.3	31.0	33.1	34.7	35.3	35.4	35.4	36.2	35.8	35.3	35.0	34.5	34.9	35.0	34.7	34.7	34.5	34.9	34.7	34.3	34.7	35.3	35.1	34.3	33.9	34.3	35.5	33.0	35.5	33.3	35.5	35.4	23.9	32.3	33.5	28.6	34.7	36.9	35.0	33.5	36.7	35.5	35.5	35.0
DQ680710.1_Peach_latent_mosaic_viroid_variant_76.2_complete_genome	35.1	34.6	36.3	35.1	36.0	35.7	31.5	33.5	35.2	35.3	35.9	35.4	36.2	35.8	35.3	35.5	34.9	35.3	35.5	35.1	35.1	34.9	35.3	35.1	34.7	35.1	35.8	35.5	34.7	34.3	34.7	35.9	33.5	35.9	33.7	35.9	35.8	23.9	32.8	33.9	28.6	34.7	36.9	35.0	33.9	36.7	35.9	36.0	35.4
DQ680711.1_Peach_latent_mosaic_viroid_variant_76.4_complete_genome	35.1	34.6	36.3	35.1	36.0	35.7	31.5	33.5	35.2	35.3	35.9	35.4	36.2	35.8	35.3	35.5	34.9	35.3	35.5	35.1	35.1	34.9	35.3	35.1	34.7	35.1	35.8	35.5	34.7	34.3	34.7	35.9	33.5	35.9	33.7	35.9	35.8	23.9	32.8	33.9	28.6	34.7	36.9	35.0	33.9	36.7	35.9	36.0	35.4
DQ680712.1_Peach_latent_mosaic_viroid_variant_124.4_complete_genome	34.9	34.4	36.1	35.3	35.8	35.5	31.2	33.3	35.0	35.6	35.6	35.6	36.4	36.0	35.6	35.3	34.7	35.1	35.3	34.9	34.9	34.7	35.1	34.9	34.5	34.9	35.5	35.3	34.5	34.1	34.3	35.7	33.3	35.7	33.5	35.7	35.6	23.9	32.6	33.7	28.8	35.0	37.1	35.2	33.7	36.9	35.7	35.8	35.2
DQ680713.1_Peach_latent_mosaic_viroid_variant_88.3_complete_genome	35.1	34.6	35.9	35.3	36.0	35.7	31.2	33.3	35.0	35.3	35.4	35.6	36.2	35.8	35.3	35.5	34.9	35.3	35.5	35.1	35.1	34.9	35.3	35.1	34.7	35.1	35.8	35.5	34.5	34.1	34.5	35.9	33.3	35.9	33.5	35.9	35.8	24.3	32.6	33.7	28.8	35.0	37.3	35.2	33.7	37.1	35.5	35.5	35.4
DQ680714.1_Peach_latent_mosaic_viroid_variant_124.3_complete_genome	35.6	34.9	36.1	35.0	36.0	35.9	31.2	32.8	34.9	35.6	35.3	35.7	36.4	36.0	35.6	35.4	34.4	34.8	35.0	34.6	34.6	34.4	34.8	34.6	34.2	34.6	35.3	35.0	34.0	33.6	33.8	36.2	33.3	35.8	33.5	36.2	36.0	24.0	32.1	33.8	28.6	34.7	37.4	34.9	33.8	37.2	35.7	35.5	35.2
DQ680715.1_Peach_latent_mosaic_viroid_variant_88.2_complete_genome	35.1	34.2	35.7	34.9	36.0	35.7	31.2	33.3	35.0	35.1	35.4	35.2	36.0	35.6	35.1	35.5	34.9	35.3	35.5	35.1	35.1	34.9	35.3	35.1	34.7	35.1	35.8	35.5	34.5	34.1	34.5	35.9	33.5	35.7	33.7	35.9	36.0	23.7	32.6	33.9	28.6	34.5	36.9	34.7	33.9	36.7	35.3	35.3	35.4
DQ680716.1_Peach_latent_mosaic_viroid_variant_124.1_complete_genome	35.4	34.4	35.9	35.1	36.2	35.9	31.5	33.5	35.2	35.1	35.6	35.4	36.0	35.6	35.1	35.7	35.1	35.5	35.7	35.3	35.3	35.1	35.5	35.3	34.9	35.3	36.0	35.8	34.7	34.3	34.5	36.6	33.5	36.3	33.7	36.6	36.0	23.9	32.8	33.9	28.8	34.7	37.1	35.0	33.9	36.9	35.5	35.5	35.6
DQ680717.1_Peach_latent_mosaic_viroid_variant_124.2_complete_genome	35.1	34.5	35.5	34.7	36.3	36.0	31.2	33.1	35.0	34.7	35.4	35.2	35.6	35.1	34.7	35.3	34.7	35.1	35.3	34.9	34.9	34.7	35.1	34.9	34.5	34.9	35.5	35.3	34.3	33.9	34.1	36.7	33.5	35.9	33.8	36.9	36.3	23.9	32.3	34.0	28.6	34.5	36.9	34.7	34.0	36.7	35.1	35.1	35.2
DQ680718.1_Peach_latent_mosaic_viroid_variant_278.3_complete_genome	34.9	35.0	35.6	34.7	36.3	36.0	30.8	33.4	34.7	34.8	35.3	35.1	35.7	35.3	34.8	35.8	35.0	35.5	35.6	35.3	35.3	35.0	35.5	35.3	34.8	35.3	35.9	35.7	34.7	34.0	34.7	36.7	33.8	36.4	34.0	36.8	36.7	24.1	32.7	34.3	28.5	34.7	37.0	34.9	34.3	36.8	35.4	35.5	35.6
DQ680719.1_Peach_latent_mosaic_viroid_variant_353.1_complete_genome	34.3	34.1	35.5	34.9	35.7	35.4	30.6	32.8	34.5	34.5	34.8	35.4	35.3	34.9	34.5	34.6	34.3	34.7	34.8	34.5	34.5	34.3	34.7	34.5	34.0	34.5	35.1	34.9	34.1	33.5	34.1	36.1	33.4	35.7	33.6	36.3	35.3	24.3	32.1	33.8	28.6	34.7	36.7	35.0	33.8	36.5	35.1	35.1	34.6
DQ680720.1_Peach_latent_mosaic_viroid_variant_353.2_complete_genome	34.7	34.5	35.9	34.9	36.1	35.8	31.0	33.3	35.0	34.5	35.2	35.4	35.3	34.9	34.5	35.0	34.7	35.1	35.3	34.9	34.9	34.7	35.1	34.9	34.5	34.9	35.5	35.3	34.5	33.9	34.5	36.1	33.8	35.7	34.1	36.3	35.7	24.1	32.6	34.3	28.4	34.7	36.7	35.0	34.3	36.5	35.5	35.5	35.0
DQ680721.1_Peach_latent_mosaic_viroid_variant_353.3_complete_genome	34.9	34.5	36.1	35.1	36.1	35.8	31.2	33.5	35.2	34.7	35.4	35.6	35.6	35.1	34.7	35.3	34.9	35.3	35.5	35.1	35.1	34.9	35.3	35.1	34.7	35.1	35.8	35.5	34.7	34.1	34.7	36.0	33.8	35.5	34.0	36.0	35.9	24.1	32.8	34.2	28.6	35.0	36.9	35.2	34.2	36.7	35.7	35.8	35.4
DQ680722.1_Peach_latent_mosaic_viroid_variant_353.4_complete_genome	34.7	34.2	36.1	35.5	35.8	35.5	31.0	33.5	35.0	35.1	35.2	35.8	36.0	35.6	35.1	35.3	34.9	35.3	35.5	35.1	35.1	34.9	35.3	35.1	34.7	35.1	35.8	35.5	34.7	34.1	34.7	35.7	33.5	35.5	33.7	35.7	35.6	24.3	32.8	33.9	28.8	35.2	37.1	35.4	33.9	36.9	35.7	35.8	35.4
DQ680723.1_Peach_latent_mosaic_viroid_variant_59.1_complete_genome	34.7	34.4	36.1	35.5	36.0	35.7	31.0	33.3	35.0	35.1	35.2	35.8	36.0	35.6	35.1	35.3	34.7	35.1	35.3	34.9	34.9	34.7	35.1	34.9	34.5	34.9	35.5	35.3	34.5	33.9	34.5	35.9	33.5	35.5	33.7	36.2	36.0	24.3	32.6	33.9	28.6	35.0	37.1	35.2	33.9	36.9	35.7	35.8	35.4
DQ680724.1_Peach_latent_mosaic_viroid_variant_133.3_complete_genome	34.9	34.6	36.3	35.3	36.2	35.9	31.2	33.1	35.2	34.9	35.4	35.6	35.8	35.3	34.9	35.0	34.5	34.9	35.0	34.7	34.7	34.5	34.9	34.7	34.3	34.7	35.3	35.1	34.3	33.7	34.3	35.7	33.3	35.2	33.5	35.9	35.6	23.7	32.3	33.7	28.0	34.3	36.5	34.5	33.7	36.2	35.9	36.0	35.6
DQ680725.1_Peach_latent_mosaic_viroid_variant_133.1_complete_genome	35.1	34.8	36.5	35.5	36.4	36.1	31.5	33.3	35.4	35.1	35.6	35.8	36.0	35.6	35.1	35.3	34.7	35.1	35.3	34.9	34.9	34.7	35.1	34.9	34.5	34.9	35.5	35.3	34.5	33.9	34.5	35.9	33.5	35.5	33.7	36.2	36.0	23.9	32.6	33.9	28.2	34.5	36.7	34.7	33.9	36.5	36.1	36.2	35.9
DQ680726.1_Peach_latent_mosaic_viroid_variant_97.3_complete_genome	35.0	34.7	36.2	35.4	36.3	36.0	31.1	33.5	35.2	35.0	35.5	35.7	35.9	35.4	35.0	35.5	35.0	35.4	35.5	35.2	35.2	35.0	35.4	35.2	34.8	35.2	35.8	35.6	34.8	34.2	34.8	36.2	33.8	35.7	34.0	36.4	36.3	23.9	32.8	34.2	28.5	34.8	37.0	35.0	34.2	36.8	36.0	36.1	35.7
DQ680727.1_Peach_latent_mosaic_viroid_variant_278.2_complete_genome	35.0	34.7	36.2	35.4	36.3	36.0	31.1	33.5	35.0	35.0	35.5	35.7	35.9	35.4	35.0	35.5	35.0	35.4	35.5	35.2	35.2	35.0	35.4	35.2	34.8	35.2	35.8	35.6	34.8	34.2	34.8	36.2	33.8	35.7	34.0	36.4	36.3	23.9	32.8	34.2	28.7	34.8	37.0	35.0	34.2	36.8	36.0	36.1	35.7
DQ680728.1_Peach_latent_mosaic_viroid_variant_107.1_complete_genome	34.9	34.6	36.3	35.3	36.2	35.9	31.2	33.5	35.4	35.1	35.6	35.8	36.0	35.6	35.1	35.5	34.9	35.3	35.5	35.1	35.1	34.9	35.3	35.1	34.7	35.1	35.8	35.5	34.7	34.1	34.7	36.2	33.7	35.7	33.9	36.2	36.0	23.9	32.8	34.1	28.4	34.7	37.1	35.0	34.1	36.9	35.9	36.0	35.6
DQ680729.1_Peach_latent_mosaic_viroid_variant_59.3_complete_genome	34.7	34.2	36.1	35.5	35.8	35.5	31.0	33.3	35.2	35.3	35.4	36.0	36.2	35.8	35.3	35.3	34.7	35.1	35.3	34.9	34.9	34.7	35.1	34.9	34.5	34.9	35.5	35.3	34.5	33.9	34.5	35.7	33.3	35.5	33.5	35.7	35.6	23.7	32.6	33.7	28.6	35.0	37.3	35.2	33.7	37.1	35.7	35.8	35.4
DQ680730.1_Peach_latent_mosaic_viroid_variant_369.3_complete_genome	34.7	34.2	36.1	35.5	35.8	35.5	31.0	33.5	35.2	35.3	35.4	36.0	36.2	35.8	35.3	35.3	34.9	35.3	35.5	35.1	35.1	34.9	35.3	35.1	34.7	35.1	35.8	35.5	34.7	34.1	34.5	35.7	33.5	35.5	33.7	35.7	35.6	23.9	32.8	33.9	28.8	35.2	37.3	35.4	33.9	37.1	35.7	35.8	35.4
DQ680731.1_Peach_latent_mosaic_viroid_variant_133.4_complete_genome	35.1	34.6	36.5	35.7	36.2	35.9	31.5	33.7	35.6	35.6	35.9	36.2	36.4	36.0	35.6	35.7	35.1	35.5	35.7	35.3	35.3	35.1	35.5	35.3	34.9	35.3	36.0	35.8	35.0	34.3	35.0	36.2	33.7	35.9	33.9	36.2	36.0	23.9	33.0	34.1	28.4	35.2	37.5	35.4	34.1	37.3	35.7	36.2	35.9
DQ680732.1_Peach_latent_mosaic_viroid_variant_107.4_complete_genome	34.9	34.6	36.3	35.3	36.0	35.9	31.2	33.3	35.0	34.9	35.2	35.6	35.8	35.3	34.9	35.5	34.7	35.1	35.3	34.9	34.9	34.7	35.1	34.9	34.5	34.9	35.5	35.3	34.5	33.9	34.5	36.2	33.5	35.7	33.7	36.2	36.0	23.7	32.6	33.9	28.2	34.5	36.9	34.7	33.9	36.7	35.9	36.0	35.6
DQ680733.1_Peach_latent_mosaic_viroid_variant_107.2_complete_genome	35.4	34.8	36.8	35.7	36.2	36.3	31.7	33.5	35.6	35.6	35.9	36.2	36.4	36.0	35.6	35.7	34.9	35.3	35.5	35.1	35.1	34.9	35.3	35.1	34.7	35.1	35.8	35.5	34.7	34.1	34.7	36.2	33.7	35.9	33.7	36.2	36.0	23.7	32.8	33.9	28.4	34.7	37.1	35.0	33.9	37.1	36.3	36.4	36.3
DQ680734.1_Peach_latent_mosaic_viroid_variant_52.1_complete_genome	35.6	34.8	36.3	36.0	36.4	36.3	31.7	33.7	35.4	36.0	35.9	36.2	36.9	36.4	36.0	36.1	35.3	35.8	35.9	35.5	35.5	35.3	35.8	35.5	35.1	35.5	36.2	36.0	35.0	34.3	35.0	36.6	33.7	36.3	33.9	36.6	36.4	24.3	33.0	34.1	29.0	35.4	38.0	35.6	34.1	37.7	35.9	36.0	36.1
DQ680735.1_Peach_latent_mosaic_viroid_variant_52.3_complete_genome	35.4	34.6	36.1	35.3	36.4	36.1	31.5	33.7	35.4	35.3	35.9	35.6	36.2	35.8	35.3	35.9	35.3	35.8	35.9	35.5	35.5	35.3	35.8	35.5	35.1	35.5	36.2	36.0	35.0	34.3	35.0	36.4	33.7	36.1	33.9	36.4	36.2	23.9	33.0	34.1	28.6	35.0	37.3	35.2	34.1	37.1	35.7	35.8	35.9
DQ680736.1_Peach_latent_mosaic_viroid_variant_240.1_complete_genome	35.1	34.9	35.7	35.0	36.3	36.2	31.5	33.3	35.0	34.9	35.4	35.4	35.8	35.3	34.9	35.7	34.9	35.3	35.3	35.1	35.1	34.9	35.3	35.1	34.7	35.1	35.8	35.5	34.5	33.9	34.5	36.2	33.3	35.5	33.5	36.4	36.3	23.9	32.3	33.8	28.0	34.7	36.9	35.0	33.8	36.7	35.3	35.3	35.6
DQ680737.1_Peach_latent_mosaic_viroid_variant_240.2_complete_genome	35.1	34.4	35.9	35.5	36.2	35.9	31.2	33.3	35.2	35.6	35.6	35.8	36.4	36.0	35.6	35.5	34.9	35.3	35.5	35.1	35.1	34.9	35.3	35.1	34.7	35.1	35.8	35.5	34.5	33.9	34.5	35.9	33.3	35.7	33.5	35.9	35.8	23.9	32.6	33.7	28.6	35.0	37.3	35.2	33.7	37.1	35.5	35.5	35.6
DQ680738.1_Peach_latent_mosaic_viroid_variant_240.3_complete_genome	35.1	34.4	36.3	35.5	36.4	36.3	31.5	33.3	35.0	36.0	35.9	35.8	36.9	36.4	36.0	35.7	34.9	35.3	35.5	35.1	35.1	34.9	35.3	35.1	34.7	35.1	35.8	35.5	34.5	33.9	34.5	35.9	33.3	35.7	33.5	35.9	35.8	24.5	32.6	33.7	28.6	35.0	37.7	35.2	33.7	37.5	35.9	36.0	35.6
DQ680739.1_Peach_latent_mosaic_viroid_variant_52.2_complete_genome	35.8	35.0	36.5	36.2	36.6	36.5	31.9	33.7	35.6	36.2	36.1	36.4	37.1	36.6	36.2	36.1	35.3	35.8	35.9	35.5	35.5	35.3	35.8	35.5	35.1	35.5	36.2	36.0	35.0	34.3	35.0	36.6	33.7	36.3	33.9	36.6	36.4	24.1	33.0	34.1	29.0	35.4	38.0	35.6	34.1	37.7	36.1	36.2	36.3
DQ680740.1_Peach_latent_mosaic_viroid_variant_52.4_complete_genome	35.4	34.6	36.1	35.7	36.4	36.1	31.5	33.5	35.4	35.8	35.9	36.0	36.6	36.2	35.8	35.7	35.1	35.5	35.7	35.3	35.3	35.1	35.5	35.3	34.9	35.3	36.0	35.8	34.7	34.1	34.7	36.2	33.5	35.9	33.7	36.2	36.0	24.1	32.8	33.9	28.8	35.2	37.5	35.4	33.9	37.3	35.7	35.8	35.9
DQ680741.1_Peach_latent_mosaic_viroid_variant_298.3_complete_genome	35.4	34.8	36.5	35.7	36.0	35.9	31.5	33.5	35.6	35.6	35.9	36.2	36.4	36.0	35.6	35.9	35.1	35.5	35.7	35.3	35.3	35.1	35.5	35.3	34.9	35.3	36.0	35.8	34.5	33.9	34.5	36.2	33.7	35.9	33.9	36.2	36.0	23.4	32.6	34.1	28.2	34.5	37.1	34.7	34.1	36.9	36.1	36.2	36.1
DQ680742.1_Peach_latent_mosaic_viroid_variant_298.2_complete_genome	34.9	34.6	36.3	35.3	36.0	35.9	31.2	33.1	35.2	35.1	35.4	35.8	36.0	35.6	35.1	35.3	34.5	34.9	35.0	34.7	34.7	34.5	34.9	34.7	34.3	34.7	35.3	35.1	34.3	33.7	34.3	35.9	33.3	35.5	33.5	35.9	35.8	23.5	32.3	33.7	28.0	34.3	36.9	34.5	33.7	36.7	35.9	36.0	35.9
DQ680743.1_Peach_latent_mosaic_viroid_variant_298.4_complete_genome	34.7	34.2	36.1	35.5	35.8	35.5	31.0	32.8	34.7	35.1	35.4	35.8	36.0	35.6	35.1	35.0	34.3	34.7	34.8	34.5	34.5	34.3	34.7	34.5	34.0	34.5	35.1	34.9	34.1	33.7	34.1	35.5	32.8	35.2	33.0	35.5	35.4	23.7	32.3	33.3	28.4	34.5	36.9	34.7	33.3	36.7	35.7	35.8	35.4
DQ680744.1_Peach_latent_mosaic_viroid_variant_261.1_complete_genome	34.7	34.2	36.1	35.6	35.8	35.5	31.0	33.1	35.0	35.1	35.2	35.8	36.0	35.6	35.1	35.0	34.5	34.9	35.0	34.7	34.7	34.5	34.9	34.7	34.3	34.7	35.3	35.3	34.3	33.7	34.3	35.5	33.0	35.3	33.3	35.6	35.5	23.9	32.3	33.5	28.2	34.7	36.9	35.0	33.5	36.7	35.8	35.8	35.4
DQ680745.1_Peach_latent_mosaic_viroid_variant_261.2_complete_genome	34.5	34.2	35.9	35.3	35.8	35.5	30.8	32.8	34.7	34.9	35.0	35.6	35.8	35.3	34.9	34.8	34.3	34.7	34.8	34.5	34.5	34.3	34.7	34.5	34.0	34.5	35.1	34.9	34.1	33.5	34.1	35.5	33.0	35.0	33.3	35.7	35.6	24.1	32.1	33.5	28.2	34.5	36.7	34.7	33.5	36.5	35.5	35.5	35.2
DQ680747.1_Peach_latent_mosaic_viroid_variant_261.4_complete_genome	34.3	34.0	35.7	34.7	35.6	35.3	30.6	32.6	34.5	34.3	34.8	35.0	35.1	34.7	34.3	34.6	34.0	34.5	34.6	34.3	34.3	34.0	34.5	34.3	33.8	34.3	34.9	34.7	33.9	33.3	33.9	35.3	32.8	34.8	33.0	35.5	35.4	23.7	31.9	33.3	27.6	33.9	36.0	34.1	33.3	35.8	35.3	35.3	35.0
DQ680748.1_Peach_latent_mosaic_viroid_variant_133.2_complete_genome	35.3	34.7	36.7	35.7	36.3	36.0	31.6	33.6	35.8	35.3	35.8	35.9	36.1	35.7	35.3	35.6	35.0	35.5	35.6	35.3	35.3	35.0	35.5	35.3	34.8	35.3	35.9	35.7	34.9	34.2	34.9	36.1	33.6	35.8	33.8	36.1	35.9	23.9	32.9	34.0	28.6	34.9	37.0	35.1	34.3	36.8	36.3	36.3	36.0
DQ680749.1_Peach_latent_mosaic_viroid_variant_298.1_complete_genome	35.1	34.8	36.5	35.5	36.2	35.9	31.5	33.5	35.6	35.3	35.9	35.8	36.2	35.8	35.3	35.5	34.9	35.3	35.5	35.1	35.1	34.9	35.3	35.1	34.7	35.1	35.8	35.5	34.7	34.1	34.7	35.9	33.7	35.7	33.9	35.9	35.8	23.4	32.8	34.1	28.6	34.7	36.9	35.0	34.1	36.7	36.1	36.2	36.1
DQ680750.1_Peach_latent_mosaic_viroid_variant_278.1_complete_genome	35.4	34.8	36.5	35.7	36.4	36.1	31.7	33.7	35.6	35.6	36.1	36.0	36.4	36.0	35.6	35.7	35.1	35.5	35.7	35.3	35.3	35.1	35.5	35.3	34.9	35.3	36.0	35.8	35.0	34.3	35.0	36.2	33.9	35.9	34.1	36.2	36.0	23.7	33.0	34.3	28.6	35.0	37.1	35.2	34.3	36.9	36.1	36.2	36.1
DQ680751.1_Peach_latent_mosaic_viroid_variant_278.4_complete_genome	35.4	34.8	36.5	35.7	36.4	36.1	31.7	33.7	35.6	35.6	36.1	36.0	36.4	36.0	35.6	35.7	35.1	35.5	35.7	35.3	35.3	35.1	35.5	35.3	34.9	35.3	36.0	35.8	35.0	34.3	35.0	36.2	33.9	35.9	34.1	36.2	36.0	23.9	33.0	34.3	28.6	35.0	37.1	35.2	34.3	36.9	36.1	36.2	36.1
DQ680752.1_Peach_latent_mosaic_viroid_variant_253.3_complete_genome	35.1	34.6	36.3	35.5	36.2	35.9	31.5	33.7	35.6	35.6	36.1	36.0	36.4	36.0	35.6	35.5	35.1	35.5	35.7	35.3	35.3	35.1	35.5	35.3	34.9	35.3	36.0	35.8	35.0	34.3	35.0	35.9	33.9	35.7	34.1	35.9	35.8	23.7	33.0	34.3	28.6	35.0	37.1	35.2	34.3	36.9	35.9	36.0	35.9
DQ680753.1_Peach_latent_mosaic_viroid_variant_253.4_complete_genome	35.1	34.4	36.1	35.3	36.0	35.7	31.5	33.5	35.2	35.1	36.1	35.6	36.0	35.6	35.1	35.3	34.9	35.3	35.5	35.1	35.1	34.9	35.3	35.1	34.7	35.1	35.8	35.5	34.7	34.3	34.7	35.7	33.7	35.5	33.9	35.7	35.6	23.9	32.8	34.1	28.6	34.7	36.7	35.0	34.1	36.5	35.7	35.8	35.6
DQ680754.1_Peach_latent_mosaic_viroid_variant_253.1_complete_genome	34.9	34.4	36.1	35.3	36.0	35.7	31.2	33.7	35.2	35.1	35.6	35.6	36.0	35.6	35.1	35.5	35.1	35.5	35.7	35.3	35.3	35.1	35.5	35.3	34.9	35.3	36.0	35.8	35.0	34.3	35.0	35.9	33.9	35.7	34.1	35.9	35.8	23.9	33.0	34.3	28.6	35.0	36.9	35.2	34.3	36.7	35.7	35.8	35.6
DQ680755.1_Peach_latent_mosaic_viroid_variant_244.1_complete_genome	34.9	34.4	36.1	35.7	36.0	35.7	31.2	33.5	35.2	35.6	35.6	36.0	36.4	36.0	35.6	35.3	34.9	35.3	35.5	35.1	35.1	34.9	35.3	35.1	34.7	35.1	35.8	35.5	34.7	34.1	34.7	35.7	33.7	35.5	33.9	35.7	35.6	24.1	32.8	34.1	28.8	35.2	37.1	35.4	34.1	36.9	35.7	35.8	35.6
DQ680756.1_Peach_latent_mosaic_viroid_variant_244.4_complete_genome	34.7	34.6	35.9	35.5	36.2	35.9	31.0	33.3	35.0	35.3	35.4	35.8	36.2	35.8	35.3	35.0	34.7	35.1	35.3	34.9	34.9	34.7	35.1	34.9	34.5	34.9	35.5	35.3	34.5	33.9	34.5	35.9	33.9	35.5	34.1	35.9	35.8	23.9	32.3	34.3	28.6	35.0	36.9	35.2	34.3	36.7	35.5	35.5	35.2
DQ680757.1_Peach_latent_mosaic_viroid_variant_244.3_complete_genome	34.7	34.4	35.9	35.5	36.0	35.7	31.0	33.3	35.2	35.6	35.6	36.0	36.4	36.0	35.6	35.0	34.7	35.1	35.3	34.9	34.9	34.7	35.1	34.9	34.5	34.9	35.5	35.3	34.5	33.9	34.5	35.7	33.7	35.2	33.9	35.7	35.6	23.9	32.6	34.1	28.6	35.0	37.1	35.2	34.1	36.9	35.5	35.5	35.4
DQ680758.1_Peach_latent_mosaic_viroid_variant_244.2_complete_genome	34.9	34.4	36.1	35.7	36.0	35.7	31.2	33.5	35.4	35.8	35.9	36.2	36.6	36.2	35.8	35.3	34.9	35.3	35.5	35.1	35.1	34.9	35.3	35.1	34.7	35.1	35.8	35.5	34.7	34.1	34.7	35.7	33.7	35.5	33.9	35.7	35.6	23.9	32.8	34.1	28.8	35.2	37.3	35.4	34.1	37.1	35.7	35.8	35.6
DQ680759.1_Peach_latent_mosaic_viroid_variant_111.1_complete_genome	34.0	34.0	35.6	35.0	35.1	35.0	31.0	32.6	34.6	35.1	35.1	35.5	35.9	35.5	35.1	34.1	33.3	33.8	33.9	33.5	33.5	33.3	33.8	33.5	33.3	33.5	33.8	34.0	33.9	33.3	33.9	35.1	32.4	34.3	32.6	35.3	35.2	23.5	31.5	32.8	28.6	34.5	36.2	34.7	32.8	36.0	35.2	35.3	34.3
DQ680760.1_Peach_latent_mosaic_viroid_variant_111.2_complete_genome	34.2	33.8	35.4	34.8	34.9	34.8	31.2	32.4	34.4	34.8	35.3	35.3	35.7	35.3	34.8	33.9	33.1	33.5	33.7	33.3	33.3	33.1	33.5	33.3	33.1	33.3	33.5	33.8	33.7	33.1	33.7	34.9	32.2	34.1	32.4	35.1	35.0	23.7	31.3	32.6	28.6	34.5	36.0	34.5	32.6	35.7	35.0	35.0	34.1
DQ680761.1_Peach_latent_mosaic_viroid_variant_101.1_complete_genome	34.3	34.2	36.1	35.5	35.8	35.3	31.3	33.1	35.3	35.3	35.4	35.8	36.2	35.8	35.3	34.4	33.8	34.3	34.4	34.0	34.0	33.8	34.3	34.0	33.8	34.0	34.3	34.5	34.4	34.0	34.4	35.1	32.6	34.6	32.8	35.3	35.2	24.2	32.6	33.0	28.9	34.8	36.2	35.0	33.0	36.0	35.7	35.8	34.8
DQ680762.1_Peach_latent_mosaic_viroid_variant_101.2_complete_genome	34.1	34.2	35.9	35.3	35.6	35.0	31.3	33.3	35.1	35.1	35.2	35.6	36.0	35.6	35.1	34.6	34.0	34.5	34.4	34.3	34.3	34.0	34.5	34.3	34.0	34.3	34.5	34.7	34.6	34.2	34.6	34.9	32.4	34.4	32.6	35.1	35.0	24.4	32.6	32.8	28.7	35.0	36.0	35.2	32.8	35.8	35.5	35.5	34.8
DQ680763.1_Peach_latent_mosaic_viroid_variant_101.3_complete_genome	34.1	34.0	35.9	35.3	35.3	35.0	31.1	32.7	34.9	35.1	35.0	35.6	36.0	35.6	35.1	34.2	33.4	33.8	34.0	33.6	33.6	33.4	33.8	33.6	33.4	33.6	34.3	34.0	34.0	33.5	34.0	34.9	32.2	34.4	32.4	35.1	35.0	24.2	32.6	32.6	28.5	34.4	36.0	34.6	32.6	35.8	35.5	35.5	34.8
DQ680764.1_Peach_latent_mosaic_viroid_variant_101.4_complete_genome	34.4	34.4	36.0	35.0	36.0	35.5	31.4	33.0	35.6	35.0	35.7	35.7	35.8	35.4	35.0	34.3	33.7	34.1	34.3	33.9	33.9	33.7	34.1	33.9	33.7	33.9	34.1	34.3	34.2	33.8	34.2	35.3	32.8	34.5	33.0	35.5	35.4	23.7	32.5	33.3	28.6	34.5	36.1	34.7	33.3	35.9	35.6	35.6	34.4
DQ680765.1_Peach_latent_mosaic_viroid_variant_265.1_complete_genome	34.0	33.7	35.8	35.0	35.5	35.0	31.0	33.1	35.0	34.8	35.3	35.1	35.7	35.3	34.8	34.1	33.8	34.2	34.3	34.0	34.0	33.8	34.2	34.0	33.8	34.0	34.2	34.4	34.3	33.9	34.3	34.8	32.5	34.3	32.8	35.0	34.9	23.3	32.6	33.0	28.4	34.3	35.5	34.5	33.0	35.3	35.4	35.5	34.5
DQ680766.1_Peach_latent_mosaic_viroid_variant_265.2_complete_genome	33.9	33.5	35.0	35.5	36.0	35.7	30.2	32.4	35.0	35.3	35.4	35.8	36.2	35.8	35.3	34.2	33.8	34.3	34.4	34.0	34.0	33.8	34.3	34.0	33.6	34.0	34.7	34.5	33.7	33.1	33.7	34.9	32.8	34.4	33.0	34.9	34.7	23.2	31.7	33.3	28.6	34.1	36.0	34.3	33.3	35.8	34.7	35.5	34.6
DQ680767.1_Peach_latent_mosaic_viroid_variant_265.3_complete_genome	34.1	33.8	35.3	35.3	36.2	35.9	30.4	32.6	35.2	35.1	35.6	35.6	36.0	35.6	35.1	34.4	34.0	34.5	34.6	34.3	34.3	34.0	34.5	34.3	33.8	34.3	34.9	34.7	33.9	33.3	33.9	35.1	33.0	34.6	33.3	35.1	35.0	23.0	31.9	33.5	28.4	33.9	35.8	34.1	33.5	35.6	34.9	35.8	34.8
DQ680768.1_Peach_latent_mosaic_viroid_variant_152.4_complete_genome	34.1	33.8	35.3	35.3	36.2	35.9	30.4	32.6	35.2	35.1	35.6	35.6	36.0	35.6	35.1	34.4	34.0	34.5	34.6	34.3	34.3	34.0	34.5	34.3	33.8	34.3	34.9	34.7	33.9	33.3	33.9	35.1	33.0	34.6	33.3	35.3	35.2	23.0	31.9	33.5	28.4	33.9	35.8	34.1	33.5	35.6	34.9	35.8	34.8
DQ680769.1_Peach_latent_mosaic_viroid_variant_66.1_complete_genome	34.1	33.8	35.3	35.3	36.2	35.9	30.4	32.6	35.2	35.1	35.6	35.6	36.0	35.6	35.1	34.4	34.0	34.5	34.6	34.3	34.3	34.0	34.5	34.3	33.8	34.3	34.9	34.7	33.9	33.3	33.9	35.1	33.0	34.6	33.3	35.3	35.2	23.0	31.9	33.5	28.4	33.9	35.8	34.1	33.5	35.6	34.9	35.8	34.8
DQ680770.1_Peach_latent_mosaic_viroid_variant_66.3_complete_genome	33.9	33.5	35.0	35.1	36.0	35.7	30.2	32.6	35.0	34.9	35.4	35.4	35.8	35.3	34.9	34.4	34.0	34.5	34.6	34.3	34.3	34.0	34.5	34.3	33.8	34.3	34.9	34.7	33.9	33.3	33.9	35.1	33.0	34.6	33.3	35.3	35.2	23.2	31.9	33.5	28.4	33.9	35.8	34.1	33.5	35.6	34.7	35.5	34.6
DQ680771.1_Peach_latent_mosaic_viroid_variant_265.4_complete_genome	34.5	34.0	35.7	35.7	36.4	36.1	30.8	32.8	35.8	35.8	36.3	36.2	36.6	36.2	35.8	34.8	34.3	34.7	34.8	34.5	34.5	34.3	34.7	34.5	34.0	34.5	35.1	34.9	34.1	33.5	34.1	35.3	33.0	35.0	33.3	35.3	35.0	22.8	32.1	33.5	28.6	34.1	36.5	34.3	33.5	36.2	35.3	36.2	35.2
DQ680772.1_Peach_latent_mosaic_viroid_variant_97.2_complete_genome	34.5	34.0	35.9	35.5	36.2	36.1	30.8	32.6	35.6	36.0	36.3	36.0	36.9	36.4	36.0	34.8	34.0	34.5	34.6	34.3	34.3	34.0	34.5	34.3	33.8	34.3	34.9	34.7	33.9	33.3	33.9	35.3	32.6	35.0	32.8	35.3	35.2	22.6	31.9	33.0	28.4	33.9	36.5	34.1	33.0	36.2	35.5	36.4	35.2
DQ680773.1_Peach_latent_mosaic_viroid_variant_100.2_complete_genome	33.9	33.5	34.8	35.0	36.0	35.7	30.1	32.3	34.9	35.1	35.2	35.3	36.0	35.6	35.1	34.2	33.8	34.3	34.4	34.0	34.0	33.8	34.3	34.0	33.6	34.0	34.7	34.5	33.6	33.0	33.6	34.9	32.2	34.4	32.4	35.1	35.0	23.4	31.6	32.6	28.6	34.0	36.0	34.2	32.6	35.8	34.5	35.3	34.6
DQ680774.1_Peach_latent_mosaic_viroid_variant_369.1_complete_genome	33.5	33.4	34.8	35.1	36.1	35.5	30.0	31.9	35.0	34.9	35.4	35.6	35.8	35.3	34.9	33.5	32.9	33.3	33.5	33.1	33.1	32.9	33.3	33.1	32.9	33.1	33.8	33.5	33.2	32.8	33.2	34.5	32.0	33.7	32.2	34.7	34.5	23.0	32.1	32.4	28.2	33.4	35.1	33.6	32.4	34.9	34.7	35.5	33.9
DQ680775.1_Peach_latent_mosaic_viroid_variant_100.4_complete_genome	34.0	33.7	35.4	35.7	35.7	35.6	30.4	32.1	35.0	35.5	35.3	36.2	36.3	35.9	35.5	34.5	33.5	34.0	34.1	33.8	33.8	33.5	34.0	33.8	33.3	33.8	34.4	34.2	33.4	32.8	33.4	35.0	32.1	35.0	32.3	35.0	34.9	23.4	31.4	32.5	28.6	33.8	36.4	34.0	32.5	36.2	35.0	35.9	34.5
DQ680776.1_Peach_latent_mosaic_viroid_variant_155.3_complete_genome	34.7	34.0	35.3	35.3	36.4	36.3	30.8	32.6	35.2	35.3	35.6	35.6	36.2	35.8	35.3	35.0	34.3	34.7	34.8	34.5	34.5	34.3	34.7	34.5	34.0	34.5	35.1	34.9	33.9	33.5	33.7	36.2	32.8	35.7	33.0	36.4	35.8	23.2	31.9	33.3	28.8	33.9	36.5	34.1	33.3	36.2	34.9	35.8	35.0
DQ680777.1_Peach_latent_mosaic_viroid_variant_133.5_complete_genome	34.4	33.9	35.2	35.0	36.1	35.8	30.6	32.3	35.4	35.1	35.6	35.3	35.9	35.5	35.1	34.5	34.0	34.4	34.5	34.2	34.2	34.0	34.4	34.2	33.8	34.2	34.8	34.6	33.6	33.2	33.4	35.4	32.1	35.4	32.3	35.4	34.9	23.2	31.6	32.5	28.6	33.6	36.0	33.8	32.5	35.7	34.8	35.7	34.7
DQ680778.1_Peach_latent_mosaic_viroid_variant_133.4_complete_genome	34.2	33.7	35.0	34.8	35.9	35.8	30.4	32.1	35.2	34.8	35.3	35.1	35.7	35.3	34.8	34.3	33.8	34.2	34.3	34.0	34.0	33.8	34.2	34.0	33.5	34.0	34.6	34.4	33.4	33.0	33.2	35.2	31.9	35.2	32.1	35.2	34.7	23.0	31.4	32.3	28.4	33.4	35.7	33.6	32.3	35.5	34.6	35.5	34.5
DQ680779.1_Peach_latent_mosaic_viroid_variant_133.1_complete_genome	34.4	33.7	35.2	34.8	35.9	35.6	30.6	32.1	35.2	35.1	35.3	35.1	35.7	35.5	35.1	34.3	33.8	34.2	34.3	34.0	34.0	33.8	34.2	34.0	33.5	34.0	34.6	34.4	33.4	33.0	33.2	35.4	32.1	35.2	32.3	35.4	34.9	23.0	31.4	32.5	28.4	33.4	35.7	33.6	32.5	35.5	34.6	35.7	34.7
DQ680780.1_Peach_latent_mosaic_viroid_variant_100.1_complete_genome	33.9	33.5	35.7	35.5	35.8	35.3	30.6	32.4	34.8	35.6	35.4	35.8	36.4	36.0	35.6	34.0	33.4	33.8	34.0	33.6	33.6	33.4	33.8	33.6	33.4	33.6	34.3	34.0	33.7	33.3	33.7	34.7	32.4	34.2	32.6	34.9	34.7	23.3	32.3	32.8	28.4	34.1	35.8	34.3	32.8	35.6	35.3	35.8	34.3
DQ680781.1_Peach_latent_mosaic_viroid_variant_100.3_complete_genome	34.3	34.0	35.7	35.5	35.8	35.5	31.0	33.1	35.4	35.1	35.6	36.0	36.0	35.6	35.1	34.4	34.0	34.5	34.6	34.3	34.3	34.0	34.5	34.3	34.0	34.3	34.9	34.7	34.3	33.7	34.3	35.1	33.3	34.6	33.5	35.1	35.0	22.6	32.3	33.7	28.6	34.5	36.0	34.7	33.7	35.8	35.3	35.8	34.8
DQ680782.1_Peach_latent_mosaic_viroid_variant_369.2_complete_genome	33.3	32.9	35.0	34.3	34.9	34.6	29.8	32.0	33.9	34.5	34.6	34.5	35.3	34.9	34.5	33.5	33.2	33.4	33.8	33.2	33.4	33.2	33.6	33.4	33.0	33.4	34.0	33.8	33.1	32.4	33.1	33.8	32.0	34.0	32.0	33.8	33.9	23.4	31.1	32.2	27.8	33.5	35.6	33.7	32.2	35.4	34.7	35.1	33.7
DQ680783.1_Peach_latent_mosaic_viroid_variant_369.4_complete_genome	33.5	33.1	35.3	34.0	35.1	34.8	30.0	32.2	34.1	34.3	34.8	34.3	35.1	34.7	34.3	33.8	33.4	33.6	34.0	33.4	33.6	33.4	33.8	33.6	33.2	33.6	34.3	34.0	33.3	32.6	33.3	34.0	32.2	34.2	32.2	34.0	34.1	23.2	31.3	32.4	27.6	33.3	35.4	33.5	32.4	35.2	34.9	35.3	33.9
DQ680784.1_Peach_latent_mosaic_viroid_variant_97.4_complete_genome	34.5	34.0	35.7	35.7	36.0	35.7	30.8	33.1	35.2	35.6	35.6	36.0	36.4	36.0	35.6	34.8	34.5	34.9	35.0	34.7	34.7	34.5	34.9	34.7	34.3	34.7	35.3	35.1	34.3	33.7	34.3	35.3	33.3	35.0	33.5	35.3	35.2	23.7	32.3	33.7	28.8	34.7	36.7	35.0	33.7	36.5	35.3	35.8	35.2
DQ680785.1_Peach_latent_mosaic_viroid_variant_97.1_complete_genome	34.5	34.0	35.9	35.5	36.0	35.7	30.8	33.1	35.4	36.0	36.1	36.0	36.9	36.4	36.0	34.8	34.5	34.9	35.0	34.7	34.7	34.5	34.9	34.7	34.3	34.7	35.3	35.1	34.3	33.7	34.3	35.3	33.0	35.0	33.3	35.3	35.2	23.2	32.3	33.5	28.8	34.7	36.9	35.0	33.5	36.7	35.5	36.0	35.2
DQ680786.1_Peach_latent_mosaic_viroid_variant_330.2_complete_genome	34.1	33.5	35.5	34.9	35.8	35.5	30.4	32.6	34.7	34.5	35.0	35.2	35.3	34.9	34.5	34.4	34.0	34.5	34.4	34.3	34.3	34.0	34.5	34.3	33.8	34.3	34.9	34.7	33.9	33.1	33.9	35.5	32.8	35.0	33.0	35.7	35.2	23.2	31.9	33.3	28.0	33.9	35.8	34.1	33.3	35.6	35.1	35.5	34.6
DQ680787.1_Peach_latent_mosaic_viroid_variant_330.3_complete_genome	33.9	33.3	35.3	35.1	35.6	35.3	30.2	32.4	34.5	34.7	34.8	35.4	35.6	35.1	34.7	34.2	33.8	34.3	34.2	34.0	34.0	33.8	34.3	34.0	33.6	34.0	34.7	34.5	33.7	32.8	33.7	35.3	32.6	34.8	32.8	35.5	35.0	23.4	31.7	33.0	28.2	34.1	36.0	34.3	33.0	35.8	34.9	35.3	34.3
DQ680788.1_Peach_latent_mosaic_viroid_variant_330.4_complete_genome	34.1	33.5	35.5	34.9	35.8	35.5	30.4	33.1	34.7	34.5	35.0	35.2	35.3	34.9	34.5	34.4	34.5	34.9	34.4	34.7	34.7	34.5	34.9	34.7	34.3	34.7	35.3	35.1	34.3	33.5	34.3	35.1	33.3	34.6	33.5	35.1	35.0	22.8	32.3	33.7	28.2	34.3	35.8	34.5	33.7	35.6	35.1	35.5	34.6
DQ680789.1_Peach_latent_mosaic_viroid_variant_330.1_complete_genome	34.1	33.5	35.5	34.9	35.8	35.5	30.4	32.6	34.7	34.5	35.0	35.2	35.3	34.9	34.5	34.4	34.0	34.5	34.4	34.3	34.3	34.0	34.5	34.3	33.8	34.3	34.9	34.7	33.9	33.1	33.9	35.5	32.8	35.0	33.0	35.7	35.2	23.0	31.9	33.3	28.0	33.9	35.8	34.1	33.3	35.6	35.1	35.5	34.6
DQ680790.1_Peach_latent_mosaic_viroid_variant_162.3_complete_genome	34.0	33.5	35.6	34.6	35.3	34.8	31.0	32.8	34.6	34.4	34.9	34.9	35.3	34.8	34.4	34.1	33.5	34.0	34.1	33.8	33.8	33.5	34.0	33.8	33.8	33.8	34.0	34.2	34.1	33.7	34.1	34.8	32.5	34.3	32.8	35.0	34.9	23.5	32.3	33.0	28.2	34.1	35.3	34.3	33.0	35.1	35.2	35.3	34.1
DQ680791.1_Peach_latent_mosaic_viroid_variant_210.1_complete_genome	34.4	34.3	36.2	35.5	36.3	35.8	31.8	33.3	35.8	35.3	36.2	35.7	36.1	35.9	35.5	34.5	34.1	34.5	34.7	34.3	34.3	34.1	34.5	34.3	34.1	34.3	34.5	34.8	34.4	34.0	34.2	34.2	32.2	35.1	32.4	34.4	34.3	24.2	32.6	32.6	28.4	34.4	35.9	34.6	32.6	35.7	36.1	35.9	35.1
DQ680792.1_Peach_latent_mosaic_viroid_variant_155.1_complete_genome	34.4	34.7	36.0	35.2	36.2	35.9	31.7	33.5	35.1	35.1	35.7	35.7	35.9	35.5	35.1	34.7	34.3	34.8	34.9	34.5	34.5	34.3	34.8	34.5	34.3	34.5	35.2	35.0	34.8	34.2	34.6	35.5	33.3	35.1	33.9	35.7	35.6	23.0	32.6	33.7	29.1	35.0	36.3	35.2	33.7	36.1	35.8	35.6	34.9
DQ680793.1_Peach_latent_mosaic_viroid_variant_155.2_complete_genome	34.7	34.7	36.3	35.7	36.3	36.0	31.5	33.5	35.0	35.8	35.9	36.2	36.6	36.2	35.8	34.8	34.5	34.9	35.0	34.7	34.7	34.5	34.9	34.7	34.5	34.7	35.3	35.1	34.7	34.1	34.5	35.8	33.5	35.0	33.8	36.0	35.9	23.2	32.6	34.0	29.0	35.4	36.9	35.6	34.0	36.7	35.9	36.0	35.0
DQ680794.1_Peach_latent_mosaic_viroid_variant_155.4_complete_genome	34.5	34.7	36.3	35.7	36.1	35.8	31.2	33.3	34.7	35.6	35.6	36.0	36.4	36.0	35.6	34.6	34.3	34.7	34.8	34.5	34.5	34.3	34.7	34.5	34.3	34.5	35.1	34.9	34.5	33.9	34.3	35.6	33.3	34.8	33.5	35.8	35.7	23.0	32.3	33.8	28.8	35.2	36.7	35.4	33.8	36.5	35.7	35.8	34.8
DQ680795.1_Peach_latent_mosaic_viroid_variant_94.1_complete_genome	35.9	35.6	37.6	36.3	37.1	36.8	32.4	35.1	36.6	36.8	37.0	37.7	37.7	37.4	37.0	36.2	35.8	36.3	36.4	36.1	36.1	35.8	36.3	36.1	35.8	36.1	36.7	36.5	36.2	35.5	36.2	35.5	33.3	36.5	33.5	35.0	34.6	24.3	34.0	33.7	30.3	36.8	38.2	37.0	33.7	38.0	37.3	37.2	35.8
DQ680796.1_Peach_latent_mosaic_viroid_variant_94.3_complete_genome	36.4	36.1	37.3	36.8	36.6	36.3	32.2	34.9	36.1	36.9	36.8	37.7	37.7	37.5	37.1	36.3	36.1	36.5	36.6	36.3	36.3	36.1	36.5	36.3	36.1	36.3	36.9	36.7	36.0	35.3	36.0	35.2	33.2	36.4	33.4	34.9	34.6	24.2	33.8	33.6	30.0	36.6	38.0	36.8	33.6	37.8	37.1	37.0	36.3
DQ680797.1_Peach_latent_mosaic_viroid_variant_94.2_complete_genome	36.3	36.0	38.0	36.8	37.1	36.8	32.6	35.1	36.8	37.2	37.2	37.7	38.1	37.9	37.4	36.2	35.8	36.3	36.4	36.1	36.1	35.8	36.3	36.1	35.8	36.1	36.7	36.5	36.2	35.5	36.2	35.7	33.5	36.3	33.7	35.0	34.6	24.5	34.0	33.9	30.3	36.8	38.2	37.0	33.9	38.0	37.8	37.6	36.2
DQ680798.1_Peach_latent_mosaic_viroid_variant_235.2_complete_genome	34.1	34.2	34.8	36.0	36.0	35.7	31.0	32.4	35.2	35.1	35.6	36.4	35.8	35.8	35.3	34.0	33.6	34.0	34.2	33.8	33.8	33.6	34.0	33.8	33.6	33.8	34.3	34.0	33.7	33.1	33.5	34.0	31.9	34.8	32.1	33.2	33.1	22.6	31.5	32.4	28.4	34.1	35.6	34.3	32.4	35.4	34.7	35.1	34.3
DQ680799.1_Peach_latent_mosaic_viroid_variant_88.1_complete_genome	34.7	33.7	36.5	35.9	35.7	35.6	31.3	32.9	35.1	36.3	35.5	36.3	37.2	37.0	36.6	34.7	33.9	34.3	34.2	34.1	34.1	33.9	34.3	34.1	33.9	34.1	34.7	34.5	34.2	33.5	34.0	34.7	32.1	35.1	32.3	35.4	35.5	22.2	32.0	32.5	28.7	34.4	36.3	34.6	32.5	36.1	35.8	36.5	35.1
DQ680800.1_Peach_latent_mosaic_viroid_variant_235.1_complete_genome	34.3	34.2	35.9	36.0	36.6	36.1	31.2	32.6	35.6	36.2	36.3	36.7	37.1	36.9	36.4	34.2	33.6	34.0	34.2	33.8	33.8	33.6	34.0	33.8	33.6	33.8	34.5	34.3	33.9	33.3	33.9	34.7	32.5	34.6	32.7	34.5	34.4	22.6	31.7	32.9	28.6	34.1	35.8	34.3	32.9	35.6	35.7	36.4	34.3
DQ680801.1_Peach_latent_mosaic_viroid_variant_235.4_complete_genome	34.3	34.2	35.9	36.0	36.6	36.1	31.2	32.6	35.6	36.2	36.7	36.7	37.1	36.9	36.4	34.2	33.6	34.0	34.2	33.8	33.8	33.6	34.0	33.8	33.6	33.8	34.5	34.3	33.9	33.3	33.7	34.7	32.5	34.4	32.7	34.3	34.2	22.4	31.7	32.9	28.6	34.1	35.8	34.3	32.9	35.6	35.5	36.4	34.3
DQ680802.1_Peach_latent_mosaic_viroid_variant_235.3_complete_genome	34.5	34.4	35.9	36.2	36.9	36.8	31.9	32.9	36.1	35.8	36.3	36.9	36.6	36.4	36.0	34.4	33.8	34.3	34.4	34.0	34.0	33.8	34.3	34.0	33.8	34.0	34.7	34.5	34.2	33.5	34.2	35.2	32.9	35.2	33.1	34.9	34.8	22.2	32.0	33.3	28.7	34.2	35.8	34.4	33.3	35.6	35.7	36.4	35.0
DQ680803.1_Peach_latent_mosaic_viroid_variant_387.2_complete_genome	34.1	33.6	35.3	36.0	36.3	36.0	30.6	32.3	35.4	36.0	36.5	36.4	36.9	36.4	36.0	34.1	33.3	33.8	33.9	33.5	33.5	33.3	33.8	33.5	33.3	33.5	33.8	34.0	33.6	33.0	33.6	35.1	32.6	34.3	32.8	35.3	35.2	22.2	31.2	33.0	28.8	34.2	36.2	34.5	33.0	36.0	35.1	36.0	33.7
DQ680804.1_Peach_latent_mosaic_viroid_variant_387.3_complete_genome	33.9	33.6	35.0	35.3	35.9	35.5	30.4	32.6	34.7	35.3	35.9	35.8	36.2	35.8	35.3	33.9	33.1	33.5	33.7	33.3	33.3	33.1	33.5	33.3	33.1	33.3	33.5	33.8	33.4	32.8	33.4	35.1	32.6	34.5	32.8	35.3	35.2	22.6	31.4	33.0	28.6	34.0	36.0	34.2	33.0	35.7	34.9	35.3	33.5
DQ680805.1_Peach_latent_mosaic_viroid_variant_387.4_complete_genome	34.3	33.8	35.5	35.7	36.3	35.8	30.8	32.8	35.4	35.8	36.5	36.2	36.6	36.2	35.8	34.3	33.8	34.2	34.3	34.0	34.0	33.8	34.2	34.0	33.8	34.0	34.2	34.4	34.0	33.4	34.0	35.3	32.8	34.5	33.0	35.5	35.4	22.6	31.6	33.3	29.0	34.7	36.4	34.9	33.3	36.2	35.3	35.8	34.1
DQ680806.1_Peach_latent_mosaic_viroid_variant_387.1_complete_genome	34.5	34.3	35.7	36.0	36.3	36.0	31.0	32.8	35.6	36.2	36.7	36.7	37.1	36.6	36.2	34.5	33.8	34.2	34.3	34.0	34.0	33.8	34.2	34.0	33.8	34.0	34.2	34.4	34.0	33.4	34.0	35.5	32.8	34.7	33.0	35.7	35.6	22.6	31.6	33.3	28.8	34.7	36.8	34.9	33.3	36.6	35.5	36.0	34.3
DQ839564.1_Peach_latent_mosaic_viroid_clone_Eg18_complete_genome	34.0	33.9	34.9	34.8	35.3	35.0	31.0	33.0	35.7	34.8	34.8	35.5	35.6	35.2	34.8	34.1	33.5	33.9	34.0	33.7	33.7	33.5	33.9	33.7	33.5	33.7	34.3	34.1	34.2	33.4	34.2	35.1	32.6	34.3	32.8	35.3	35.2	23.5	32.3	33.0	28.4	34.9	36.4	35.1	33.0	36.2	34.7	34.7	34.4
DQ839565.1_Peach_latent_mosaic_viroid_clone_Eg19_complete_genome	34.0	33.5	34.7	34.9	35.3	35.0	31.0	33.3	35.8	34.6	34.7	35.4	35.5	35.0	34.6	34.4	33.8	34.2	34.3	34.0	34.0	33.8	34.2	34.0	33.8	34.0	34.6	34.4	34.5	33.7	34.5	35.3	32.8	35.0	33.0	35.2	34.9	23.6	32.6	33.2	28.4	35.2	36.4	35.4	33.2	36.2	34.6	34.6	34.5
EF151292.1_Peach_latent_mosaic_viroid_isolate_PL1_complete_genome	34.3	33.8	34.8	34.5	35.1	34.8	30.4	32.4	34.1	34.9	34.6	34.7	35.3	34.9	34.9	34.6	34.0	34.5	34.6	34.3	34.3	34.0	34.5	34.3	33.8	34.3	34.9	34.7	33.7	33.3	33.7	35.1	32.4	35.0	32.6	35.1	35.0	24.1	31.7	32.8	28.0	34.1	36.5	34.3	32.8	36.2	34.5	34.5	34.8
EF151293.1_Peach_latent_mosaic_viroid_isolate_PL21_complete_genome	33.9	34.0	34.8	34.5	35.2	34.9	30.0	32.0	34.3	34.5	34.6	35.0	34.9	34.5	34.5	34.2	33.4	33.8	34.0	33.6	33.6	33.4	33.8	33.6	33.2	33.6	34.3	34.0	33.3	32.6	33.3	35.2	32.3	34.4	32.5	35.4	35.2	23.9	31.3	32.7	27.8	33.9	36.2	34.1	32.7	36.0	34.7	34.7	34.6
EF151294.1_Peach_latent_mosaic_viroid_isolate_PL31A_complete_genome	33.9	33.8	35.0	34.5	34.9	34.8	30.2	32.0	34.3	34.3	34.6	35.0	35.1	34.7	34.7	34.2	33.4	33.8	34.0	33.6	33.6	33.4	33.8	33.6	33.2	33.6	34.3	34.0	33.3	32.6	33.3	34.9	32.4	34.4	32.4	34.9	34.7	24.1	31.5	32.6	27.4	33.7	36.2	33.9	32.6	36.0	34.7	34.7	35.1
EF151295.1_Peach_latent_mosaic_viroid_isolate_PL94_complete_genome	33.7	33.8	35.0	34.5	34.9	34.6	30.0	32.4	34.1	34.7	34.3	35.0	35.1	34.7	34.7	34.2	33.8	34.3	34.4	34.0	34.0	33.8	34.3	34.0	33.6	34.0	34.7	34.5	33.7	33.1	33.7	34.9	32.6	34.4	32.8	34.9	34.7	24.1	31.7	33.0	27.8	34.1	36.2	34.3	33.0	36.0	34.7	34.7	34.6
EF151296.1_Peach_latent_mosaic_viroid_isolate_PL101_complete_genome	33.7	33.8	34.6	34.3	35.0	34.7	29.8	31.8	33.9	34.3	34.1	34.7	34.7	34.3	34.3	33.8	33.2	33.6	33.8	33.4	33.4	33.2	33.6	33.4	33.0	33.4	34.0	33.8	33.1	32.4	33.1	34.7	32.3	34.0	32.5	35.0	34.8	23.7	31.1	32.7	27.4	33.7	35.8	33.9	32.7	35.6	34.5	34.5	34.4
EF151297.1_Peach_latent_mosaic_viroid_isolate_PL112_complete_genome	33.9	33.5	34.2	35.1	35.8	35.7	29.8	31.8	34.7	35.1	35.2	35.4	36.0	35.6	35.6	34.2	33.6	34.0	34.2	33.8	33.8	33.6	34.0	33.8	33.4	33.8	34.5	34.3	33.3	32.6	33.3	34.5	32.0	34.2	32.0	34.5	34.3	23.7	31.3	32.2	28.0	33.5	35.8	33.7	32.2	35.6	34.0	34.9	35.3
EF151298.1_Peach_latent_mosaic_viroid_isolate_PL133A_complete_genome	34.8	34.3	36.2	35.5	35.9	35.5	31.1	33.5	35.0	35.2	35.3	35.9	36.1	35.6	35.2	35.5	35.0	35.4	35.5	35.2	35.2	35.0	35.4	35.2	34.8	35.2	35.8	35.6	34.8	34.2	34.8	36.0	33.5	35.7	33.8	36.0	35.9	24.1	32.8	34.0	28.9	35.2	37.4	35.5	34.0	37.2	35.8	35.8	35.6
EF151299.1_Peach_latent_mosaic_viroid_isolate_PL142A_complete_genome	33.5	33.5	34.8	34.3	34.6	34.3	29.8	32.0	33.4	34.3	34.1	34.9	34.7	34.3	34.3	33.9	33.4	33.8	34.0	33.6	33.6	33.4	33.8	33.6	33.2	33.6	34.3	34.0	33.3	32.6	33.3	34.6	31.8	34.1	32.1	34.8	34.7	24.0	31.3	32.3	27.3	33.7	35.8	33.9	32.3	35.6	34.5	34.5	34.6
EF151300.1_Peach_latent_mosaic_viroid_isolate_PL151_complete_genome	34.3	34.2	35.7	35.1	35.1	35.0	30.6	32.6	34.5	35.3	34.8	35.6	35.8	35.3	35.3	34.8	34.0	34.5	34.6	34.3	34.3	34.0	34.5	34.3	33.8	34.3	34.9	34.7	33.9	33.3	33.9	35.3	32.6	35.0	32.8	35.3	35.2	23.9	31.9	33.0	27.6	34.3	36.9	34.5	33.0	36.7	34.9	35.3	35.3
EF591865.1_Peach_latent_mosaic_viroid_isolate_S1_complete_sequence	33.9	34.0	35.3	34.7	35.1	34.8	30.2	32.4	34.1	34.7	34.3	35.0	35.1	34.7	34.7	34.4	33.8	34.3	34.4	34.0	34.0	33.8	34.3	34.0	33.6	34.0	34.7	34.5	33.7	33.1	33.7	35.1	32.6	34.6	32.8	35.3	35.2	24.3	31.7	33.0	27.8	34.1	36.2	34.3	33.0	36.0	34.9	34.9	34.8
EF591866.1_Peach_latent_mosaic_viroid_isolate_A_complete_sequence	34.1	34.2	35.5	34.9	35.3	35.0	30.4	32.6	34.3	34.9	34.6	35.2	35.3	34.9	34.9	34.6	34.0	34.5	34.6	34.3	34.3	34.0	34.5	34.3	33.8	34.3	34.9	34.7	33.9	33.3	33.9	35.3	32.8	34.8	33.0	35.5	35.4	24.5	31.9	33.3	28.0	34.3	36.5	34.5	33.3	36.2	35.1	35.1	35.1
EF591868.1_Peach_latent_mosaic_viroid_isolate_G_complete_sequence	33.7	33.8	35.0	34.5	34.9	34.6	30.0	32.2	33.9	34.5	34.1	34.7	34.9	34.5	34.5	34.2	33.6	34.0	34.2	33.8	33.8	33.6	34.0	33.8	33.4	33.8	34.5	34.3	33.5	32.8	33.5	34.9	32.4	34.4	32.6	35.1	35.0	24.1	31.5	32.8	27.6	33.9	36.0	34.1	32.8	35.8	34.7	34.7	34.8
EF591869.1_Peach_latent_mosaic_viroid_isolate_S3_complete_sequence	33.8	33.8	34.9	34.5	35.0	34.7	29.9	32.7	34.0	34.6	34.2	34.8	35.0	34.6	34.6	34.7	34.1	34.5	34.7	34.3	34.3	34.1	34.5	34.3	33.9	34.3	35.0	34.8	34.0	33.3	34.0	35.4	32.9	34.9	33.1	35.6	35.5	24.6	32.0	33.3	27.7	34.4	36.5	34.6	33.3	36.3	34.7	34.8	34.7
EF591870.1_Peach_latent_mosaic_viroid_isolate_S4_complete_sequence	33.8	33.8	34.9	34.5	34.9	34.6	29.9	32.3	33.7	34.6	34.3	35.2	35.0	34.6	34.6	34.2	33.7	34.1	34.3	33.9	33.9	33.7	34.1	33.9	33.5	33.9	34.5	34.3	33.5	32.9	33.5	34.9	32.1	34.4	32.3	35.1	35.0	24.0	31.6	32.5	27.6	34.0	36.1	34.2	32.5	35.9	34.7	34.8	34.9
EU429320.1_Peach_latent_mosaic_viroid_clone_CC2_complete_genome	34.7	35.0	36.1	35.5	36.0	35.9	31.2	33.2	35.0	35.8	35.6	36.0	36.6	36.2	35.8	34.5	34.0	34.4	34.5	34.2	34.2	34.0	34.4	34.2	34.0	34.2	34.4	34.6	34.2	33.6	34.0	36.0	33.5	35.2	33.8	36.2	36.0	23.6	31.8	34.0	28.8	34.9	36.6	35.1	34.0	36.4	35.9	36.0	34.6
EU708818.1_Peach_latent_mosaic_viroid_clone_113.1_complete_genome	35.1	34.5	36.2	35.2	36.1	35.8	31.2	33.6	35.4	35.5	36.0	35.5	36.3	35.9	35.5	35.6	35.0	35.5	35.6	35.3	35.3	35.0	35.5	35.3	34.8	35.3	35.9	35.7	34.9	34.2	34.9	36.1	33.6	35.8	33.8	36.1	35.9	23.9	32.9	34.0	28.2	34.9	37.0	35.1	34.0	36.8	35.6	36.1	35.8
EU708819.1_Peach_latent_mosaic_viroid_clone_149.1_complete_genome	35.1	34.6	35.9	35.6	36.4	36.1	31.2	33.5	35.2	35.6	35.6	35.8	36.4	36.0	35.6	35.7	35.1	35.5	35.7	35.3	35.3	35.1	35.5	35.3	34.9	35.3	36.0	35.8	34.7	34.1	34.7	36.4	33.7	36.0	33.9	36.7	36.5	24.1	32.8	34.1	28.6	35.2	37.5	35.4	34.1	37.3	35.6	35.5	35.6
EU708820.1_Peach_latent_mosaic_viroid_clone_149.2_complete_genome	35.1	34.6	35.9	35.5	36.2	36.1	31.2	33.3	35.0	35.6	35.4	35.8	36.4	36.0	35.6	35.7	34.9	35.3	35.5	35.1	35.1	34.9	35.3	35.1	34.7	35.1	35.8	35.5	34.5	33.9	34.5	36.4	33.5	35.9	33.7	36.6	36.4	24.1	32.6	33.9	28.6	35.0	37.5	35.2	33.9	37.3	35.5	35.5	35.6
EU708821.1_Peach_latent_mosaic_viroid_clone_149.4_complete_genome	35.1	34.6	35.9	35.5	36.1	36.0	31.2	33.3	34.7	35.6	35.6	36.2	36.4	36.0	35.6	35.6	34.9	35.3	35.5	35.1	35.1	34.9	35.3	35.1	34.7	35.1	35.8	35.5	34.5	33.9	34.5	36.3	33.1	35.8	33.3	36.5	36.4	23.9	32.6	33.5	28.5	35.0	37.5	35.2	33.5	37.3	35.5	35.5	35.6
EU708822.1_Peach_latent_mosaic_viroid_clone_150.1_complete_genome	34.9	34.4	36.3	35.3	36.0	35.7	31.2	33.5	35.4	35.1	35.6	35.8	36.0	35.6	35.1	35.5	34.9	35.3	35.5	35.1	35.1	34.9	35.3	35.1	34.7	35.1	35.8	35.5	34.7	34.1	34.7	35.9	33.5	35.7	33.7	35.9	35.8	23.4	32.8	33.9	28.4	34.7	37.1	35.0	33.9	36.9	35.9	36.0	35.6
EU708823.1_Peach_latent_mosaic_viroid_clone_150.2_complete_genome	34.7	34.4	36.1	35.5	36.0	35.7	31.0	33.3	35.0	35.1	35.2	35.8	36.0	35.6	35.1	35.3	34.7	35.1	35.3	34.9	34.9	34.7	35.1	34.9	34.5	34.9	35.5	35.3	34.5	33.9	34.5	35.9	33.5	35.5	33.7	36.2	36.0	24.1	32.6	33.9	28.6	35.0	37.1	35.2	33.9	36.9	35.7	35.8	35.4
EU708824.1_Peach_latent_mosaic_viroid_clone_150.3_complete_genome	35.1	34.4	35.9	35.5	36.2	35.9	31.2	33.5	35.2	35.6	35.6	35.8	36.4	36.0	35.6	35.7	35.1	35.5	35.7	35.3	35.3	35.1	35.5	35.3	34.9	35.3	36.0	35.8	34.7	34.1	34.7	36.2	33.5	35.9	33.7	36.2	36.0	23.9	32.8	33.9	28.8	35.2	37.5	35.4	33.9	37.3	35.5	35.5	35.6
EU708825.1_Peach_latent_mosaic_viroid_clone_151.1_complete_genome	35.1	34.6	35.9	35.5	36.2	36.1	31.2	33.1	35.0	35.6	35.4	35.8	36.4	36.0	35.6	35.5	34.7	35.1	35.3	34.9	34.9	34.7	35.1	34.9	34.5	34.9	35.5	35.3	34.3	33.7	34.3	36.4	33.3	35.9	33.5	36.6	36.2	23.9	32.3	33.7	28.6	34.7	37.3	35.0	33.7	37.1	35.5	35.5	35.6
EU708826.1_Peach_latent_mosaic_viroid_clone_151.2_complete_genome	35.8	35.2	36.5	35.7	36.9	36.8	31.9	33.7	35.6	35.8	36.1	36.0	36.6	36.2	35.8	36.1	35.3	35.8	35.9	35.5	35.5	35.3	35.8	35.5	35.1	35.5	36.2	36.0	35.0	34.3	35.0	36.8	33.9	36.3	34.1	37.0	36.9	23.7	33.0	34.3	28.6	35.0	37.5	35.2	34.3	37.3	36.1	36.2	36.3
EU708827.1_Peach_latent_mosaic_viroid_clone_151.3_complete_genome	35.2	34.9	36.4	35.6	36.5	36.2	31.3	33.5	35.7	35.2	35.9	35.9	36.1	35.6	35.2	35.8	35.0	35.4	35.5	35.2	35.2	35.0	35.4	35.2	34.8	35.2	35.4	35.6	34.8	34.2	34.8	36.4	33.8	36.0	34.0	36.7	36.5	23.5	32.4	34.2	28.5	34.8	37.2	35.0	34.2	37.0	36.2	36.3	35.7
EU708828.1_Peach_latent_mosaic_viroid_clone_153.1_complete_genome	34.1	34.2	34.8	34.5	35.6	35.3	30.0	32.8	34.2	34.5	34.8	34.7	35.3	34.9	34.5	35.0	34.5	34.9	35.0	34.7	34.7	34.5	34.9	34.7	34.3	34.7	35.3	35.1	34.1	33.3	34.1	35.9	33.2	35.7	33.4	36.1	35.9	24.1	31.7	33.6	28.0	34.5	36.9	34.7	33.6	36.7	34.7	34.7	34.8
EU708829.1_Peach_latent_mosaic_viroid_clone_153.2_complete_genome	33.5	33.3	34.8	34.9	35.6	35.3	29.8	32.4	34.5	35.1	35.2	35.2	36.0	35.6	35.1	34.4	33.8	34.3	34.4	34.0	34.0	33.8	34.3	34.0	33.6	34.0	34.7	34.5	33.7	33.1	33.7	35.1	32.4	34.8	32.6	35.3	35.2	23.7	31.3	32.8	28.8	34.1	36.2	34.3	32.8	36.0	34.5	35.3	33.9
EU708830.1_Peach_latent_mosaic_viroid_clone_153.3_complete_genome	35.4	34.6	36.1	35.7	36.4	36.1	31.5	33.5	35.4	35.8	35.9	36.0	36.6	36.2	35.8	35.7	35.1	35.5	35.7	35.3	35.3	35.1	35.5	35.3	34.9	35.3	36.0	35.8	34.7	34.1	34.7	36.2	33.5	35.9	33.7	36.2	36.0	23.9	32.8	33.9	28.8	35.2	37.5	35.4	33.9	37.3	35.7	35.8	35.9
EU708831.1_Peach_latent_mosaic_viroid_clone_213.1_complete_genome	33.9	33.5	35.3	35.5	35.8	35.7	30.2	32.0	34.6	35.1	35.0	35.8	36.0	35.6	35.1	34.4	33.4	33.8	34.0	33.6	33.6	33.4	33.8	33.6	33.2	33.6	34.3	34.0	33.3	32.6	33.3	35.3	32.1	34.8	32.3	35.5	35.2	23.1	31.3	32.5	28.4	33.7	36.0	33.9	32.5	35.8	34.9	35.8	34.6
EU708832.1_Peach_latent_mosaic_viroid_clone_213.2_complete_genome	33.9	33.5	35.3	35.5	35.8	35.7	30.2	32.0	34.6	35.1	35.0	35.8	36.0	35.6	35.1	34.4	33.4	33.8	34.0	33.6	33.6	33.4	33.8	33.6	33.2	33.6	34.3	34.0	33.3	32.6	33.3	35.3	32.1	34.8	32.3	35.5	35.2	23.1	31.3	32.5	28.4	33.7	36.0	33.9	32.5	35.8	34.9	35.8	34.6
EU708833.1_Peach_latent_mosaic_viroid_clone_213.3_complete_genome	33.9	33.5	35.3	35.5	35.8	35.7	30.2	32.0	34.6	35.1	35.0	35.8	36.0	35.6	35.1	34.4	33.4	33.8	34.0	33.6	33.6	33.4	33.8	33.6	33.2	33.6	34.3	34.0	33.3	32.6	33.3	35.3	32.1	34.8	32.3	35.5	35.2	23.1	31.3	32.5	28.4	33.7	36.0	33.9	32.5	35.8	34.9	35.8	34.6
EU708834.1_Peach_latent_mosaic_viroid_clone_214.1_complete_genome	34.5	33.8	35.7	35.1	35.3	35.0	30.8	32.8	34.7	34.9	35.0	35.6	35.8	35.3	34.9	34.8	34.3	34.7	34.8	34.5	34.5	34.3	34.7	34.5	34.0	34.5	35.1	34.9	34.1	33.7	34.1	35.3	32.8	35.0	33.0	35.3	35.2	23.7	32.1	33.3	28.4	34.5	36.9	34.7	33.3	36.7	35.3	35.3	35.0
EU708835.1_Peach_latent_mosaic_viroid_clone_214.2_complete_genome	34.7	34.0	35.9	35.1	35.6	35.3	31.0	33.1	35.0	35.1	35.2	35.8	36.0	35.6	35.1	35.0	34.5	34.9	35.0	34.7	34.7	34.5	34.9	34.7	34.3	34.7	35.3	35.1	34.3	33.9	34.3	35.5	33.0	35.2	33.3	35.5	35.4	23.2	32.3	33.5	28.6	34.7	37.1	35.0	33.5	36.9	35.5	35.5	35.2
EU708836.1_Peach_latent_mosaic_viroid_clone_214.3_complete_genome	34.9	34.4	36.1	34.9	35.8	35.5	31.2	33.3	35.0	35.1	35.6	35.2	36.0	35.6	35.1	35.3	34.7	35.1	35.3	34.9	34.9	34.7	35.1	34.9	34.5	34.9	35.5	35.3	34.5	34.1	34.5	35.7	33.3	35.5	33.5	35.7	35.6	23.7	32.6	33.7	28.4	34.5	36.7	34.7	33.7	36.5	35.7	35.8	35.4
EU708837.1_Peach_latent_mosaic_viroid_clone_215.1_complete_genome	33.7	33.1	34.8	33.8	34.7	34.4	30.0	32.8	33.9	33.4	33.9	34.1	34.3	33.8	33.4	34.6	34.7	34.7	34.8	34.5	34.5	34.3	34.7	34.5	34.0	34.5	35.1	34.9	34.1	33.7	34.1	35.3	33.0	34.8	33.3	35.5	35.4	23.7	32.1	33.5	27.8	34.1	36.0	34.3	33.5	35.8	34.5	34.5	34.1
EU708838.1_Peach_latent_mosaic_viroid_clone_215.2_complete_genome	34.3	34.0	35.5	34.9	35.6	35.3	30.6	32.8	34.5	34.7	34.8	35.4	35.6	35.1	34.7	34.6	34.3	34.7	34.8	34.5	34.5	34.3	34.7	34.5	34.0	34.5	35.1	34.9	34.1	33.7	34.1	35.5	33.3	35.0	33.5	35.5	35.4	23.9	32.1	33.7	28.4	34.5	36.7	34.7	33.7	36.5	35.1	35.1	34.8
EU708839.1_Peach_latent_mosaic_viroid_clone_215.3_complete_genome	34.5	34.2	35.9	34.9	35.8	35.5	30.8	33.3	35.2	34.5	35.4	35.2	35.3	34.9	34.5	35.0	34.7	35.1	35.3	34.9	34.9	34.7	35.1	34.9	34.5	34.9	35.5	35.3	34.5	33.9	34.5	35.7	33.5	35.2	33.7	35.9	35.8	23.9	32.6	33.9	28.2	34.5	36.5	34.7	33.9	36.2	35.5	35.5	35.2
EU708840.1_Peach_latent_mosaic_viroid_clone_222.2_complete_genome	34.7	34.5	36.0	35.2	35.7	35.6	31.0	32.8	34.7	35.5	35.3	35.5	36.3	35.9	35.5	35.0	34.2	34.6	34.8	34.4	34.4	34.2	34.6	34.4	34.0	34.4	35.0	34.8	34.0	33.4	34.0	35.7	33.0	35.2	33.2	35.9	35.7	23.7	32.1	33.4	28.2	34.5	36.8	34.7	33.4	36.6	35.6	35.7	35.1
EU708841.1_Peach_latent_mosaic_viroid_clone_222.3_complete_genome	34.9	34.8	36.3	35.1	36.2	35.9	31.2	33.3	35.2	35.3	35.9	35.4	36.2	35.8	35.3	35.0	34.7	35.1	35.3	34.9	34.9	34.7	35.1	34.9	34.5	34.9	35.5	35.3	34.5	33.9	34.5	35.7	33.5	35.5	33.7	35.9	35.8	23.9	32.6	33.9	28.2	34.5	36.5	34.7	33.9	36.2	35.9	36.0	35.4
EU708842.1_Peach_latent_mosaic_viroid_clone_222.4_complete_genome	34.3	34.2	35.7	34.9	35.6	35.3	30.6	32.8	34.7	35.3	35.4	35.4	36.2	35.8	35.3	34.6	34.3	34.7	34.8	34.5	34.5	34.3	34.7	34.5	34.0	34.5	35.1	34.9	34.1	33.5	34.1	35.3	33.0	35.0	33.3	35.5	35.4	23.7	32.1	33.5	28.2	34.5	36.7	34.7	33.5	36.5	35.3	35.3	34.8
EU708843.1_Peach_latent_mosaic_viroid_clone_223.1_complete_genome	34.5	33.5	35.0	35.1	35.8	35.7	30.6	32.2	34.5	35.1	35.0	35.4	36.0	35.6	35.1	34.6	33.8	34.3	34.6	34.0	34.0	33.8	34.3	34.0	33.6	34.0	34.7	34.5	33.5	33.1	33.5	35.3	32.4	34.8	32.6	35.5	35.4	23.9	31.5	32.8	28.2	33.9	36.5	34.1	32.8	36.2	34.7	35.1	34.6
EU708844.1_Peach_latent_mosaic_viroid_clone_223.2_complete_genome	34.5	33.5	35.0	35.1	35.8	35.7	30.6	32.2	34.5	35.1	35.0	35.4	36.0	35.6	35.1	34.6	33.8	34.3	34.6	34.0	34.0	33.8	34.3	34.0	33.6	34.0	34.7	34.5	33.5	33.1	33.5	35.3	32.4	34.8	32.6	35.5	35.4	23.9	31.5	32.8	28.2	33.9	36.5	34.1	32.8	36.2	34.7	35.1	34.6
EU708845.1_Peach_latent_mosaic_viroid_clone_223.3_complete_genome	35.1	34.8	36.5	35.3	36.2	35.9	31.5	33.3	35.4	35.6	36.1	35.6	36.4	36.0	35.6	35.3	34.7	35.1	35.3	34.9	34.9	34.7	35.1	34.9	34.5	34.9	35.5	35.3	34.5	33.9	34.5	35.7	33.0	35.7	33.3	35.7	35.6	23.4	32.6	33.5	28.2	34.5	36.7	34.7	33.5	36.5	36.1	36.2	35.6
EU708846.1_Peach_latent_mosaic_viroid_clone_99.5_complete_genome	32.3	32.1	33.1	33.4	34.3	34.4	29.9	32.2	33.1	32.8	33.5	33.7	33.6	33.2	32.8	34.2	33.6	34.0	34.2	33.8	33.8	33.6	34.0	33.8	33.4	33.8	34.5	34.3	33.5	33.1	33.3	35.7	33.0	35.0	33.7	35.7	35.6	21.2	32.8	33.5	27.4	33.5	36.0	33.7	33.5	36.2	32.6	33.6	33.3
EU708847.1_Peach_latent_mosaic_viroid_clone_99.1_complete_genome	33.5	33.1	33.8	33.8	34.9	35.3	30.9	32.8	33.5	33.6	34.1	34.1	34.5	34.1	33.6	35.3	34.5	34.9	35.0	34.7	34.7	34.5	34.9	34.7	34.3	34.7	35.3	35.1	34.1	33.7	33.9	36.4	33.7	35.9	34.3	36.6	36.4	21.4	33.4	34.1	27.8	34.1	37.1	34.3	34.1	36.9	33.2	33.8	34.6
EU708848.1_Peach_latent_mosaic_viroid_clone_99.3_complete_genome	33.5	33.1	33.8	33.8	34.9	35.3	30.9	32.8	33.5	33.6	34.1	34.1	34.5	34.1	33.6	35.3	34.5	34.9	35.0	34.7	34.7	34.5	34.9	34.7	34.3	34.7	35.3	35.1	34.1	33.7	33.9	36.4	33.7	35.9	34.3	36.6	36.4	21.4	33.4	34.1	27.8	34.1	37.1	34.3	34.1	36.9	33.2	33.8	34.6
EU888598.1_Peach_latent_mosaic_viroid_isolate_PchMx.Azt1_complete_genome	33.9	34.0	35.3	34.7	34.9	34.8	30.2	32.4	34.1	34.5	34.3	34.7	35.1	34.7	34.7	34.2	33.6	34.0	34.2	33.8	33.8	33.6	34.0	33.8	33.4	33.8	34.5	34.3	33.5	32.8	33.3	35.1	32.8	34.6	32.8	35.3	35.2	24.5	31.7	33.0	27.8	33.9	36.0	34.1	33.0	35.8	34.9	34.9	35.3
EU888599.1_Peach_latent_mosaic_viroid_isolate_PchMx.Azt2_complete_genome	35.3	34.3	36.3	34.8	35.4	35.1	31.0	33.0	34.4	35.7	35.9	36.1	36.6	35.9	35.5	34.9	34.2	34.6	34.8	34.4	34.4	34.2	34.6	34.4	34.0	34.4	35.1	34.8	34.0	33.4	33.8	35.2	32.3	34.7	32.5	34.9	34.6	24.5	32.3	32.7	28.2	34.9	37.0	35.1	32.7	37.0	35.4	35.9	35.2
FM955277.1_Peach_latent_mosaic_viroid_complete_genome_isolate_India	34.7	34.5	35.4	34.7	35.9	35.5	30.8	32.8	34.5	34.8	35.1	35.3	35.7	35.3	34.8	35.0	34.4	34.8	35.0	34.6	34.6	34.4	34.8	34.6	34.2	34.6	35.3	35.0	34.0	33.4	34.0	35.8	33.1	35.2	33.3	35.8	35.7	24.1	32.1	33.5	28.6	34.7	36.8	34.9	33.5	36.6	35.0	35.0	35.0
GQ499305.1_Peach_latent_mosaic_viroid_isolate_1_complete_sequence	31.6	31.4	32.8	33.4	33.3	33.5	29.6	32.0	32.8	33.5	33.4	33.7	34.4	34.0	33.5	32.8	32.7	33.1	33.3	32.9	32.9	32.7	33.1	32.9	32.7	32.9	33.5	33.3	33.1	32.6	32.8	34.4	32.8	33.9	33.4	34.2	34.5	21.1	32.6	33.2	27.4	33.5	35.3	33.7	33.2	35.1	32.3	33.3	32.5
GQ499306.1_Peach_latent_mosaic_viroid_isolate_2_complete_sequence	33.7	33.3	34.7	34.4	34.3	34.7	31.2	33.2	33.5	34.1	34.6	35.1	34.9	34.5	34.1	35.2	34.4	34.8	35.0	34.6	34.6	34.4	34.8	34.6	34.2	34.6	35.3	35.0	34.2	33.8	34.0	36.4	33.8	36.3	34.4	36.3	35.9	21.8	33.8	34.2	28.4	34.7	37.5	34.9	34.2	37.3	34.1	34.3	34.8
GQ499307.1_Peach_latent_mosaic_viroid_isolate_3_complete_sequence	33.7	33.8	34.3	34.0	34.4	34.8	31.5	33.1	33.3	34.1	34.6	34.8	34.9	34.5	34.1	35.5	34.5	34.9	35.0	34.7	34.7	34.5	34.9	34.7	34.3	34.7	35.3	35.1	34.1	33.7	33.9	36.4	33.4	36.1	34.0	36.3	35.9	21.6	33.6	33.8	28.2	34.5	37.6	34.7	33.8	37.4	33.7	33.9	35.3
GQ499308.1_Peach_latent_mosaic_viroid_isolate_4_complete_sequence	33.7	33.5	34.0	33.8	34.2	34.5	31.5	32.8	33.1	33.8	34.3	34.5	34.7	34.3	33.8	35.3	34.3	34.7	34.8	34.5	34.5	34.3	34.7	34.5	34.0	34.5	35.1	34.9	33.9	33.5	33.7	36.2	33.2	35.9	33.8	36.1	35.7	21.6	33.4	33.6	28.0	34.3	37.4	34.5	33.6	37.2	33.5	33.7	35.1
GQ499309.1_Peach_latent_mosaic_viroid_isolate_5_complete_sequence	33.9	33.3	34.3	34.0	34.4	34.8	31.2	33.1	33.3	34.1	34.6	34.8	34.9	34.5	34.1	35.3	34.5	34.9	35.0	34.7	34.7	34.5	34.9	34.7	34.3	34.7	35.3	35.1	34.1	33.7	33.9	36.4	33.6	36.3	34.3	36.3	35.9	21.8	33.6	34.0	28.2	34.5	37.6	34.7	34.0	37.4	33.7	33.9	34.8
GQ499310.1_Peach_latent_mosaic_viroid_isolate_6_complete_sequence	33.7	33.5	34.0	33.8	34.2	34.5	31.5	32.8	33.1	33.8	34.3	34.5	34.7	34.3	33.8	35.3	34.3	34.7	34.8	34.5	34.5	34.3	34.7	34.5	34.0	34.5	35.1	34.9	33.9	33.5	33.7	36.2	33.2	35.9	33.8	36.1	35.7	21.6	33.4	33.6	28.0	34.3	37.4	34.5	33.6	37.2	33.5	33.7	35.1
GQ499311.1_Peach_latent_mosaic_viroid_isolate_7_complete_sequence	33.7	33.1	34.0	33.8	34.2	34.5	31.0	32.8	33.1	33.8	34.3	34.5	34.7	34.3	33.8	35.0	34.3	34.7	34.8	34.5	34.5	34.3	34.7	34.5	34.0	34.5	35.1	34.9	33.9	33.5	33.7	36.2	33.4	35.9	34.0	36.1	35.7	21.8	33.4	33.8	28.0	34.3	37.4	34.5	33.8	37.2	33.5	33.7	34.6
GQ499312.1_Peach_latent_mosaic_viroid_isolate_8_complete_sequence	32.6	32.8	33.5	33.5	34.0	34.3	30.1	32.1	32.8	33.2	33.4	34.0	33.8	33.4	33.2	33.7	33.3	33.7	33.8	33.5	33.5	33.3	33.7	33.5	33.0	33.5	34.1	33.9	33.1	32.7	32.9	35.5	33.5	34.5	34.1	35.5	35.4	22.1	32.8	33.9	27.1	33.8	36.4	34.0	33.9	36.2	32.8	33.4	33.8
GQ499313.1_Peach_latent_mosaic_viroid_isolate_9_complete_sequence	33.7	33.1	34.0	33.8	34.2	34.5	31.0	32.8	33.1	33.8	34.3	34.5	34.7	34.3	33.8	35.0	34.3	34.7	34.8	34.5	34.5	34.3	34.7	34.5	34.0	34.5	35.1	34.9	33.9	33.5	33.7	36.2	33.4	35.9	34.0	36.1	35.7	21.8	33.4	33.8	28.0	34.3	37.4	34.5	33.8	37.2	33.5	33.7	34.6
GQ499314.1_Peach_latent_mosaic_viroid_isolate_10_complete_sequence	33.3	32.7	34.0	33.8	33.8	34.1	30.8	32.6	32.8	33.4	33.9	34.5	34.3	33.8	33.4	34.6	33.8	34.3	34.4	34.0	34.0	33.8	34.3	34.0	33.6	34.0	34.7	34.5	33.7	33.3	33.5	35.7	33.2	35.7	33.8	35.7	35.3	21.8	33.2	33.6	27.8	34.1	37.0	34.3	33.6	36.8	33.5	33.7	34.2
GQ499315.1_Peach_latent_mosaic_viroid_isolate_11_complete_sequence	33.1	33.2	33.7	33.3	33.2	33.5	30.8	31.9	32.6	32.8	33.5	34.1	33.7	33.3	32.8	34.0	33.0	33.4	33.5	33.2	33.2	33.0	33.4	33.2	32.8	33.2	33.8	33.6	33.0	32.6	32.8	35.2	33.1	34.7	33.8	35.1	34.7	21.6	32.5	33.5	27.6	33.8	36.5	34.0	33.5	36.3	33.1	33.3	34.1
GQ499316.1_Peach_latent_mosaic_viroid_isolate_12_complete_sequence	34.1	33.3	34.0	33.8	34.4	34.8	31.2	32.8	33.3	33.8	34.8	35.0	34.7	34.3	33.8	35.0	34.3	34.7	34.8	34.5	34.5	34.3	34.7	34.5	34.0	34.5	35.1	34.9	33.9	33.5	33.7	36.4	33.4	36.1	34.0	36.3	35.9	22.0	33.4	33.8	28.4	34.7	37.8	35.0	33.8	37.6	33.5	33.7	34.6
GQ499317.1_Peach_latent_mosaic_viroid_isolate_13_complete_sequence	34.4	34.6	35.0	35.0	36.0	36.3	31.8	33.8	34.5	34.8	34.9	35.5	35.7	35.3	34.8	36.2	35.5	35.9	36.0	35.7	35.7	35.5	35.9	35.7	35.3	35.7	36.3	36.1	35.1	34.2	35.1	37.6	34.8	37.1	35.4	37.6	37.5	23.0	34.4	35.2	28.8	35.7	38.7	35.9	35.2	38.5	34.4	34.6	35.8
GQ499318.1_Peach_latent_mosaic_viroid_isolate_14_complete_sequence	33.3	32.7	34.0	33.8	33.8	34.1	30.8	32.6	32.8	33.4	33.9	34.5	34.3	33.8	33.4	34.6	33.8	34.3	34.4	34.0	34.0	33.8	34.3	34.0	33.6	34.0	34.7	34.5	33.7	33.3	33.5	35.7	33.2	35.7	33.8	35.7	35.3	21.6	33.2	33.6	27.8	34.1	37.0	34.3	33.6	36.8	33.5	33.7	34.2
GQ499319.1_Peach_latent_mosaic_viroid_isolate_15_complete_sequence	33.7	33.1	33.7	33.5	34.3	34.6	31.0	32.6	33.2	33.5	33.8	34.0	34.4	34.0	33.5	34.8	34.0	34.4	34.5	34.2	34.2	34.0	34.4	34.2	33.8	34.2	34.8	34.6	33.6	33.2	33.4	36.2	33.7	35.8	34.3	36.2	36.0	21.9	33.1	34.1	28.0	34.2	37.2	34.5	34.1	37.0	33.1	33.3	34.5
GQ499320.1_Peach_latent_mosaic_viroid_isolate_16_complete_sequence	33.1	32.5	33.3	34.0	34.7	34.8	30.4	32.8	33.6	34.4	34.3	34.2	35.3	34.8	34.4	34.3	34.2	34.6	34.8	34.4	34.4	34.2	34.6	34.4	34.0	34.4	35.0	34.8	33.8	33.4	33.6	36.2	33.9	35.6	34.5	35.9	35.8	21.6	33.3	34.3	28.4	34.2	36.8	34.5	34.3	36.6	32.7	33.8	33.8
GQ499321.1_Peach_latent_mosaic_viroid_isolate_17_complete_sequence	32.4	32.0	33.0	33.5	34.2	34.3	30.0	32.3	33.4	34.4	34.3	34.0	35.3	34.8	34.4	33.7	33.5	34.0	34.1	33.8	33.8	33.5	34.0	33.8	33.3	33.8	34.4	34.2	33.4	33.0	33.2	35.2	33.4	34.5	34.0	35.0	35.3	20.7	32.9	33.8	28.0	33.8	36.4	34.0	33.8	36.2	32.5	33.5	33.2
GQ499322.1_Peach_latent_mosaic_viroid_isolate_18_complete_sequence	34.1	33.5	34.5	34.3	34.6	35.0	31.5	33.3	33.5	34.3	34.8	35.0	35.1	34.7	34.3	35.5	34.7	35.1	35.3	34.9	34.9	34.7	35.1	34.9	34.5	34.9	35.5	35.3	34.3	33.9	34.1	36.6	33.6	36.5	34.3	36.5	36.2	21.8	33.8	34.0	28.4	34.7	37.8	35.0	34.0	37.6	33.9	34.1	35.1
GQ872122.1_Peach_latent_mosaic_viroid_isolate_DP.1_complete_genome	34.3	34.0	35.5	35.1	35.6	35.3	30.6	33.1	34.5	34.9	35.0	35.4	35.8	35.3	34.9	34.8	34.5	34.9	35.0	34.7	34.7	34.5	34.9	34.7	34.3	34.7	35.3	35.1	34.3	33.7	34.3	35.5	33.5	35.0	33.7	35.7	35.6	23.9	32.3	33.9	28.4	34.7	36.7	35.0	33.9	36.5	35.1	35.1	35.0
GQ872123.1_Peach_latent_mosaic_viroid_isolate_DP.2_complete_genome	34.7	34.0	35.9	35.1	35.6	35.3	31.0	33.3	34.7	35.3	35.4	35.4	36.2	35.8	35.3	35.0	34.7	35.1	35.3	34.9	34.9	34.7	35.1	34.9	34.5	34.9	35.5	35.3	34.5	34.1	34.5	35.5	33.3	35.2	33.5	35.5	35.4	23.9	32.6	33.7	28.8	35.0	36.9	35.2	33.7	36.7	35.5	35.5	35.2
GQ872124.1_Peach_latent_mosaic_viroid_isolate_DP.3_complete_genome	34.4	34.0	35.5	35.2	35.6	35.3	30.5	32.9	34.6	34.8	34.8	35.5	35.6	35.2	34.8	34.9	34.3	34.8	34.9	34.5	34.5	34.3	34.8	34.5	34.1	34.5	35.2	35.0	34.2	33.5	34.2	35.6	33.1	35.1	33.3	35.8	35.7	23.7	32.2	33.5	28.3	34.6	36.8	34.8	33.5	36.5	35.4	35.4	35.1
GQ872125.1_Peach_latent_mosaic_viroid_isolate_GRE1_complete_genome	35.2	35.0	36.8	36.0	36.2	35.9	32.1	33.5	35.6	36.4	36.3	36.7	37.3	36.9	36.4	35.3	34.5	34.9	35.1	34.7	34.7	34.5	34.9	34.7	34.5	34.7	35.3	35.1	34.8	34.1	34.5	35.8	33.1	35.3	33.3	36.0	35.9	23.4	32.5	33.5	28.8	35.2	37.8	35.4	33.5	37.3	36.4	36.4	35.5
GQ872126.1_Peach_latent_mosaic_viroid_isolate_GRE.2_complete_genome	34.9	34.6	36.1	35.7	36.2	35.9	31.2	33.3	35.2	35.6	35.6	36.0	36.4	36.0	35.6	35.3	34.7	35.1	35.3	34.9	34.9	34.7	35.1	34.9	34.5	34.9	35.5	35.3	34.5	33.9	34.5	35.9	33.7	35.5	33.9	36.2	36.0	24.1	32.6	34.1	28.6	35.0	37.1	35.2	34.1	36.9	35.7	35.8	35.6
GQ872127.1_Peach_latent_mosaic_viroid_isolate_GRE.3_complete_genome	34.8	34.8	36.0	35.0	36.2	35.9	31.1	33.1	35.1	34.5	35.3	35.4	35.4	35.0	34.5	35.1	34.5	35.0	35.1	34.8	34.8	34.5	35.0	34.8	34.3	34.8	35.4	35.2	34.4	33.8	34.4	36.2	33.7	35.3	33.9	36.4	36.2	24.5	32.4	34.1	28.3	34.6	36.7	34.8	34.1	36.5	35.6	35.6	35.1
GQ872128.1_Peach_latent_mosaic_viroid_isolate_CL.1_complete_genome	35.4	34.8	36.5	35.7	36.4	36.1	31.7	33.7	35.6	35.6	36.1	36.0	36.4	36.0	35.6	35.7	35.1	35.5	35.7	35.3	35.3	35.1	35.5	35.3	34.9	35.3	36.0	35.8	35.0	34.3	35.0	36.2	33.9	35.9	34.1	36.2	36.0	23.7	33.0	34.3	28.6	35.0	37.1	35.2	34.3	36.9	36.1	36.2	36.1
GQ872129.1_Peach_latent_mosaic_viroid_isolate_CL.2_complete_genome	35.1	34.6	36.3	36.0	36.1	35.8	31.5	33.5	35.1	35.8	36.0	36.6	36.6	36.2	35.8	35.4	34.9	35.3	35.5	35.1	35.1	34.9	35.3	35.1	34.7	35.1	35.8	35.5	34.7	34.1	34.7	35.9	33.3	35.6	33.5	35.9	35.7	23.9	32.8	33.8	28.7	35.2	37.3	35.4	33.8	37.1	35.9	36.0	35.9
GQ872130.1_Peach_latent_mosaic_viroid_isolate_CL.3_complete_genome	34.7	34.3	35.5	35.5	36.3	36.2	31.0	32.8	35.2	35.3	35.4	36.0	36.2	35.8	35.3	35.0	34.3	34.7	34.8	34.5	34.5	34.3	34.7	34.5	34.0	34.5	35.1	34.9	34.1	33.5	34.1	36.0	33.5	35.2	33.8	36.2	36.1	24.2	32.1	34.0	28.8	34.7	37.1	35.0	34.0	36.9	35.1	35.5	34.9
GQ872131.1_Peach_latent_mosaic_viroid_isolate_RG.1_complete_genome	35.1	34.8	36.5	35.3	36.2	35.9	31.5	33.5	35.4	35.6	36.1	35.6	36.4	36.0	35.6	35.5	34.9	35.3	35.5	35.1	35.1	34.9	35.3	35.1	34.7	35.1	35.8	35.5	34.7	34.1	34.7	35.9	33.3	35.9	33.5	35.9	35.8	23.9	32.8	33.7	28.6	34.7	36.9	35.0	33.7	36.7	36.1	36.2	35.6
GQ872132.1_Peach_latent_mosaic_viroid_isolate_RG.2_complete_genome	35.4	34.6	36.1	35.7	36.4	36.1	31.5	33.5	35.4	35.8	35.9	36.0	36.6	36.2	35.8	36.1	35.1	35.5	35.7	35.3	35.3	35.1	35.5	35.3	34.9	35.3	36.0	35.8	34.7	34.1	34.7	36.6	33.9	36.3	34.1	36.6	36.4	24.1	32.8	34.3	29.0	35.2	38.0	35.4	34.3	37.7	35.7	35.8	35.9
GQ872133.1_Peach_latent_mosaic_viroid_isolate_RG.3_complete_genome	35.1	34.6	36.3	36.0	36.2	35.9	31.5	33.5	35.4	35.8	35.9	36.2	36.6	36.2	35.8	35.5	34.9	35.3	35.5	35.1	35.1	34.9	35.3	35.1	34.7	35.1	35.8	35.5	34.7	34.1	34.7	35.9	33.7	35.7	33.9	35.9	35.8	23.9	32.8	34.1	28.8	35.2	37.3	35.4	34.1	37.1	35.9	36.0	35.9
GQ872134.1_Peach_latent_mosaic_viroid_isolate_Laura.1_complete_genome	34.6	34.7	36.6	36.1	36.2	35.7	31.4	33.8	35.0	35.9	36.1	36.8	36.7	36.3	35.9	34.8	34.5	35.0	35.1	34.8	34.8	34.5	35.0	34.8	34.5	34.8	35.4	35.2	34.9	34.5	34.7	34.8	32.5	35.8	32.7	34.1	33.7	24.1	33.5	32.9	29.0	35.3	36.8	35.5	32.9	36.5	36.2	36.3	35.1
GQ872135.1_Peach_latent_mosaic_viroid_isolate_Laura.2_complete_genome	35.0	34.7	37.0	36.1	36.6	36.1	31.6	34.0	35.2	35.9	36.1	36.8	36.7	36.1	35.6	35.0	34.8	35.2	35.3	35.0	35.0	34.8	35.2	35.0	34.8	35.0	35.6	35.4	35.1	34.7	34.9	35.0	32.7	36.0	32.9	34.3	34.0	23.9	33.8	33.1	29.0	35.3	36.5	35.5	33.1	36.5	36.4	36.7	35.3
GQ872136.1_Peach_latent_mosaic_viroid_isolate_Laura.3_complete_genome	35.6	35.3	37.1	36.1	36.4	35.9	31.4	33.8	35.2	36.4	35.9	36.6	37.3	36.7	36.2	35.0	34.8	35.2	35.3	35.0	35.0	34.8	35.2	35.0	34.8	35.0	35.2	35.4	35.1	34.7	34.9	34.6	32.4	35.6	32.6	34.1	33.7	24.4	33.3	32.8	29.4	35.7	37.0	36.0	32.8	37.0	36.5	36.8	35.4
GQ872137.1_Peach_latent_mosaic_viroid_isolate_Laura.4_complete_genome	35.6	35.3	37.1	36.1	36.4	35.9	31.4	33.8	35.2	36.4	35.9	36.6	37.3	36.7	36.2	35.0	34.8	35.2	35.3	35.0	35.0	34.8	35.2	35.0	34.8	35.0	35.2	35.4	35.1	34.7	34.9	34.6	32.4	35.6	32.6	34.1	33.7	24.4	33.3	32.8	29.4	35.7	37.0	36.0	32.8	37.0	36.5	36.8	35.4
GQ872138.1_Peach_latent_mosaic_viroid_isolate_Luara.5_complete_genome	34.6	34.7	36.6	35.3	35.8	35.3	31.4	33.4	35.0	35.4	36.1	35.9	36.3	35.9	35.4	34.4	33.9	34.3	34.5	34.1	34.1	33.9	34.3	34.1	33.9	34.1	34.8	34.5	34.3	33.8	34.0	34.8	32.3	36.0	32.5	34.1	33.7	23.9	33.3	32.7	28.4	34.3	35.9	34.5	32.7	35.7	36.2	36.3	35.1
GQ872139.1_Peach_latent_mosaic_viroid_isolate_Laura.6_complete_genome	34.6	34.7	36.6	36.1	36.2	35.7	31.4	33.8	35.0	35.9	36.1	36.8	36.7	36.3	35.9	34.8	34.5	35.0	35.1	34.8	34.8	34.5	35.0	34.8	34.5	34.8	35.4	35.2	34.9	34.5	34.7	34.8	32.5	35.8	32.7	34.1	33.7	24.1	33.5	32.9	29.0	35.3	36.8	35.5	32.9	36.5	36.2	36.3	35.1
GQ872140.1_Peach_latent_mosaic_viroid_isolate_Laura.7_complete_genome	34.4	34.5	36.4	35.9	35.8	35.3	31.2	33.6	34.8	35.6	35.9	36.5	36.5	36.1	35.6	34.6	34.3	34.8	34.9	34.5	34.5	34.3	34.8	34.5	34.3	34.5	35.0	34.8	34.5	34.0	34.3	34.6	32.3	35.6	32.5	33.9	33.5	23.9	33.1	32.7	28.8	34.9	36.3	35.1	32.7	36.1	36.0	36.1	34.8
GQ872141.1_Peach_latent_mosaic_viroid_isolate_Laura.8_complete_genome	34.8	34.9	36.8	36.3	36.4	35.9	31.6	34.0	35.2	36.1	36.3	37.0	36.9	36.5	36.1	35.0	34.8	35.2	35.3	35.0	35.0	34.8	35.2	35.0	34.8	35.0	35.6	35.4	35.1	34.7	34.9	35.0	32.7	36.2	32.9	34.3	34.0	24.3	33.8	33.1	29.2	35.5	37.0	35.7	33.1	36.8	36.4	36.5	35.3
GQ872142.1_Peach_latent_mosaic_viroid_isolate_Laura.9_complete_genome	35.0	34.7	37.0	36.5	36.6	36.1	31.6	34.0	35.2	36.3	36.1	37.2	37.1	36.5	36.1	35.0	34.8	35.2	35.3	35.0	35.0	34.8	35.2	35.0	34.8	35.0	35.6	35.4	35.1	34.7	34.9	34.8	32.5	35.8	32.7	34.1	33.7	24.1	33.8	32.9	29.4	35.7	37.0	36.0	32.9	37.0	36.4	36.7	35.3
GQ872143.1_Peach_latent_mosaic_viroid_isolate_Laura.10_complete_genome	34.8	34.9	36.8	36.3	36.4	35.9	31.6	34.0	35.2	36.1	36.3	37.0	36.9	36.5	36.1	35.0	34.8	35.2	35.3	35.0	35.0	34.8	35.2	35.0	34.8	35.0	35.6	35.4	35.1	34.7	34.9	35.0	32.7	36.0	32.9	34.3	34.0	23.9	33.8	33.1	29.0	35.5	37.0	35.7	33.1	36.8	36.4	36.5	35.3
GQ872144.1_Peach_latent_mosaic_viroid_isolate_Laura.11_complete_genome	34.8	34.9	36.8	35.9	36.4	35.9	31.6	34.0	35.2	35.6	36.3	36.8	36.5	36.1	35.6	35.0	34.8	35.2	35.3	35.0	35.0	34.8	35.2	35.0	34.8	35.0	35.2	35.4	35.1	34.7	34.9	35.0	32.7	36.2	32.9	34.3	34.0	23.8	33.3	33.1	28.8	35.1	36.5	35.3	33.1	36.3	36.4	36.5	35.4
GQ872145.1_Peach_latent_mosaic_viroid_isolate_Laura.12_complete_genome	35.0	33.8	36.8	35.7	36.0	35.7	31.5	33.4	34.6	35.6	35.4	36.3	36.5	35.8	35.4	34.6	34.3	34.7	34.9	34.5	34.5	34.3	34.7	34.5	34.3	34.5	35.2	35.0	34.7	34.2	34.5	34.4	32.1	35.2	32.3	34.6	34.5	23.3	33.3	32.5	28.7	34.9	36.1	35.1	32.5	36.1	35.8	36.5	35.2
GQ872146.1_Peach_latent_mosaic_viroid_isolate_Laura.13_complete_genome	34.2	33.9	35.4	35.2	35.7	35.2	31.1	33.3	35.1	34.8	34.9	35.5	35.7	35.5	35.1	34.8	34.2	34.6	34.8	34.4	34.4	34.2	34.6	34.4	34.2	34.4	35.0	34.8	34.8	34.4	34.6	34.7	32.5	35.0	32.7	34.4	34.2	24.3	33.5	32.9	29.3	35.2	36.4	35.5	32.9	36.2	35.2	35.0	34.3
GQ872148.1_Peach_latent_mosaic_viroid_isolate_Laura.15_complete_genome	34.8	34.9	36.8	35.9	36.4	35.9	31.6	34.0	35.2	35.6	36.3	36.5	36.5	36.1	35.6	35.0	34.8	35.2	35.3	35.0	35.0	34.8	35.2	35.0	34.8	35.0	35.6	35.4	35.1	34.7	34.9	35.0	32.7	36.0	32.9	34.3	34.0	24.1	33.8	33.1	28.8	35.1	36.5	35.3	33.1	36.3	36.4	36.5	35.3
GQ872149.1_Peach_latent_mosaic_viroid_isolate_Laura.16_complete_genome	34.8	34.9	36.8	36.3	36.4	35.9	31.6	33.6	35.2	36.1	36.3	37.0	36.9	36.5	36.1	34.6	34.3	34.8	34.9	34.5	34.5	34.3	34.8	34.5	34.3	34.5	35.2	35.0	34.7	34.3	34.5	34.6	32.3	35.6	32.5	33.9	33.5	23.9	33.3	32.7	28.8	35.1	36.5	35.3	32.7	36.3	36.4	36.5	35.3
GQ872150.1_Peach_latent_mosaic_viroid_isolate_Laura.17_complete_genome	34.6	34.7	36.6	36.1	36.2	35.7	31.4	33.8	35.0	35.9	36.1	36.8	36.7	36.3	35.9	34.8	34.5	35.0	35.1	34.8	34.8	34.5	35.0	34.8	34.5	34.8	35.4	35.2	34.9	34.5	34.7	34.8	32.5	35.8	32.7	34.1	33.7	24.1	33.5	32.9	29.0	35.3	36.8	35.5	32.9	36.5	36.2	36.3	35.1
GQ872151.1_Peach_latent_mosaic_viroid_isolate_Laura.18_complete_genome	34.8	34.5	36.8	35.9	36.4	35.9	31.4	33.8	35.0	35.6	35.9	36.5	36.5	35.9	35.4	34.8	34.5	35.0	35.1	34.8	34.8	34.5	35.0	34.8	34.5	34.8	35.4	35.2	34.9	34.5	34.7	34.8	32.5	35.6	32.7	34.1	33.7	23.7	33.5	32.9	28.8	35.1	36.3	35.3	32.9	36.3	36.2	36.5	35.1
GU825982.1_Peach_latent_mosaic_viroid_clone_PLMVd1tun_complete_genome	34.5	34.8	35.6	35.0	35.5	35.2	30.3	32.3	34.3	35.3	34.9	35.3	35.7	35.3	35.3	34.5	33.8	34.2	34.3	34.0	34.0	33.8	34.2	34.0	33.5	34.0	34.6	34.4	33.6	33.0	33.6	34.9	32.2	34.8	32.4	35.1	35.0	24.0	31.6	32.6	27.5	33.8	36.2	34.0	32.6	36.0	35.4	35.5	35.0
GU825983.1_Peach_latent_mosaic_viroid_clone_PLMVd2tun_complete_genome	33.8	33.9	35.2	34.4	35.1	34.5	29.9	32.6	34.0	34.6	34.3	34.7	35.1	34.8	34.8	34.5	34.0	34.4	34.5	34.2	34.2	34.0	34.4	34.2	33.8	34.2	34.8	34.6	33.8	33.2	33.8	34.7	32.2	34.3	32.4	34.9	34.7	24.2	31.8	32.6	27.5	33.8	36.0	34.0	32.6	35.8	35.0	34.8	34.8
GU825984.1_Peach_latent_mosaic_viroid_clone_PLMVd3tun_complete_genome	33.9	33.8	34.8	34.5	34.9	34.6	30.0	32.2	33.8	34.5	34.5	35.3	34.9	34.5	34.5	34.1	33.6	34.0	34.2	33.8	33.8	33.6	34.0	33.8	33.4	33.8	34.5	34.3	33.5	32.8	33.5	34.9	32.1	34.5	32.3	34.8	34.5	24.0	31.5	32.5	27.7	34.1	36.2	34.3	32.5	36.0	34.7	34.7	34.4
GU825985.1_Peach_latent_mosaic_viroid_clone_PLMVd4tun_complete_genome	33.7	33.8	34.6	34.3	34.9	34.6	29.8	32.0	33.6	34.3	34.3	35.1	34.7	34.3	34.3	33.9	33.4	33.8	34.0	33.6	33.6	33.4	33.8	33.6	33.2	33.6	34.3	34.0	33.3	32.6	33.3	34.9	32.1	34.5	32.3	34.8	34.5	24.0	31.3	32.5	27.5	33.9	36.0	34.1	32.5	35.8	34.5	34.5	34.6
GU825986.1_Peach_latent_mosaic_viroid_clone_PLMVdtun5_complete_genome	33.3	33.7	34.8	34.5	35.2	34.9	30.3	32.1	33.9	34.5	34.7	35.4	34.9	34.5	34.1	33.3	33.0	33.4	33.5	33.2	33.2	33.0	33.4	33.2	33.0	33.2	33.4	33.6	33.3	32.7	33.3	35.0	32.6	33.9	32.8	34.5	34.2	23.9	30.9	33.0	27.5	34.0	35.4	34.2	33.0	35.2	34.5	34.5	33.8
GU825987.1_Peach_latent_mosaic_viroid_clone_PLMVdtun6_complete_genome	33.8	33.3	35.6	35.1	34.8	34.5	30.6	32.6	34.3	35.1	35.1	35.5	35.5	35.1	34.6	33.8	33.5	34.0	34.1	33.8	33.8	33.5	34.0	33.8	33.5	33.8	34.0	34.2	33.9	33.3	33.9	34.4	32.1	34.0	32.3	34.6	34.5	23.6	31.5	32.5	27.9	34.3	36.0	34.5	32.5	35.5	35.2	35.3	34.6
HM185107.1_Peach_latent_mosaic_viroid_isolate_98.3s2_clonPL01_complete_genome	33.9	33.1	34.4	33.8	34.5	34.2	30.0	32.0	33.7	34.5	34.1	34.1	34.9	34.5	34.5	34.0	33.4	33.8	34.0	33.6	33.6	33.4	33.8	33.6	33.2	33.6	34.3	34.0	33.1	32.6	32.8	34.7	32.0	34.4	32.2	34.7	34.5	23.9	31.3	32.4	27.6	33.5	35.8	33.7	32.4	35.6	34.0	34.0	34.2
HM185108.1_Peach_latent_mosaic_viroid_isolate_98.3s1clonPR02_complete_genome	33.7	33.3	34.4	33.8	34.4	34.1	29.8	32.0	33.4	34.5	34.3	34.5	34.9	34.5	34.5	33.9	33.4	33.8	34.0	33.6	33.6	33.4	33.8	33.6	33.2	33.6	34.3	34.0	33.1	32.4	32.8	34.8	31.6	34.3	31.8	34.6	34.2	23.5	31.3	32.1	27.5	33.5	35.8	33.7	32.1	35.6	33.8	34.0	34.6
HM185109.1_Peach_latent_mosaic_viroid_isolate_AY09p7_clonAV2_complete_genome	35.0	34.5	35.8	35.3	36.3	36.0	31.1	33.3	35.0	35.4	35.5	35.7	36.3	35.9	35.4	35.5	35.0	35.4	35.5	35.2	35.2	35.0	35.4	35.2	34.8	35.2	35.8	35.6	34.6	34.0	34.6	36.2	33.5	35.7	33.8	36.4	36.3	23.9	32.6	34.0	28.7	35.0	37.4	35.2	34.0	37.2	35.4	35.4	35.6
HM185110.1_Peach_latent_mosaic_viroid_isolate_AY09PG5_clonp4_complete_genome	33.9	33.8	35.0	33.8	34.5	34.2	30.2	32.2	34.1	34.3	34.3	34.3	34.7	34.3	34.3	34.0	33.4	33.8	34.0	33.6	33.6	33.4	33.8	33.6	33.2	33.6	34.3	34.0	33.3	32.8	33.1	34.7	32.0	34.6	32.2	34.7	34.5	23.7	31.5	32.4	27.4	33.3	35.6	33.5	32.4	35.4	34.7	34.7	34.4
HM185111.1_Peach_latent_mosaic_viroid_isolate_AY09PG35_clonp35_complete_genome	34.2	33.9	35.1	34.9	35.5	35.4	30.4	32.8	34.2	34.6	34.5	35.2	35.5	35.1	34.6	34.4	34.0	34.5	34.6	34.3	34.3	34.0	34.5	34.3	34.0	34.3	34.5	34.7	34.0	33.4	34.0	35.4	33.2	35.0	33.2	35.3	35.0	23.0	31.4	33.4	28.9	34.7	36.3	34.9	33.4	36.1	34.9	35.0	34.9
HM185112.1_Peach_latent_mosaic_viroid_isolate_AY09PG3_clonp8_complete_genome	34.2	34.0	35.3	35.4	35.6	35.3	30.5	33.1	34.6	35.2	34.8	35.5	35.6	35.2	34.8	35.1	34.5	35.0	35.1	34.8	34.8	34.5	35.0	34.8	34.3	34.8	35.4	35.2	34.4	33.8	34.4	35.8	33.3	35.3	33.5	36.0	35.9	24.6	32.4	33.8	28.3	34.8	37.0	35.0	33.8	36.8	35.2	35.4	35.1
HM185114.1_Peach_latent_mosaic_viroid_isolate_AY09P7.1_clonA1_complete_genome	35.3	34.8	36.0	35.5	36.2	36.1	31.2	33.1	35.0	35.7	35.4	35.8	36.6	36.1	35.7	35.5	34.7	35.1	35.3	34.9	34.9	34.7	35.1	34.9	34.5	34.9	35.5	35.3	34.3	33.7	34.3	36.2	33.3	35.9	33.5	36.4	36.2	23.9	32.3	33.7	28.4	34.7	37.3	35.0	33.7	37.1	35.6	35.6	36.1
HM185115.1_Peach_latent_mosaic_viroid_isolate_AY09AT5_clonH2_complete_genome	35.1	34.2	35.4	35.1	36.0	35.7	32.1	34.0	35.6	34.8	36.0	36.4	35.7	35.3	34.8	34.9	34.5	35.0	35.1	34.7	34.7	34.5	35.0	34.7	34.5	34.7	35.0	35.2	35.3	34.9	35.3	36.1	33.5	35.7	33.8	36.0	35.4	23.2	32.7	34.0	29.5	35.5	36.5	35.7	34.0	36.3	35.2	35.2	34.5
HQ342883.1_Peach_latent_mosaic_viroid_isolate_AY09AV7_clone_A2_complete_genome	35.0	34.5	35.8	35.3	36.3	36.0	31.1	33.3	35.0	35.4	35.5	35.7	36.3	35.9	35.4	35.5	35.0	35.4	35.5	35.2	35.2	35.0	35.4	35.2	34.8	35.2	35.8	35.6	34.6	34.0	34.6	36.2	33.5	35.7	33.8	36.4	36.3	23.9	32.6	34.0	28.7	35.0	37.4	35.2	34.0	37.2	35.4	35.4	35.6
HQ342884.1_Peach_latent_mosaic_viroid_isolate_AY09PG6_clone_P6_complete_genome	34.0	33.8	35.1	35.4	35.6	35.3	30.3	32.9	34.6	35.2	34.8	35.5	35.6	35.2	34.8	34.9	34.3	34.8	34.7	34.5	34.5	34.3	34.8	34.5	34.1	34.5	35.2	35.0	34.2	33.5	34.2	35.2	32.7	34.7	32.9	35.4	35.2	24.4	32.0	33.1	28.3	34.6	36.3	34.8	33.1	36.1	34.9	35.4	34.9
HQ342885.1_Peach_latent_mosaic_viroid_clone_p22_complete_genome	33.9	33.8	35.3	34.3	34.7	34.4	30.2	32.4	34.1	35.1	34.8	34.5	35.6	35.1	35.1	34.2	33.6	34.0	34.4	33.8	33.8	33.6	34.0	33.8	33.4	33.8	34.5	34.3	33.5	32.8	33.3	34.9	32.2	34.8	32.4	34.9	34.7	24.3	31.7	32.6	28.0	33.9	36.0	34.1	32.6	35.8	34.9	34.9	34.6
HQ342886.1_Peach_latent_mosaic_viroid_clone_p95_complete_genome	33.3	33.1	34.4	33.8	34.0	33.7	29.6	32.0	33.2	34.7	34.1	34.5	35.1	34.7	34.7	33.5	33.2	33.6	33.8	33.4	33.4	33.2	33.6	33.4	33.0	33.4	34.0	33.8	33.1	32.4	32.8	34.2	32.3	33.9	32.5	34.2	34.5	23.5	31.3	32.7	27.5	33.5	35.4	33.7	32.7	35.2	34.0	34.0	34.4
JF416648.1_Peach_latent_mosaic_viroid_isolate_SD1_complete_genome	35.1	34.6	36.5	36.0	36.2	35.9	31.2	33.7	35.4	35.6	35.4	36.2	36.4	36.0	35.6	35.7	35.1	35.5	35.7	35.3	35.3	35.1	35.5	35.3	34.9	35.3	36.0	35.8	35.0	34.3	35.0	36.2	33.7	35.9	33.9	36.2	36.0	24.5	33.0	34.1	29.0	35.4	37.5	35.6	34.1	37.3	36.1	36.2	35.9
JF416649.1_Peach_latent_mosaic_viroid_isolate_SD2_complete_genome	34.3	33.8	35.7	35.5	35.8	35.5	30.4	32.8	35.2	35.3	35.2	36.0	36.2	35.8	35.3	34.8	34.3	34.7	34.8	34.5	34.5	34.3	34.7	34.5	34.0	34.5	35.1	34.9	34.1	33.5	34.1	35.3	32.8	35.0	33.0	35.3	35.2	23.7	32.1	33.3	28.6	34.5	36.9	34.7	33.3	36.7	35.3	35.8	35.0
JF898787.1_Peach_latent_mosaic_viroid_isolate_BJ1_complete_genome	34.7	34.4	35.8	35.2	36.0	35.7	31.0	33.0	34.9	34.8	35.1	35.7	35.7	35.3	34.8	35.0	34.4	34.8	35.0	34.6	34.6	34.4	34.8	34.6	34.2	34.6	35.3	35.0	34.2	33.6	34.2	35.9	33.5	35.2	33.7	36.2	36.0	24.0	32.3	33.9	28.6	34.9	37.0	35.1	33.9	36.8	35.4	35.5	35.1
JF898788.1_Peach_latent_mosaic_viroid_isolate_BJ2_complete_genome	34.7	34.4	35.8	35.2	36.0	35.7	31.0	33.0	34.9	34.8	35.1	35.7	35.7	35.3	34.8	35.0	34.4	34.8	35.0	34.6	34.6	34.4	34.8	34.6	34.2	34.6	35.3	35.0	34.2	33.6	34.2	35.9	33.5	35.2	33.7	36.2	36.0	24.0	32.3	33.9	28.6	34.9	37.0	35.1	33.9	36.8	35.4	35.5	35.1
JF898789.1_Peach_latent_mosaic_viroid_isolate_BJ3_complete_genome	34.4	34.2	35.6	35.0	35.8	35.5	30.8	32.8	34.7	34.6	34.9	35.5	35.5	35.1	34.6	34.8	34.2	34.6	34.8	34.4	34.4	34.2	34.6	34.4	34.0	34.4	35.0	34.8	34.0	33.4	34.0	35.7	33.3	35.0	33.5	35.9	35.8	23.8	32.1	33.7	28.4	34.7	36.8	34.9	33.7	36.6	35.2	35.3	34.9
JF898790.1_Peach_latent_mosaic_viroid_isolate_BJ4_complete_genome	34.7	34.4	35.8	35.2	36.0	35.7	31.0	33.0	34.9	34.8	35.1	35.7	35.7	35.3	34.8	35.0	34.4	34.8	35.0	34.6	34.6	34.4	34.8	34.6	34.2	34.6	35.3	35.0	34.2	33.6	34.2	35.9	33.5	35.2	33.7	36.2	36.0	24.2	32.3	33.9	28.6	34.9	37.0	35.1	33.9	36.8	35.4	35.5	35.1
JF898791.1_Peach_latent_mosaic_viroid_isolate_BJ5_complete_genome	34.4	34.4	35.6	34.8	35.8	35.5	30.8	32.8	34.7	35.1	35.3	35.3	35.9	35.5	35.1	34.8	34.2	34.6	34.8	34.4	34.4	34.2	34.6	34.4	34.0	34.4	35.0	34.8	34.0	33.4	34.0	36.2	33.0	35.6	33.3	36.4	35.8	24.2	32.1	33.5	28.8	34.7	36.8	34.9	33.5	36.6	35.2	35.3	34.7
JF898792.1_Peach_latent_mosaic_viroid_isolate_BJ6_complete_genome	35.3	34.8	35.8	35.5	36.6	36.3	31.4	33.2	35.3	35.5	35.8	35.9	36.3	35.9	35.5	35.4	34.8	35.3	35.4	35.0	35.0	34.8	35.3	35.0	34.6	35.0	35.7	35.5	34.5	33.8	34.5	36.4	33.7	35.6	33.9	36.6	36.4	24.2	32.5	34.1	28.8	35.1	37.4	35.3	34.1	37.2	35.4	35.5	35.6
JF898794.1_Peach_latent_mosaic_viroid_isolate_BJ8_complete_genome	33.0	33.5	33.0	34.1	34.6	34.8	30.8	32.5	33.2	33.5	33.8	34.2	34.1	33.7	33.5	34.7	34.1	34.5	34.3	34.3	34.3	34.1	34.5	34.3	33.9	34.3	35.0	34.8	33.8	33.3	33.5	35.7	33.2	34.7	33.8	35.7	35.5	22.2	33.1	33.6	26.7	34.4	36.7	34.6	33.6	36.9	32.4	33.0	34.2
JF898795.1_Peach_latent_mosaic_viroid_isolate_BJ9_complete_genome	34.2	33.8	35.2	34.6	35.3	35.0	30.6	32.1	34.2	34.2	34.9	35.1	35.1	34.6	34.2	34.1	33.5	34.0	34.1	33.8	33.8	33.5	34.0	33.8	33.3	33.8	34.4	34.2	33.4	33.2	33.2	35.3	32.8	34.5	33.0	35.5	35.4	23.6	31.4	33.3	28.2	34.0	36.2	34.2	33.3	36.0	34.8	34.8	34.5
JF898796.1_Peach_latent_mosaic_viroid_isolate_BJ10_complete_genome	33.6	33.3	34.8	34.6	35.3	35.0	29.9	31.6	34.2	34.2	34.5	35.1	35.1	34.6	34.2	33.5	33.0	33.4	33.5	33.2	33.2	33.0	33.4	33.2	32.8	33.2	33.8	33.6	32.8	32.2	32.8	34.5	32.0	33.8	32.3	34.7	34.6	23.0	30.9	32.5	27.6	33.5	35.6	33.7	32.5	35.4	34.4	34.8	34.1
JF898797.1_Peach_latent_mosaic_viroid_isolate_BJ11_complete_genome	34.0	33.8	35.2	35.0	35.8	35.5	30.4	32.1	34.7	34.6	34.9	35.5	35.5	35.1	34.6	34.1	33.5	34.0	34.1	33.8	33.8	33.5	34.0	33.8	33.3	33.8	34.4	34.2	33.4	32.8	33.4	35.1	32.6	34.3	32.8	35.3	35.2	23.6	31.4	33.0	28.2	34.0	36.2	34.2	33.0	36.0	34.8	35.3	34.5
JF898798.1_Peach_latent_mosaic_viroid_isolate_BJ12_complete_genome	35.4	34.6	36.1	35.7	36.3	36.0	31.5	33.7	35.1	35.8	36.0	36.4	36.6	36.2	35.8	35.8	35.3	35.8	35.9	35.5	35.5	35.3	35.8	35.5	35.1	35.5	36.2	36.0	35.0	34.3	35.0	36.3	33.3	36.2	33.5	36.2	35.9	24.1	33.0	33.8	28.9	35.4	37.7	35.6	33.8	37.5	35.7	35.8	35.6
JF898799.1_Peach_latent_mosaic_viroid_isolate_BJ13_complete_genome	34.9	34.6	36.0	35.5	36.2	35.9	31.2	33.0	35.1	35.1	35.3	35.9	35.9	35.5	35.1	35.0	34.4	34.8	35.0	34.6	34.6	34.4	34.8	34.6	34.2	34.6	35.3	35.0	34.2	33.6	34.2	35.9	33.5	35.2	33.7	36.2	36.0	24.2	32.3	33.9	28.6	34.9	37.0	35.1	33.9	36.8	35.6	35.7	35.3
JF898800.1_Peach_latent_mosaic_viroid_isolate_RB14_complete_genome	34.9	34.7	35.9	35.1	36.2	35.9	31.0	33.3	34.9	34.7	35.6	36.0	35.6	35.1	34.7	35.2	34.7	35.1	35.3	34.9	34.9	34.7	35.1	34.9	34.5	34.9	35.5	35.3	34.5	33.9	34.5	36.2	33.4	35.4	33.6	36.4	36.2	23.7	32.6	33.8	28.3	34.7	36.9	35.0	33.8	36.7	35.7	35.8	35.4
JF898801.1_Peach_latent_mosaic_viroid_isolate_RB15_complete_genome	34.7	34.5	35.7	35.3	36.1	35.8	30.8	33.1	35.0	34.9	35.2	35.8	35.8	35.3	34.9	35.0	34.5	34.9	35.0	34.7	34.7	34.5	34.9	34.7	34.3	34.7	35.3	35.1	34.3	33.7	34.3	36.0	33.5	35.2	33.8	36.2	36.1	24.1	32.3	34.0	28.6	35.0	37.1	35.2	34.0	36.9	35.5	35.5	35.2
JF898802.1_Peach_latent_mosaic_viroid_isolate_RB16_complete_genome	35.3	34.8	36.2	35.9	36.2	36.1	31.6	33.2	35.5	35.9	36.0	36.6	36.8	36.3	35.9	35.4	34.6	35.0	35.2	34.8	34.8	34.6	35.0	34.8	34.4	34.8	35.5	35.3	34.5	33.8	34.5	36.2	33.7	35.6	33.9	36.2	36.0	23.8	32.5	34.1	28.8	35.1	37.7	35.3	34.1	37.4	35.8	35.9	35.8
JF898803.1_Peach_latent_mosaic_viroid_isolate_RB17_complete_genome	32.4	33.7	33.0	33.9	34.2	34.3	30.4	32.7	33.0	33.5	33.8	34.0	34.1	33.7	33.5	34.5	34.1	34.5	34.0	34.3	34.3	34.1	34.5	34.3	34.1	34.3	35.0	34.8	34.0	33.3	33.8	35.4	33.0	34.9	33.6	35.4	35.3	22.2	33.3	33.4	26.9	34.4	36.1	34.6	33.4	36.3	32.2	32.6	34.6
JF898804.1_Peach_latent_mosaic_viroid_isolate_RB18_complete_genome	34.7	34.5	35.7	35.3	36.1	35.8	30.8	33.1	35.0	34.9	35.2	35.8	35.8	35.3	34.9	35.0	34.5	34.9	35.0	34.7	34.7	34.5	34.9	34.7	34.3	34.7	35.3	35.1	34.3	33.7	34.3	36.0	33.5	35.2	33.8	36.2	36.1	24.1	32.3	34.0	28.6	35.0	37.1	35.2	34.0	36.9	35.5	35.5	35.2
JF898805.1_Peach_latent_mosaic_viroid_isolate_RB19_complete_genome	34.9	34.8	36.0	35.5	36.0	35.9	31.2	33.0	35.1	35.3	35.3	36.2	36.1	35.7	35.3	35.2	34.4	34.8	35.0	34.6	34.6	34.4	34.8	34.6	34.2	34.6	35.3	35.0	34.2	33.6	34.2	36.2	33.5	35.6	33.7	36.4	36.2	24.2	32.3	33.9	28.6	34.9	37.4	35.1	33.9	37.2	35.6	35.7	35.1
JF898806.1_Peach_latent_mosaic_viroid_isolate_RB20_complete_genome	34.5	34.5	35.5	35.1	36.1	35.8	30.6	32.8	35.0	34.9	35.2	35.8	35.8	35.3	34.9	34.8	34.3	34.7	34.8	34.5	34.5	34.3	34.7	34.5	34.0	34.5	35.1	34.9	34.1	33.5	34.1	36.0	33.5	35.5	33.8	36.2	36.1	24.1	32.1	34.0	28.4	34.7	37.1	35.0	34.0	36.9	35.3	35.3	35.0
JF898807.1_Peach_latent_mosaic_viroid_isolate_RB21_complete_genome	34.4	34.2	35.6	35.0	35.8	35.5	30.8	32.8	34.7	34.6	34.9	35.5	35.5	35.1	34.6	34.8	34.2	34.6	34.8	34.4	34.4	34.2	34.6	34.4	34.0	34.4	35.0	34.8	34.0	33.4	34.0	36.2	33.3	35.4	33.5	36.4	35.8	24.0	32.1	33.7	28.6	34.7	36.8	34.9	33.7	36.6	35.2	35.3	34.9
JF898808.1_Peach_latent_mosaic_viroid_isolate_RB22_complete_genome	34.7	34.0	35.4	34.8	35.6	35.3	31.0	32.6	34.5	34.4	34.9	35.3	35.3	34.8	34.4	34.5	34.0	34.4	34.5	34.2	34.2	34.0	34.4	34.2	33.8	34.2	34.8	34.6	33.8	33.2	33.8	35.5	33.0	34.7	33.3	35.7	35.6	23.4	31.8	33.5	28.2	34.5	36.6	34.7	33.5	36.4	35.0	35.0	34.7
JF898809.1_Peach_latent_mosaic_viroid_isolate_RB23_complete_genome	34.5	34.5	35.5	35.1	36.1	35.8	30.6	32.8	35.0	34.9	35.2	35.8	35.8	35.3	34.9	34.8	34.3	34.7	34.8	34.5	34.5	34.3	34.7	34.5	34.0	34.5	35.1	34.9	34.1	33.5	34.1	36.0	33.5	35.5	33.8	36.2	36.1	23.9	32.1	34.0	28.4	34.7	37.1	35.0	34.0	36.9	35.3	35.3	35.0
JF898810.1_Peach_latent_mosaic_viroid_isolate_RB24_complete_genome	34.9	34.4	36.0	35.5	36.0	35.7	31.2	33.2	35.3	35.3	35.6	36.2	36.1	35.7	35.3	35.2	34.6	35.0	35.2	34.8	34.8	34.6	35.0	34.8	34.4	34.8	35.5	35.3	34.5	33.8	34.5	35.9	33.5	35.4	33.7	35.9	35.8	23.8	32.5	33.9	28.8	35.1	37.4	35.3	33.9	37.2	35.6	35.7	35.3
JF898811.1_Peach_latent_mosaic_viroid_isolate_RB25_complete_genome	34.9	34.7	35.9	35.1	36.2	35.9	31.0	33.3	34.9	34.7	35.6	36.0	35.6	35.1	34.7	35.2	34.7	35.1	35.3	34.9	34.9	34.7	35.1	34.9	34.5	34.9	35.5	35.3	34.5	33.9	34.5	36.2	33.4	35.4	33.6	36.4	36.2	23.7	32.6	33.8	28.3	34.7	36.9	35.0	33.8	36.7	35.7	35.8	35.4
JF898812.1_Peach_latent_mosaic_viroid_isolate_RB26_complete_genome	34.9	34.6	36.0	35.2	36.0	35.7	31.2	33.2	35.1	35.5	35.8	35.7	36.3	35.9	35.5	35.2	34.6	35.0	35.2	34.8	34.8	34.6	35.0	34.8	34.4	34.8	35.5	35.3	34.5	33.8	34.5	35.9	33.3	35.6	33.5	35.9	35.8	24.2	32.5	33.7	29.0	35.1	37.2	35.3	33.7	37.0	35.6	35.7	35.1
JF898813.1_Peach_latent_mosaic_viroid_isolate_RB27_complete_genome	35.3	34.8	36.2	35.1	35.7	35.4	31.0	33.1	34.7	35.7	35.9	35.8	36.6	36.1	35.7	35.0	34.5	34.9	35.0	34.7	34.7	34.5	34.9	34.7	34.3	34.7	35.3	35.1	34.3	33.7	34.3	36.1	33.0	35.8	33.2	36.0	35.2	24.2	32.3	33.4	28.9	35.2	37.3	35.4	33.4	37.1	35.8	35.8	35.1
JF898814.1_Peach_latent_mosaic_viroid_isolate_ZZ28_complete_genome	34.7	34.4	35.8	35.2	36.0	35.7	31.0	33.0	34.9	34.8	35.1	35.7	35.7	35.3	34.8	35.0	34.4	34.8	35.0	34.6	34.6	34.4	34.8	34.6	34.2	34.6	35.3	35.0	34.2	33.6	34.0	35.9	33.5	35.2	33.7	36.2	36.0	24.0	32.3	33.9	28.6	34.9	37.0	35.1	33.9	36.8	35.4	35.5	35.1
JF898815.1_Peach_latent_mosaic_viroid_isolate_ZZ29_complete_genome	34.7	34.5	35.9	35.3	36.1	35.8	31.0	33.1	35.0	34.9	35.2	35.8	35.8	35.3	34.9	35.0	34.5	34.9	35.0	34.7	34.7	34.5	34.9	34.7	34.3	34.7	35.3	35.1	34.3	33.7	34.3	36.0	33.5	35.2	33.8	36.2	36.1	24.3	32.3	34.0	28.6	35.0	37.1	35.2	34.0	36.9	35.5	35.5	35.2
JF898816.1_Peach_latent_mosaic_viroid_isolate_ZZ30_complete_genome	32.5	32.6	32.5	34.0	34.2	34.1	30.1	32.6	33.5	33.5	34.3	34.1	34.3	33.9	33.5	34.6	34.2	34.6	34.3	34.4	34.4	34.2	34.6	34.4	34.0	34.4	35.0	34.8	33.8	33.6	33.6	35.3	32.8	35.0	33.5	35.0	34.7	21.3	32.9	33.3	27.2	34.2	36.5	34.5	33.3	36.7	32.2	33.3	34.1
JF898817.1_Peach_latent_mosaic_viroid_isolate_ZZ31_complete_genome	34.2	34.0	35.2	34.8	35.6	35.3	30.6	32.6	34.5	34.6	34.9	35.3	35.5	35.1	34.6	34.3	34.0	34.4	34.5	34.2	34.2	34.0	34.4	34.2	33.8	34.2	34.8	34.6	33.8	33.2	33.8	35.3	33.3	34.5	33.5	35.5	35.4	23.6	31.8	33.7	28.2	34.5	36.4	34.7	33.7	36.2	34.8	34.8	34.7
JF898818.1_Peach_latent_mosaic_viroid_isolate_ZZ32_complete_genome	35.1	34.4	35.9	35.5	36.1	35.8	31.2	33.5	34.9	35.6	35.8	36.2	36.4	36.0	35.6	35.6	35.1	35.5	35.7	35.3	35.3	35.1	35.5	35.3	34.9	35.3	36.0	35.8	34.7	34.1	34.7	36.1	33.1	36.0	33.3	36.0	35.7	23.9	32.8	33.5	28.7	35.2	37.5	35.4	33.5	37.3	35.5	35.5	35.4
JF898819.1_Peach_latent_mosaic_viroid_isolate_ZZ33_complete_genome	35.4	34.6	36.1	35.7	36.3	36.0	31.5	33.7	35.1	35.8	36.0	36.4	36.6	36.2	35.8	35.8	35.3	35.8	35.9	35.5	35.5	35.3	35.8	35.5	35.1	35.5	36.2	36.0	35.0	34.3	35.0	36.3	33.3	36.2	33.5	36.2	35.9	24.1	33.0	33.8	28.9	35.4	37.7	35.6	33.8	37.5	35.7	35.8	35.6
JF898820.1_Peach_latent_mosaic_viroid_isolate_ZZ34_complete_genome	34.7	34.4	35.6	35.2	36.0	35.7	31.0	33.0	34.9	35.1	35.3	35.7	35.9	35.5	35.1	35.0	34.4	34.8	35.0	34.6	34.6	34.4	34.8	34.6	34.2	34.6	35.3	35.0	34.2	33.6	34.2	35.9	33.7	35.2	33.9	36.2	36.0	24.0	32.3	34.1	28.6	34.9	37.0	35.1	34.1	36.8	35.2	35.3	35.1
JF898821.1_Peach_latent_mosaic_viroid_isolate_ZZ35_complete_genome	34.9	34.7	36.1	35.5	36.2	35.9	31.2	33.1	34.9	35.1	35.6	36.4	36.0	35.6	35.1	35.0	34.5	34.9	35.0	34.7	34.7	34.5	34.9	34.7	34.3	34.7	35.3	35.1	34.3	33.7	34.3	35.9	33.2	35.2	33.4	36.2	36.0	24.1	32.3	33.6	28.5	35.0	37.1	35.2	33.6	36.9	35.7	35.8	35.4
JF898822.1_Peach_latent_mosaic_viroid_isolate_ZZ36_complete_genome	34.7	34.2	35.8	35.2	35.8	35.5	31.0	33.0	35.1	35.1	35.3	35.9	35.9	35.5	35.1	35.0	34.4	34.8	35.0	34.6	34.6	34.4	34.8	34.6	34.2	34.6	35.3	35.0	34.2	33.6	34.2	35.7	33.3	35.2	33.5	35.7	35.6	23.6	32.3	33.7	28.6	34.9	37.2	35.1	33.7	37.0	35.4	35.5	35.1
JF898823.1_Peach_latent_mosaic_viroid_isolate_ZZ37_complete_genome	34.7	34.4	35.8	35.2	36.0	35.7	31.0	33.0	34.9	34.8	35.1	35.7	35.7	35.3	34.8	35.0	34.4	34.8	35.0	34.6	34.6	34.4	34.8	34.6	34.2	34.6	35.3	35.0	34.2	33.6	34.2	35.9	33.5	35.2	33.7	36.2	36.0	24.0	32.3	33.9	28.6	34.9	37.0	35.1	33.9	36.8	35.4	35.5	35.1
JF898824.1_Peach_latent_mosaic_viroid_isolate_ZZ38_complete_genome	34.7	34.4	35.8	35.2	36.0	35.7	31.0	33.0	34.9	34.8	35.1	35.7	35.7	35.3	34.8	35.0	34.4	34.8	35.0	34.6	34.6	34.4	34.8	34.6	34.2	34.6	35.3	35.0	34.2	33.6	34.2	35.9	33.5	35.2	33.7	36.2	36.0	24.0	32.3	33.9	28.6	34.9	37.0	35.1	33.9	36.8	35.4	35.5	35.1
JF898825.1_Peach_latent_mosaic_viroid_isolate_ZZ39_complete_genome	32.8	33.5	33.3	34.0	34.1	34.2	30.8	32.1	32.8	32.9	33.2	34.0	33.5	33.1	32.9	34.3	33.5	34.0	33.7	33.8	33.8	33.5	34.0	33.8	33.3	33.8	34.4	34.2	33.4	33.0	33.2	35.1	32.6	34.5	33.3	35.3	35.2	22.8	32.7	33.0	26.8	34.0	36.2	34.2	33.0	36.4	32.7	32.9	34.1
JF898826.1_Peach_latent_mosaic_viroid_isolate_ZZ40_complete_genome	32.4	33.1	33.0	33.5	33.5	33.7	30.6	32.3	32.3	32.4	32.7	33.5	33.0	32.6	32.4	33.8	33.7	34.1	33.6	33.9	33.9	33.7	34.1	33.9	33.5	33.9	34.5	34.3	33.5	33.1	33.3	34.6	32.5	33.8	33.2	34.8	34.7	22.2	32.8	33.0	27.1	34.2	35.7	34.4	33.0	35.9	32.6	32.4	34.0
JF898827.1_Peach_latent_mosaic_viroid_isolate_ZZ41_complete_genome	35.4	34.6	36.1	35.7	36.3	36.0	31.5	33.7	35.1	35.8	36.0	36.4	36.6	36.2	35.8	35.8	35.3	35.8	35.9	35.5	35.5	35.3	35.8	35.5	35.1	35.5	36.2	36.0	35.0	34.3	34.7	36.3	33.3	36.2	33.5	36.2	35.9	24.1	33.0	33.8	28.9	35.4	37.7	35.6	33.8	37.5	35.7	35.8	35.6
JF898828.1_Peach_latent_mosaic_viroid_isolate_ZZ42_complete_genome	34.7	34.5	35.7	35.3	36.1	35.8	30.8	33.1	35.0	34.9	35.2	35.8	35.8	35.3	34.9	35.0	34.5	34.9	35.0	34.7	34.7	34.5	34.9	34.7	34.3	34.7	35.3	35.1	34.3	33.7	34.3	36.0	33.5	35.2	33.8	36.2	36.1	24.3	32.3	34.0	28.6	35.0	37.1	35.2	34.0	36.9	35.5	35.5	35.2
JF898829.1_Peach_latent_mosaic_viroid_isolate_ZZ43_complete_genome	34.7	34.6	35.8	35.0	36.0	35.7	31.0	33.0	34.9	35.3	35.6	35.5	36.1	35.7	35.3	35.0	34.4	34.8	35.0	34.6	34.6	34.4	34.8	34.6	34.2	34.6	35.3	35.0	34.2	33.6	34.2	35.9	33.3	35.4	33.5	36.2	36.0	24.2	32.3	33.7	28.8	34.9	37.0	35.1	33.7	36.8	35.4	35.5	34.9
JF898830.1_Peach_latent_mosaic_viroid_isolate_ZZ44_complete_genome	34.7	34.6	35.8	35.0	36.0	35.7	31.0	33.0	34.9	35.3	35.6	35.5	36.1	35.7	35.3	35.0	34.4	34.8	35.0	34.6	34.6	34.4	34.8	34.6	34.2	34.6	35.3	35.0	34.2	33.6	34.2	35.9	33.3	35.4	33.5	36.2	36.0	24.2	32.3	33.7	28.8	34.9	37.0	35.1	33.7	36.8	35.4	35.5	34.9
JF898831.1_Peach_latent_mosaic_viroid_isolate_ZZ45_complete_genome	34.7	34.6	35.8	35.0	36.0	35.7	31.0	33.0	34.9	35.3	35.6	35.5	36.1	35.7	35.3	35.0	34.4	34.8	35.0	34.6	34.6	34.4	34.8	34.6	34.2	34.6	35.3	35.0	34.2	33.6	34.2	35.9	33.5	35.4	33.7	36.2	36.0	24.2	32.3	33.9	28.6	34.9	37.0	35.1	33.9	36.8	35.4	35.5	34.9
JF898832.1_Peach_latent_mosaic_viroid_isolate_ZZ46_complete_genome	35.1	34.8	36.2	35.2	36.4	36.1	31.4	33.2	35.3	34.8	35.6	35.7	35.7	35.3	34.8	35.2	34.6	35.0	35.2	34.8	34.8	34.6	35.0	34.8	34.4	34.8	35.5	35.3	34.5	33.8	34.5	36.2	33.7	35.4	33.9	36.4	36.2	23.8	32.5	34.1	28.4	34.7	36.8	34.9	34.1	36.6	35.8	35.9	35.6
JF898833.1_Peach_latent_mosaic_viroid_isolate_ZZ47_complete_genome	34.9	34.6	36.0	35.5	36.2	35.9	31.2	33.0	35.1	35.1	35.3	35.9	35.9	35.5	35.1	35.0	34.4	34.8	35.0	34.6	34.6	34.4	34.8	34.6	34.2	34.6	35.3	35.0	34.2	33.6	34.2	35.9	33.5	35.2	33.7	36.2	36.0	24.0	32.3	33.9	28.6	34.9	37.0	35.1	33.9	36.8	35.6	35.7	35.3
JF927892.1_Peach_latent_mosaic_viroid_isolate_V210_complete_genome	33.0	33.5	34.1	33.6	34.3	34.0	30.2	32.3	34.7	34.0	33.6	34.1	34.4	34.0	34.0	33.0	32.6	33.1	33.2	32.8	32.8	32.6	33.1	32.8	32.6	32.8	33.5	33.3	33.4	32.8	33.2	34.3	32.0	33.6	32.2	34.5	34.4	23.6	31.4	32.4	27.9	34.0	35.0	34.2	32.4	34.8	33.8	33.8	33.7
JF927893.1_Peach_latent_mosaic_viroid_isolate_V206_complete_genome	34.1	34.2	35.5	34.7	35.1	34.8	30.4	32.6	34.3	34.9	34.6	35.0	35.3	34.9	34.9	34.4	33.8	34.3	34.4	34.0	34.0	33.8	34.3	34.0	33.6	34.0	34.7	34.5	33.7	33.1	33.5	35.3	32.8	34.8	33.0	35.5	35.4	24.1	31.9	33.3	28.0	34.1	36.2	34.3	33.3	36.0	35.1	35.1	35.1
JF927894.1_Peach_latent_mosaic_viroid_isolate_V207_complete_genome	34.3	34.0	35.7	35.1	35.6	35.3	30.6	32.8	34.5	34.7	34.8	35.4	35.6	35.1	34.7	34.8	34.3	34.7	34.8	34.5	34.5	34.3	34.7	34.5	34.0	34.5	35.1	34.9	34.1	33.5	34.1	35.7	33.0	35.2	33.3	35.9	35.6	24.5	32.1	33.5	28.4	34.5	36.7	34.7	33.5	36.5	35.3	35.3	35.1
JF927895.1_Peach_latent_mosaic_viroid_isolate_V209_complete_genome	33.4	33.7	34.5	34.0	34.5	34.2	30.6	32.8	35.6	34.4	34.3	34.5	34.8	34.4	34.4	33.5	33.1	33.5	33.7	33.3	33.3	33.1	33.5	33.3	33.1	33.3	34.0	33.8	33.9	33.3	33.7	34.5	32.1	34.5	32.3	34.4	34.0	23.5	31.9	32.6	28.5	34.8	35.7	35.0	32.6	35.5	34.2	34.2	33.9
JF927896.1_Peach_latent_mosaic_viroid_isolate_V211_complete_genome	34.5	34.8	35.4	34.8	35.3	35.2	30.8	32.6	34.5	35.3	35.1	35.1	35.7	35.3	35.3	34.5	34.0	34.4	34.5	34.2	34.2	34.0	34.4	34.2	33.8	34.2	34.8	34.6	33.6	33.0	33.4	35.1	32.4	35.6	32.6	35.1	35.0	24.6	31.8	32.8	27.9	34.0	36.4	34.3	32.8	36.2	35.0	35.1	35.7
JF927897.1_Peach_latent_mosaic_viroid_isolate_V204_complete_genome	34.5	34.0	35.2	35.0	35.4	35.1	30.5	32.7	34.6	34.7	35.1	35.7	35.6	35.1	34.7	34.5	33.9	34.3	34.5	34.1	34.1	33.9	34.3	34.1	34.1	34.1	34.8	34.5	34.0	33.3	34.0	35.4	32.9	35.1	33.1	35.3	35.0	24.2	32.0	33.3	28.4	34.8	36.8	35.0	33.3	36.5	35.0	35.1	35.1
JF927898.1_Peach_latent_mosaic_viroid_isolate_V205_complete_genome	34.4	34.0	34.9	34.3	35.0	34.9	30.5	32.3	34.0	35.0	34.4	34.6	35.4	35.0	35.0	34.5	33.7	34.1	34.3	33.9	33.9	33.7	34.1	33.9	33.5	33.9	34.5	34.3	33.3	32.9	33.1	35.4	32.5	34.9	32.7	35.6	35.5	24.2	31.6	32.9	27.9	33.8	36.3	34.0	32.9	36.1	34.5	34.5	35.1
JN377825.1_Peach_latent_mosaic_viroid_clone_C40a37_complete_sequence	34.6	34.5	35.8	36.0	36.1	36.4	30.9	32.4	34.8	35.9	35.5	36.7	36.3	35.6	35.6	34.2	33.6	34.0	34.2	33.8	33.8	33.6	34.0	33.8	33.4	33.8	34.0	34.3	33.7	32.8	33.7	34.4	32.4	34.8	32.4	34.5	34.4	23.9	31.1	32.6	28.6	34.7	36.5	35.0	32.6	36.5	35.4	36.1	35.4
JN377826.1_Peach_latent_mosaic_viroid_clone_C40a38_complete_sequence	34.6	34.5	35.8	35.7	35.6	36.0	31.1	32.4	34.6	36.1	35.5	36.7	36.5	35.9	35.9	34.2	33.4	33.8	34.0	33.6	33.6	33.4	33.8	33.6	33.4	33.6	34.3	34.0	33.7	33.1	33.7	34.4	32.1	34.8	32.1	34.5	34.4	23.0	31.5	32.4	28.4	34.7	36.7	35.0	32.4	36.7	35.4	35.6	35.6
JN377827.1_Peach_latent_mosaic_viroid_clone_C40a39_complete_sequence	34.6	34.5	36.0	36.2	35.9	36.2	31.3	32.8	34.8	36.3	35.5	36.5	36.7	36.1	36.1	34.6	33.8	34.3	34.4	34.0	34.0	33.8	34.3	34.0	33.8	34.0	34.3	34.5	34.1	33.5	34.1	34.6	32.1	35.7	32.1	34.7	34.6	22.8	31.5	32.4	28.4	34.7	36.5	35.0	32.4	36.5	35.6	35.8	35.8
JN377828.1_Peach_latent_mosaic_viroid_clone_C40a40_complete_sequence	34.6	34.5	35.8	35.7	35.6	36.0	31.1	32.4	34.6	36.1	35.5	36.7	36.5	35.9	35.9	34.2	33.4	33.8	34.0	33.6	33.6	33.4	33.8	33.6	33.4	33.6	34.3	34.0	33.7	33.1	33.7	34.4	32.1	34.8	32.1	34.5	34.4	23.0	31.5	32.4	28.4	34.7	36.7	35.0	32.4	36.7	35.4	35.6	35.6
JN377829.1_Peach_latent_mosaic_viroid_clone_C40a42_complete_sequence	34.8	34.3	36.1	36.2	36.1	36.2	31.2	33.0	35.0	35.9	35.3	36.2	36.7	36.1	35.6	34.5	33.9	34.3	34.5	34.1	34.1	33.9	34.3	34.1	33.9	34.1	34.3	34.5	34.2	33.6	34.2	34.4	32.2	35.7	32.2	34.6	34.4	23.0	31.6	32.4	28.5	34.9	36.3	35.1	32.4	36.3	35.7	36.0	36.2
JN377830.1_Peach_latent_mosaic_viroid_clone_C40a44_complete_sequence	34.6	34.5	35.8	35.7	35.6	36.0	31.1	32.4	34.4	35.9	35.3	36.5	36.3	35.6	35.6	34.2	33.4	33.8	34.0	33.6	33.6	33.4	33.8	33.6	33.4	33.6	34.3	34.0	33.7	33.1	33.7	34.4	32.1	34.8	32.1	34.5	34.4	23.2	31.5	32.4	28.4	34.7	36.5	35.0	32.4	36.5	35.4	35.6	35.6
JN377831.1_Peach_latent_mosaic_viroid_clone_C40a46_complete_sequence	34.8	34.7	35.8	36.2	36.1	36.2	31.3	32.8	35.0	36.1	35.7	37.2	36.5	35.9	35.9	34.4	33.8	34.3	34.4	34.0	34.0	33.8	34.3	34.0	33.8	34.0	34.3	34.5	34.1	33.5	34.1	34.6	32.8	35.0	32.8	34.7	34.6	23.0	31.5	33.0	28.8	35.2	36.9	35.4	33.0	36.9	35.4	35.6	35.6
JN377832.1_Peach_latent_mosaic_viroid_clone_C40a47_complete_sequence	34.5	34.4	35.7	35.7	35.6	35.9	31.0	32.3	34.3	35.8	35.2	36.4	36.2	35.6	35.6	34.1	33.3	33.8	33.9	33.5	33.5	33.3	33.8	33.5	33.3	33.5	34.2	34.0	33.6	33.0	33.6	34.3	31.9	34.7	31.9	34.4	34.3	23.0	31.4	32.1	28.6	34.7	36.4	34.9	32.1	36.4	35.3	35.5	35.5
JN377833.1_Peach_latent_mosaic_viroid_clone_C40g48_complete_sequence	34.4	34.5	35.5	35.5	35.9	36.2	30.9	32.4	34.4	35.9	35.1	35.7	36.3	35.6	35.6	34.4	33.6	34.0	34.2	33.8	33.8	33.6	34.0	33.8	33.8	33.8	34.5	34.3	33.7	33.1	33.7	34.4	31.9	35.7	31.9	34.5	34.4	23.2	31.5	32.1	28.2	34.3	36.2	34.5	32.1	36.2	35.2	35.4	35.8
JN377834.1_Peach_latent_mosaic_viroid_clone_C40g49_complete_sequence	34.8	34.9	36.0	36.0	36.1	36.4	31.3	32.8	34.8	36.3	35.5	36.3	36.7	36.1	36.1	34.8	34.0	34.5	34.6	34.3	34.3	34.0	34.5	34.3	34.3	34.3	34.5	34.7	34.1	33.5	34.1	34.8	32.4	35.9	32.4	34.9	34.8	22.8	31.5	32.6	28.4	34.7	36.7	35.0	32.6	36.7	35.6	35.8	36.0
JN377835.1_Peach_latent_mosaic_viroid_clone_C40g50_complete_sequence	34.7	34.4	35.9	36.0	35.9	36.2	31.2	32.8	34.5	35.8	35.6	36.6	36.6	36.0	35.6	34.7	34.0	34.4	34.5	34.2	34.2	34.0	34.4	34.2	34.2	34.2	34.4	34.6	34.0	33.4	34.0	34.6	31.9	35.7	31.9	34.8	34.6	22.7	31.4	32.2	28.3	34.7	36.6	34.9	32.2	36.6	35.5	35.8	36.1
JN377836.1_Peach_latent_mosaic_viroid_clone_C40g51_complete_sequence	35.2	34.9	36.4	36.4	36.3	36.4	31.7	33.5	35.5	36.7	36.1	36.7	37.1	36.5	36.5	35.3	34.7	35.1	35.3	34.9	34.9	34.7	35.1	34.9	34.9	34.9	35.1	35.3	34.7	34.1	34.7	34.8	32.6	36.1	32.6	34.7	34.6	23.0	32.1	32.8	29.0	35.4	37.1	35.6	32.8	37.1	36.0	36.3	36.4
JN377837.1_Peach_latent_mosaic_viroid_clone_C40g52_complete_sequence	35.1	34.4	36.3	36.4	36.1	36.2	31.7	33.4	35.1	36.2	36.2	37.0	37.1	36.4	36.0	35.1	34.6	35.0	35.2	34.8	34.8	34.6	35.0	34.8	34.8	34.8	35.0	35.3	34.7	34.0	34.7	34.6	32.2	35.9	32.2	34.6	34.4	22.9	32.1	32.4	28.9	35.3	37.0	35.5	32.4	37.0	35.9	36.2	36.6
JN377838.1_Peach_latent_mosaic_viroid_clone_C40g53_complete_sequence	34.6	34.7	35.8	35.7	35.9	36.2	31.1	32.6	34.6	36.1	35.3	36.1	36.5	35.9	35.9	34.6	33.8	34.3	34.4	34.0	34.0	33.8	34.3	34.0	34.0	34.0	34.7	34.5	33.9	33.3	33.9	34.6	32.1	35.7	32.1	34.7	34.6	23.0	31.7	32.4	28.2	34.5	36.5	34.7	32.4	36.5	35.4	35.6	36.0
JN377839.1_Peach_latent_mosaic_viroid_clone_C40g55_complete_sequence	34.5	34.2	35.7	35.7	35.7	36.0	31.0	32.6	34.2	35.6	35.4	36.4	36.4	35.8	35.3	34.5	33.8	34.2	34.3	34.0	34.0	33.8	34.2	34.0	34.0	34.0	34.6	34.4	33.8	33.2	33.8	34.4	31.7	35.5	31.7	34.6	34.4	22.9	31.6	31.9	28.1	34.5	36.4	34.7	31.9	36.4	35.3	35.5	36.1
JN377840.1_Peach_latent_mosaic_viroid_clone_C40g56_complete_sequence	34.6	34.7	35.8	35.7	35.9	36.2	31.1	32.6	34.6	36.1	35.3	36.1	36.5	35.9	35.9	34.6	33.8	34.3	34.4	34.0	34.0	33.8	34.3	34.0	34.0	34.0	34.7	34.5	33.9	33.3	33.9	34.6	32.1	35.7	32.1	34.7	34.6	23.0	31.7	32.4	28.2	34.5	36.5	34.7	32.4	36.5	35.4	35.6	36.0
JN377841.1_Peach_latent_mosaic_viroid_clone_C40g57_complete_sequence	34.8	34.7	36.2	36.4	36.1	36.4	31.5	33.1	34.8	36.5	35.5	36.7	36.9	36.3	36.3	34.8	34.0	34.5	34.6	34.3	34.3	34.0	34.5	34.3	34.0	34.3	34.9	34.7	34.3	33.7	34.3	34.8	32.4	35.9	32.4	34.9	34.8	22.8	32.1	32.6	28.6	35.0	36.7	35.2	32.6	36.7	35.8	36.1	36.2
JN377842.1_Peach_latent_mosaic_viroid_clone_P1.148g25_complete_sequence	34.2	33.8	34.9	36.0	35.9	36.0	30.5	32.2	34.6	35.0	35.3	36.3	35.9	35.2	35.2	33.8	33.4	33.8	33.8	33.6	33.6	33.4	33.8	33.6	33.4	33.6	34.3	34.0	33.5	32.6	33.5	34.4	32.1	34.8	32.1	34.3	34.2	23.9	31.3	32.4	28.4	34.5	36.0	34.7	32.4	36.0	34.5	35.2	34.9
JN377844.1_Peach_latent_mosaic_viroid_clone_P1.148g27_complete_sequence	34.6	34.7	35.8	35.5	35.6	36.0	31.1	33.1	34.6	35.9	35.5	36.5	36.3	35.6	35.6	34.6	34.0	34.5	34.6	34.3	34.3	34.0	34.5	34.3	34.0	34.3	34.5	34.7	34.3	33.3	34.3	34.6	32.4	35.2	32.4	34.7	34.6	24.1	31.3	32.6	28.6	35.4	36.9	35.6	32.6	36.9	35.4	35.6	35.4
JN377845.1_Peach_latent_mosaic_viroid_clone_P1.148g28_complete_sequence	34.1	34.2	35.9	35.7	35.3	35.5	30.8	32.8	34.6	35.8	35.2	35.8	36.0	35.3	35.6	34.1	33.8	34.2	34.3	34.0	34.0	33.8	34.0	34.0	33.8	34.0	34.2	34.4	34.0	33.2	34.0	34.3	32.3	35.0	32.3	34.2	34.1	24.3	31.4	32.5	28.0	34.5	35.7	34.7	32.5	35.7	35.5	35.8	35.1
JN377846.1_Peach_latent_mosaic_viroid_clone_P1.148g32_complete_sequence	34.1	33.8	35.3	35.9	35.8	35.9	30.6	32.3	34.7	35.3	35.6	36.4	36.2	35.6	35.6	33.7	33.3	33.8	33.7	33.5	33.5	33.3	33.8	33.5	33.3	33.5	33.8	34.0	33.6	32.8	33.6	34.1	32.1	34.7	32.1	34.3	34.2	23.2	31.0	32.3	28.6	34.7	36.0	34.9	32.3	36.0	34.9	35.5	34.6
JN377847.1_Peach_latent_mosaic_viroid_clone_P1.148g33_complete_sequence	35.0	34.9	36.2	36.0	36.1	36.4	31.5	33.1	34.8	36.3	35.9	36.9	36.7	36.1	36.1	34.6	34.0	34.5	34.6	34.3	34.3	34.0	34.5	34.3	34.0	34.3	34.5	34.7	34.3	33.5	34.3	34.4	32.1	35.2	32.1	34.3	34.2	23.9	31.7	32.4	28.8	35.4	36.9	35.6	32.4	36.9	35.8	36.1	35.8
JN377848.1_Peach_latent_mosaic_viroid_clone_P1.148g34_complete_sequence	34.1	34.4	35.7	35.9	35.6	35.7	30.8	32.8	34.6	35.8	35.2	36.0	36.2	35.6	35.6	34.1	33.8	34.2	34.3	34.0	34.0	33.8	34.2	34.0	33.8	34.0	34.2	34.4	34.0	33.2	34.0	34.3	32.3	35.0	32.3	34.2	34.1	24.5	31.4	32.5	28.2	34.7	36.0	34.9	32.5	36.0	35.3	35.5	35.3
JN377849.1_Peach_latent_mosaic_viroid_clone_P1.148g35_complete_sequence	33.9	34.2	35.5	35.5	35.3	35.5	30.6	32.8	34.4	35.6	35.0	35.8	36.0	35.3	35.3	33.9	33.8	34.2	34.3	34.0	34.0	33.8	34.2	34.0	33.8	34.0	34.2	34.4	34.0	33.2	34.0	33.9	32.1	35.0	32.1	34.0	33.9	24.3	31.4	32.3	28.2	34.7	35.7	34.9	32.3	35.7	35.1	35.3	35.1
JN377851.1_Peach_latent_mosaic_viroid_clone_C40A349g02_complete_sequence	34.6	34.7	36.2	36.0	35.9	35.8	31.1	33.3	35.2	36.3	35.7	36.3	36.7	36.1	36.1	34.8	34.3	34.7	34.8	34.5	34.5	34.3	34.7	34.5	34.3	34.5	35.1	34.9	34.5	33.9	34.5	34.6	32.4	35.7	32.4	34.5	34.4	23.7	32.3	32.6	29.0	35.4	36.9	35.6	32.6	36.9	35.8	36.1	35.8
JN377852.1_Peach_latent_mosaic_viroid_clone_C40A349g04_complete_sequence	34.4	34.7	36.2	35.7	35.9	35.8	31.1	32.8	35.0	36.1	35.5	36.1	36.5	35.9	35.9	34.4	33.8	34.3	34.4	34.0	34.0	33.8	34.3	34.0	33.8	34.0	34.7	34.5	34.1	33.5	34.1	34.4	32.1	35.2	32.1	34.5	34.4	23.4	31.9	32.4	28.6	35.0	36.5	35.2	32.4	36.5	35.6	35.8	35.6
JN377853.1_Peach_latent_mosaic_viroid_clone_C40A349g05_complete_sequence	34.9	34.4	36.3	36.6	36.2	36.5	31.7	33.2	35.2	36.2	35.9	36.9	37.1	36.4	36.0	35.0	34.2	34.6	34.8	34.4	34.4	34.2	34.6	34.4	34.2	34.4	34.6	34.8	34.5	33.8	34.5	34.9	32.4	36.0	32.4	35.1	34.9	23.3	31.8	32.6	28.7	35.1	36.8	35.3	32.6	36.8	35.9	36.2	36.1
JN377854.1_Peach_latent_mosaic_viroid_clone_C40A349g11_complete_sequence	34.4	34.7	36.0	36.0	35.6	36.0	31.3	32.8	34.6	36.1	35.3	36.3	36.5	35.9	35.9	34.6	33.8	34.3	34.2	34.0	34.0	33.8	34.3	34.0	33.8	34.0	34.3	34.5	34.1	33.5	34.1	34.4	32.1	35.7	32.1	34.7	34.6	22.8	31.5	32.4	28.6	34.7	36.2	35.0	32.4	36.2	35.6	35.8	35.8
JN377855.1_Peach_latent_mosaic_viroid_clone_C40A349g12_complete_sequence	34.6	34.7	36.2	36.2	35.9	36.2	31.3	32.8	34.8	36.3	35.5	36.5	36.7	36.1	36.1	34.6	33.8	34.3	34.4	34.0	34.0	33.8	34.3	34.0	33.8	34.0	34.3	34.5	34.1	33.5	34.1	34.6	32.1	35.7	32.1	34.7	34.6	22.8	31.5	32.4	28.6	34.7	36.5	35.0	32.4	36.5	35.8	36.1	35.8
JN377856.1_Peach_latent_mosaic_viroid_clone_C40A349a01_complete_sequence	35.0	34.7	36.2	36.0	36.1	36.2	31.5	32.8	35.2	36.3	35.9	36.7	36.7	36.1	36.1	34.6	33.8	34.3	34.4	34.0	34.0	33.8	34.3	34.0	33.8	34.0	34.3	34.5	34.1	33.5	34.1	34.8	32.4	35.5	32.4	34.9	34.8	23.0	31.5	32.6	29.2	35.4	37.1	35.6	32.6	37.1	35.6	35.8	35.6
JN377857.1_Peach_latent_mosaic_viroid_clone_C40A349a03_complete_sequence	34.8	34.7	36.0	36.0	35.9	36.2	31.3	32.6	34.6	35.9	35.3	36.7	36.3	35.6	35.6	34.4	33.6	34.0	34.2	33.8	33.8	33.6	34.0	33.8	33.6	33.8	34.5	34.3	33.9	33.3	33.9	34.6	32.4	35.0	32.4	34.7	34.6	23.0	31.7	32.6	28.6	35.0	36.7	35.2	32.6	36.7	35.6	35.8	35.8
JN377858.1_Peach_latent_mosaic_viroid_clone_C40A349a06_complete_sequence	34.7	34.7	35.9	36.1	36.3	36.4	31.5	33.0	35.5	36.2	35.9	36.7	36.6	36.0	36.0	34.5	34.0	34.4	34.5	34.2	34.2	34.0	34.4	34.2	34.0	34.2	34.4	34.6	34.2	33.6	34.2	34.8	32.6	35.6	32.6	34.9	34.8	23.0	31.6	32.8	28.8	35.1	36.6	35.3	32.8	36.6	35.5	35.8	35.7
JN377859.1_Peach_latent_mosaic_viroid_clone_C40A349a07_complete_sequence	34.8	34.7	36.0	35.7	35.9	36.0	31.1	32.6	35.0	36.1	35.7	36.5	36.5	35.9	35.9	34.4	33.6	34.0	34.2	33.8	33.8	33.6	34.0	33.8	33.6	33.8	34.0	34.3	33.9	33.3	33.9	34.6	32.1	34.8	32.1	34.7	34.6	23.0	31.3	32.4	29.0	35.2	36.9	35.4	32.4	36.9	35.6	35.8	35.4
JN377860.1_Peach_latent_mosaic_viroid_clone_C40A349a08_complete_sequence	34.5	34.8	36.1	36.1	35.8	36.1	31.2	32.8	34.8	36.2	35.4	36.4	36.6	36.0	36.0	34.5	33.8	34.2	34.3	34.0	34.0	33.8	34.2	34.0	33.8	34.0	34.2	34.4	34.0	33.4	34.0	34.5	32.1	35.6	32.1	34.6	34.5	23.2	31.4	32.3	28.6	34.7	36.4	34.9	32.3	36.4	35.7	36.0	35.7
JN377861.1_Peach_latent_mosaic_viroid_clone_C40A349a11_complete_sequence	35.0	35.1	36.2	36.2	36.1	36.4	31.5	32.8	35.0	36.5	36.1	36.7	36.9	36.3	36.3	34.6	33.8	34.3	34.4	34.0	34.0	33.8	34.3	34.0	33.8	34.0	34.3	34.5	34.1	33.5	34.1	34.6	32.1	35.0	32.1	34.7	34.6	22.8	31.5	32.4	29.0	35.2	37.1	35.4	32.4	37.1	35.8	36.1	35.8
JN377862.1_Peach_latent_mosaic_viroid_clone_C40A349a12_complete_sequence	35.0	34.7	36.0	36.2	36.1	36.4	31.5	32.8	35.0	36.3	35.9	36.9	36.7	36.1	36.1	34.6	33.8	34.3	34.4	34.0	34.0	33.8	34.3	34.0	33.8	34.0	34.3	34.5	34.1	33.5	34.1	34.8	32.4	35.2	32.4	34.9	34.8	23.0	31.5	32.6	28.8	35.2	36.9	35.4	32.6	36.9	35.6	35.8	35.8
JN377864.1_Peach_latent_mosaic_viroid_clone_P1.148C349g69_complete_sequence	34.4	34.7	36.0	36.0	35.6	36.0	31.1	32.8	34.4	36.1	35.3	36.3	36.5	35.9	35.9	34.4	33.8	34.3	34.4	34.0	34.0	33.8	34.3	34.0	33.8	34.0	34.3	34.5	34.1	33.3	34.1	34.4	32.1	35.5	32.1	34.5	34.4	23.7	31.5	32.4	28.4	34.7	36.2	35.0	32.4	36.2	35.6	35.8	35.6
JN377865.1_Peach_latent_mosaic_viroid_clone_P1.148C349g70_complete_sequence	34.4	34.3	35.8	36.0	35.9	36.0	31.1	33.1	34.8	36.1	35.5	36.3	36.5	35.9	35.9	34.4	34.0	34.5	34.6	34.3	34.3	34.0	34.5	34.3	34.0	34.3	34.9	34.7	34.3	33.5	34.3	34.4	32.4	35.5	32.4	34.5	34.4	24.1	32.1	32.6	28.6	35.0	36.2	35.2	32.6	36.2	35.4	35.6	35.8
JN377866.1_Peach_latent_mosaic_viroid_clone_P1.148C349g71_complete_sequence	34.2	34.3	35.5	35.7	35.6	35.8	31.1	32.6	34.6	35.6	35.3	36.1	36.1	35.4	35.4	34.0	33.6	34.0	34.2	33.8	33.8	33.6	34.0	33.8	33.6	33.8	34.5	34.3	33.9	33.1	33.9	34.4	32.4	34.8	32.4	34.3	34.2	24.3	31.7	32.6	28.4	34.7	36.0	35.0	32.6	36.0	35.2	35.4	35.4
JN377867.1_Peach_latent_mosaic_viroid_clone_P1.148C349g72_complete_sequence	34.4	34.5	36.0	35.7	35.9	36.0	31.5	32.8	34.8	35.4	35.5	36.3	36.3	35.6	35.6	34.2	33.8	34.3	34.4	34.0	34.0	33.8	34.3	34.0	33.8	34.0	34.7	34.5	34.1	33.3	34.1	34.4	32.4	35.2	32.4	34.5	34.4	24.1	31.9	32.6	28.6	35.0	36.2	35.2	32.6	36.2	35.4	35.6	35.6
JN377868.1_Peach_latent_mosaic_viroid_clone_P1.148C349g73_complete_sequence	34.2	34.3	35.8	35.7	35.6	35.8	30.9	32.8	34.6	35.9	35.3	36.1	36.3	35.6	35.6	34.2	33.8	34.3	34.4	34.0	34.0	33.8	34.3	34.0	33.8	34.0	34.7	34.5	34.1	33.3	34.1	34.2	32.1	35.2	32.1	34.3	34.2	24.1	31.9	32.4	28.4	34.7	36.0	35.0	32.4	36.0	35.4	35.6	35.6
JN377869.1_Peach_latent_mosaic_viroid_clone_P1.148C349g74_complete_sequence	34.2	34.0	35.5	36.0	35.4	35.5	30.9	33.3	34.6	35.6	35.1	36.3	36.1	35.4	35.4	34.6	34.3	34.7	34.8	34.5	34.5	34.3	34.7	34.5	34.3	34.5	35.1	34.9	34.5	33.7	34.5	34.4	32.6	35.7	32.6	34.3	34.2	24.3	31.9	32.8	28.6	35.2	36.5	35.4	32.8	36.5	35.2	35.4	35.6
JN377870.1_Peach_latent_mosaic_viroid_clone_P1.148C349a58_complete_sequence	35.2	35.1	35.5	35.7	36.5	36.6	31.3	33.1	34.8	35.9	35.5	36.5	36.3	35.6	35.6	34.8	34.5	34.9	35.0	34.7	34.7	34.5	34.9	34.7	34.7	34.7	34.9	35.1	34.3	33.5	34.3	35.0	32.8	35.5	32.8	35.1	35.0	23.7	31.7	33.0	28.8	35.4	37.1	35.6	33.0	37.1	35.2	35.4	36.0
JN377871.1_Peach_latent_mosaic_viroid_clone_P1.148C349a59_complete_sequence	35.2	35.1	35.5	35.7	36.5	36.6	31.3	33.1	34.8	35.9	35.5	36.5	36.3	35.6	35.6	34.8	34.5	34.9	35.0	34.7	34.7	34.5	34.9	34.7	34.7	34.7	34.9	35.1	34.3	33.5	34.3	35.0	32.8	35.5	32.8	35.1	35.0	23.7	31.7	33.0	28.8	35.4	37.1	35.6	33.0	37.1	35.2	35.4	36.0
JN377872.1_Peach_latent_mosaic_viroid_clone_P1.148C349a60_complete_sequence	34.2	34.0	35.3	35.3	35.2	35.5	30.7	32.2	34.4	35.6	35.3	36.3	36.1	35.4	35.4	33.8	33.2	33.6	33.5	33.4	33.4	33.2	33.6	33.4	33.2	33.4	33.6	33.8	33.5	32.6	33.5	34.0	31.7	34.4	31.7	34.1	34.0	22.8	30.9	31.9	28.0	34.5	36.2	34.7	31.9	36.2	34.9	35.2	34.7
JN377873.1_Peach_latent_mosaic_viroid_clone_P1.148C349a61_complete_sequence	34.4	34.3	35.1	35.7	35.9	36.2	30.7	32.2	34.4	35.6	35.3	36.5	36.1	35.4	35.4	34.2	33.4	33.8	34.0	33.6	33.6	33.4	33.8	33.6	33.4	33.6	33.8	34.0	33.5	32.6	33.5	34.4	31.7	34.8	31.7	34.5	34.4	23.0	30.9	31.9	28.6	34.5	36.5	34.7	31.9	36.5	34.5	35.2	35.1
JN377874.1_Peach_latent_mosaic_viroid_clone_P1.148C349a67_complete_sequence	34.6	34.7	35.1	35.5	36.1	36.4	30.7	32.2	34.6	35.6	35.3	36.3	36.1	35.4	35.4	34.4	33.6	34.0	34.2	33.8	33.8	33.6	34.0	33.8	33.8	33.8	34.0	34.3	33.5	32.6	33.5	34.6	31.9	35.0	31.9	34.7	34.6	23.2	30.9	32.1	28.4	34.5	36.7	34.7	32.1	36.7	34.5	35.2	35.4
JN377876.1_Peach_latent_mosaic_viroid_clone_C40stemg2_complete_sequence	35.3	34.8	36.8	36.7	35.8	35.7	31.7	33.9	35.9	36.4	36.1	36.7	37.2	37.0	36.6	35.4	34.8	35.3	35.4	35.0	35.0	34.8	35.3	35.0	34.8	35.0	35.3	35.5	35.2	34.5	35.2	34.9	32.7	35.4	32.7	34.3	34.0	24.1	32.6	32.9	29.0	35.4	37.0	35.6	32.9	36.8	36.8	36.7	36.5
JN377877.1_Peach_latent_mosaic_viroid_clone_C40stemg3_complete_sequence	35.0	35.5	36.4	35.7	36.4	36.6	31.3	33.3	35.7	36.7	36.4	36.9	37.1	36.7	36.7	35.0	34.3	34.7	34.8	34.5	34.5	34.3	34.7	34.5	34.3	34.5	34.7	34.9	34.5	33.9	34.5	35.4	32.9	34.7	32.9	34.7	34.6	23.7	31.9	33.1	29.0	35.2	37.3	35.4	33.3	37.1	36.2	36.3	35.4
JN377878.1_Peach_latent_mosaic_viroid_clone_C40stemg6_complete_sequence	33.5	33.8	34.8	34.5	34.3	34.3	30.9	32.6	35.2	34.0	34.3	34.8	34.9	34.5	34.0	33.9	33.1	33.5	33.7	33.3	33.3	33.1	33.5	33.3	33.1	33.3	34.0	33.8	33.9	33.3	33.9	33.7	31.4	34.1	31.4	33.3	32.9	23.6	31.7	31.6	28.0	34.3	35.5	34.5	31.6	35.3	34.7	34.7	35.3
JN377879.1_Peach_latent_mosaic_viroid_clone_C40stemg7_complete_sequence	34.5	34.4	36.1	35.7	35.6	35.5	30.6	32.8	34.2	35.4	35.3	35.8	36.2	35.8	35.4	34.5	34.0	34.5	34.6	34.3	34.3	34.0	34.5	34.3	33.8	34.3	34.9	34.7	34.0	33.4	34.0	34.7	32.5	35.4	32.5	34.3	34.0	23.2	31.8	32.7	28.1	34.5	36.5	34.7	32.7	36.2	35.9	35.9	35.9
JN377880.1_Peach_latent_mosaic_viroid_clone_C40stemg8_complete_sequence	34.1	34.0	35.2	34.7	35.6	35.5	31.3	33.5	36.1	35.1	35.4	35.9	36.0	35.5	35.1	34.3	33.8	34.2	34.3	34.0	34.0	33.8	34.2	34.0	33.8	34.0	34.6	34.4	34.5	33.9	34.5	33.9	31.6	34.9	31.6	33.7	33.4	23.6	32.3	31.8	28.6	35.0	36.2	35.2	31.8	35.9	35.1	35.1	35.7
JN377881.1_Peach_latent_mosaic_viroid_clone_C40stemg9_complete_sequence	34.7	33.8	35.4	35.0	34.9	35.0	30.7	32.3	34.2	35.3	34.7	35.3	36.2	35.7	35.3	34.3	33.5	34.0	34.1	33.8	33.8	33.5	34.0	33.8	33.8	33.8	34.0	34.2	33.5	32.9	33.5	34.7	32.4	34.7	32.4	35.0	34.9	22.4	31.0	32.6	27.8	34.0	36.3	34.2	32.6	35.9	34.8	35.3	35.6
JN377882.1_Peach_latent_mosaic_viroid_clone_C40stemg11_complete_sequence	35.6	36.1	36.2	35.5	37.1	37.2	31.5	33.5	35.7	36.5	36.1	36.7	36.9	36.5	36.5	35.7	34.9	35.3	35.5	35.1	35.1	34.9	35.3	35.1	35.1	35.1	35.3	35.5	34.7	34.1	34.7	36.0	33.1	35.2	33.1	35.1	35.0	24.1	32.1	33.3	29.2	35.4	37.7	35.6	33.5	37.5	36.0	36.1	36.0
JN377883.1_Peach_latent_mosaic_viroid_clone_C40stemg12_complete_sequence	35.0	35.2	36.4	35.7	36.4	36.5	31.5	33.3	35.5	36.1	36.1	36.7	36.9	36.5	36.5	35.0	34.3	34.7	34.8	34.5	34.5	34.3	34.7	34.5	34.3	34.5	34.7	34.9	34.5	33.9	34.5	35.6	33.1	34.7	33.1	34.8	34.7	23.9	31.9	33.3	28.8	35.2	37.1	35.4	33.1	36.9	36.2	36.3	35.8
JN377884.1_Peach_latent_mosaic_viroid_clone_C40A349g12.81_complete_sequence	34.9	34.4	36.3	36.6	36.2	36.5	31.7	33.2	35.2	36.2	35.9	36.9	37.1	36.4	36.0	35.0	34.2	34.6	34.8	34.4	34.4	34.2	34.6	34.4	34.2	34.4	34.6	34.8	34.5	33.8	34.5	34.9	32.4	36.0	32.4	35.1	34.9	23.1	31.8	32.6	28.7	35.1	36.8	35.3	32.6	36.8	35.9	36.2	36.1
JN377885.1_Peach_latent_mosaic_viroid_clone_C40A349g12.82_complete_sequence	34.6	34.3	36.3	36.0	35.5	35.8	31.0	32.6	34.5	35.6	34.9	36.2	36.5	35.9	35.4	34.3	33.5	33.9	34.0	33.7	33.7	33.5	33.9	33.7	33.5	33.7	33.9	34.1	33.8	33.2	33.8	34.2	31.8	35.3	31.8	34.4	34.2	23.0	31.2	32.0	28.1	34.5	36.1	34.7	32.0	36.1	35.9	36.2	36.0
JN377886.1_Peach_latent_mosaic_viroid_clone_C40A349g12.83_complete_sequence	34.4	34.7	36.0	36.0	35.6	36.0	31.1	32.6	34.6	36.1	35.3	36.3	36.5	35.9	35.9	34.4	33.6	34.0	34.2	33.8	33.8	33.6	34.0	33.8	33.6	33.8	34.0	34.3	33.9	33.3	33.9	34.4	31.9	35.5	31.9	34.4	34.3	23.4	31.3	32.1	28.2	34.5	36.2	34.7	32.1	36.2	35.6	35.8	35.6
JN377887.1_Peach_latent_mosaic_viroid_clone_C40A349g12.84_complete_sequence	34.2	34.9	36.0	36.0	35.9	36.2	31.5	32.6	34.6	35.9	35.3	36.3	36.3	35.6	35.6	34.4	33.6	34.0	34.2	33.8	33.8	33.6	34.0	33.8	33.6	33.8	34.0	34.3	33.9	33.3	33.9	34.2	31.7	35.7	32.1	34.3	34.2	23.2	31.3	31.9	28.2	34.5	36.2	34.7	31.9	36.2	35.6	35.6	35.8
JN377888.1_Peach_latent_mosaic_viroid_clone_C40A349g12.85_complete_sequence	34.8	34.7	36.2	36.4	36.1	36.4	31.5	33.1	35.0	36.5	35.7	36.7	36.9	36.3	36.3	34.8	34.0	34.5	34.6	34.3	34.3	34.0	34.5	34.3	34.0	34.3	34.5	34.7	34.3	33.7	34.3	34.8	32.4	35.9	32.4	34.9	34.8	23.0	31.7	32.6	28.6	35.0	36.7	35.2	32.6	36.7	35.8	36.1	36.0
JN377889.1_Peach_latent_mosaic_viroid_clone_C40A349g12.86_complete_sequence	35.6	34.8	36.5	35.8	36.0	36.3	31.3	33.1	35.0	36.2	36.1	37.2	37.1	36.4	36.0	35.0	34.3	34.7	34.8	34.5	34.5	34.3	34.7	34.5	34.3	34.5	34.7	34.9	34.5	33.9	34.5	34.3	31.9	35.6	31.9	34.1	33.7	23.4	31.9	32.1	29.1	35.6	37.3	35.8	32.1	37.3	36.1	36.3	35.9
JN377890.1_Peach_latent_mosaic_viroid_clone_C40A349g12.87_complete_sequence	34.4	34.7	36.0	36.0	35.9	36.0	31.1	32.8	34.8	36.1	35.5	36.3	36.5	35.9	35.9	34.4	33.8	34.3	34.4	34.0	34.0	33.8	34.3	34.0	33.8	34.0	34.3	34.5	34.1	33.5	34.1	34.9	32.6	35.5	32.6	35.1	34.9	23.5	31.5	32.8	28.4	34.7	36.2	35.0	32.8	36.2	35.6	35.8	35.6
JN377891.1_Peach_latent_mosaic_viroid_clone_C40A349g12.88_complete_sequence	34.8	34.9	36.2	36.8	35.9	36.2	31.5	33.1	35.0	36.3	35.5	36.9	36.7	36.1	36.1	34.8	34.0	34.5	34.6	34.3	34.3	34.0	34.5	34.3	34.0	34.3	34.5	34.7	34.3	33.7	34.3	34.8	32.6	35.7	32.6	34.5	34.4	23.4	31.7	32.8	28.6	35.0	36.7	35.2	32.8	36.7	35.8	36.1	36.0
JN680784.1_Peach_latent_mosaic_viroid_isolate_PLMVdOtago_1_complete_genome	35.3	34.7	35.6	35.2	36.3	36.0	31.4	33.2	35.3	35.3	35.6	35.7	36.1	35.7	35.3	35.4	34.8	35.3	35.4	35.0	35.0	34.8	35.3	35.0	34.6	35.0	35.7	35.5	34.5	33.8	34.5	36.2	33.5	35.6	33.8	36.2	36.1	24.7	32.5	34.0	28.8	35.1	37.4	35.3	34.0	37.2	35.2	35.3	35.6
KF417549.1_Peach_latent_mosaic_viroid_isolate_21_complete_genome	34.2	33.9	35.1	34.9	35.5	35.4	30.4	32.8	34.2	34.6	34.5	35.2	35.5	35.1	34.6	34.4	34.0	34.5	34.6	34.3	34.3	34.0	34.5	34.3	34.0	34.3	34.5	34.7	34.0	33.4	34.0	35.4	33.2	35.0	33.2	35.3	35.0	23.2	31.4	33.4	28.9	34.7	36.3	34.9	33.4	36.1	34.9	35.0	34.9
KF417550.1_Peach_latent_mosaic_viroid_isolate_91_complete_genome	34.0	34.1	34.9	34.5	35.1	34.8	30.2	32.6	34.0	35.3	34.3	34.8	35.7	35.3	35.3	34.0	33.6	34.0	34.2	33.8	33.8	33.6	34.0	33.8	33.6	33.8	34.0	34.3	33.6	33.0	33.4	35.2	33.2	34.8	33.4	35.1	35.2	23.0	31.2	33.6	28.9	34.2	35.9	34.5	33.6	35.7	34.7	34.8	34.3
KF417551.1_Peach_latent_mosaic_viroid_isolate_96_complete_genome	33.3	33.1	34.4	33.8	34.0	33.7	29.6	32.0	33.2	34.7	34.1	34.5	35.1	34.7	34.7	33.5	33.2	33.6	33.8	33.4	33.4	33.2	33.6	33.4	33.0	33.4	34.0	33.8	33.1	32.4	32.8	34.2	32.3	33.9	32.5	34.2	34.5	23.5	31.3	32.7	27.5	33.5	35.4	33.7	32.7	35.2	34.0	34.0	34.4
KF417552.1_Peach_latent_mosaic_viroid_isolate_291_complete_genome	33.7	33.8	34.8	33.9	34.9	34.6	30.2	32.6	33.5	35.3	34.5	34.4	35.8	35.3	35.3	34.0	33.3	33.8	33.9	33.5	33.5	33.3	33.8	33.5	33.3	33.5	33.8	34.0	33.6	33.0	33.4	34.6	33.5	34.2	33.7	34.5	34.6	23.2	31.2	33.9	28.4	34.2	35.7	34.5	33.9	35.5	34.7	34.7	34.0
KF417553.1_Peach_latent_mosaic_viroid_isolate_PR02_complete_genome	34.5	34.1	35.2	35.0	35.5	35.4	30.9	32.8	34.5	34.7	34.6	35.3	35.6	35.1	34.7	34.5	34.1	34.5	34.7	34.3	34.3	34.1	34.5	34.3	34.1	34.3	34.5	34.8	34.1	33.5	34.1	35.4	33.2	35.1	33.4	35.3	35.0	23.1	31.5	33.4	28.9	34.7	36.4	35.0	33.4	36.2	35.0	35.1	35.2
KF417554.1_Peach_latent_mosaic_viroid_isolate_PR03_complete_genome	33.9	33.5	34.6	34.0	34.7	34.4	30.0	32.2	33.9	34.7	34.3	34.3	35.1	34.7	34.7	34.2	33.6	34.0	34.2	33.8	33.8	33.6	34.0	33.8	33.4	33.8	34.5	34.3	33.3	32.6	33.1	35.1	32.2	34.6	32.4	34.9	34.5	23.7	31.5	32.6	27.8	33.7	36.0	33.9	32.6	35.8	34.0	34.3	34.6
KT005802.1_Peach_latent_mosaic_viroid_isolate_Sumi_complete_sequence	33.9	33.3	35.0	34.3	34.7	34.4	30.2	32.0	33.9	34.1	33.9	34.5	34.7	34.5	34.1	34.0	33.4	33.8	34.0	33.6	33.6	33.4	33.8	33.6	33.2	33.6	34.3	34.0	33.3	32.6	33.3	34.9	32.4	34.2	32.6	35.1	35.0	23.5	31.3	32.8	27.4	33.7	35.8	33.9	32.8	35.6	34.5	34.7	35.1
KT033033.1_Peach_latent_mosaic_viroid_isolate_Cheonjungdo1_complete_genome	34.8	34.7	36.0	35.2	36.3	36.0	30.9	33.3	35.0	34.8	35.3	35.5	35.6	35.2	34.8	35.3	34.8	35.2	35.3	35.0	35.0	34.8	35.2	35.0	34.5	35.0	35.6	35.4	34.6	34.0	34.6	36.2	33.8	36.0	34.0	36.4	36.3	23.9	32.6	34.2	28.3	34.6	36.8	34.8	34.2	36.5	35.8	35.8	35.5
KT033034.1_Peach_latent_mosaic_viroid_isolate_Cheonjungdo5_complete_genome	32.8	33.3	33.3	33.8	34.4	34.5	30.8	32.6	33.7	33.1	34.3	33.8	34.0	33.5	33.1	35.0	34.2	34.6	34.3	34.4	34.4	34.2	34.6	34.4	34.0	34.4	35.0	34.8	33.8	33.2	33.6	35.7	33.0	35.0	33.6	35.7	35.5	21.4	33.1	33.4	27.0	33.8	36.2	34.0	33.4	36.4	32.5	33.3	34.7
KT033035.1_Peach_latent_mosaic_viroid_isolate_Cheonjungdo7_complete_genome	32.3	32.7	33.1	33.4	33.8	33.8	30.5	32.6	33.5	33.0	34.1	33.5	33.8	33.4	33.0	34.4	33.8	34.3	33.8	34.0	34.0	33.8	34.3	34.0	33.6	34.0	34.7	34.5	33.9	33.5	33.7	34.9	32.3	34.6	33.0	34.7	34.5	21.4	33.0	32.8	27.0	33.9	35.6	34.1	32.8	35.8	32.6	33.4	33.9
KT033037.1_Peach_latent_mosaic_viroid_isolate_Cheonjungdo10_complete_genome	32.4	32.9	33.2	33.8	33.6	33.5	30.4	32.3	33.3	32.5	34.0	33.9	33.4	33.0	32.5	34.3	33.6	34.0	33.8	33.8	33.8	33.6	34.0	33.8	33.4	33.8	34.5	34.3	33.6	33.4	33.4	34.7	32.8	34.7	33.5	34.7	34.6	21.6	32.7	33.3	27.0	33.6	35.5	33.8	33.3	35.7	32.8	33.5	34.2
KT033038.1_Peach_latent_mosaic_viroid_isolate_Cheonjungdo11_complete_genome	32.8	33.3	33.3	34.2	34.4	34.5	30.8	32.3	33.5	33.5	34.1	34.2	34.4	34.0	33.5	34.8	34.0	34.4	34.1	34.2	34.2	34.0	34.4	34.2	33.8	34.2	34.8	34.6	33.6	33.2	33.4	35.4	32.8	34.7	33.4	35.4	35.3	21.6	32.7	33.2	27.4	34.0	36.4	34.2	33.2	36.6	32.5	33.3	34.7
KT033039.1_Peach_latent_mosaic_viroid_isolate_Cheonjungdo12_complete_genome	32.6	33.3	33.2	33.1	33.7	33.6	30.1	32.1	32.8	33.0	34.1	33.3	33.9	33.5	33.0	34.1	33.5	34.0	33.7	33.8	33.8	33.5	34.0	33.8	33.3	33.8	34.4	34.2	33.4	33.2	33.2	34.8	32.3	34.5	33.0	35.0	34.9	21.1	32.5	32.8	26.7	33.4	35.4	33.6	32.8	35.6	32.8	33.5	34.3
KT033040.1_Peach_latent_mosaic_viroid_isolate_Cheonjungdo14_complete_genome	32.4	33.3	33.3	33.5	34.2	34.1	30.4	32.6	33.5	33.1	34.3	33.6	34.0	33.5	33.1	34.5	34.0	34.4	34.1	34.2	34.2	34.0	34.4	34.2	33.8	34.2	34.8	34.6	33.8	33.4	33.6	35.2	32.8	34.7	33.4	35.2	35.1	21.6	32.9	33.2	27.2	33.8	35.7	34.0	33.2	36.0	32.7	33.5	34.3
KT033041.1_Peach_latent_mosaic_viroid_isolate_Cheonjungdo15_complete_genome	32.6	32.8	32.9	33.8	34.0	34.1	30.6	31.9	33.1	33.1	33.9	33.9	34.0	33.5	33.1	34.4	33.5	34.0	33.7	33.8	33.8	33.5	34.0	33.8	33.3	33.8	34.4	34.2	33.2	33.0	33.0	35.1	32.4	34.6	33.0	35.3	35.2	21.6	32.3	32.8	27.2	33.6	36.0	33.8	32.8	36.2	32.4	33.0	34.3
KT033042.1_Peach_latent_mosaic_viroid_isolate_Cheonjungdo16_complete_genome	33.0	33.3	33.3	33.8	34.4	34.5	31.0	32.3	33.5	33.1	34.3	33.9	34.0	33.5	33.1	34.8	34.0	34.4	34.1	34.2	34.2	34.0	34.4	34.2	33.8	34.2	34.8	34.6	33.6	33.4	33.4	35.5	32.8	35.0	33.5	35.7	35.6	21.6	32.7	33.3	27.2	33.6	36.0	33.8	33.3	36.2	32.8	33.4	34.8
KT033043.1_Peach_latent_mosaic_viroid_isolate_Cheonjungdo17_complete_genome	35.1	34.8	36.5	35.5	36.0	35.9	31.5	33.5	35.4	35.3	35.6	36.0	36.2	35.8	35.3	35.7	34.9	35.3	35.5	35.1	35.1	34.9	35.3	35.1	34.7	35.1	35.8	35.5	34.7	34.1	34.7	36.2	33.3	36.1	33.5	36.2	36.0	24.1	32.8	33.7	28.4	34.7	37.3	35.0	33.7	37.1	36.1	36.2	35.6
KT033044.1_Peach_latent_mosaic_viroid_isolate_Cheonjungdo18_complete_genome	33.0	33.3	33.3	33.8	34.4	34.5	31.0	32.3	33.5	33.1	34.3	33.9	34.0	33.5	33.1	34.8	34.0	34.4	34.1	34.2	34.2	34.0	34.4	34.2	33.8	34.2	34.8	34.6	33.6	33.4	33.4	35.5	32.8	35.0	33.5	35.7	35.6	21.6	32.7	33.3	27.2	33.6	36.0	33.8	33.3	36.2	32.8	33.4	34.8
KT033045.1_Peach_latent_mosaic_viroid_isolate_Cheonjungdo19_complete_genome	32.8	33.3	33.3	33.8	34.4	34.5	30.8	32.3	33.5	33.1	34.1	33.8	34.0	33.5	33.1	34.8	34.0	34.4	34.1	34.2	34.2	34.0	34.4	34.2	33.8	34.2	34.8	34.6	33.6	33.2	33.4	35.4	32.8	34.7	33.4	35.4	35.3	21.2	32.7	33.2	27.0	33.6	36.0	33.8	33.2	36.2	32.5	33.3	34.7
KT033046.1_Peach_latent_mosaic_viroid_isolate_Cheonjungdo20_complete_genome	32.8	33.3	33.3	33.8	34.4	34.5	30.8	32.3	33.5	33.1	34.1	33.8	34.0	33.5	33.1	34.8	34.0	34.4	34.1	34.2	34.2	34.0	34.4	34.2	33.8	34.2	34.8	34.6	33.6	33.2	33.4	35.4	32.8	34.7	33.4	35.4	35.3	21.2	32.7	33.2	27.0	33.6	36.0	33.8	33.2	36.2	32.5	33.3	34.7
KT033047.1_Peach_latent_mosaic_viroid_isolate_Cheonjungdo21_complete_genome	32.8	33.3	33.7	34.0	34.4	34.3	30.8	32.6	33.9	33.5	34.7	34.0	34.4	34.0	33.5	35.0	34.0	34.4	33.9	34.2	34.2	34.0	34.4	34.2	33.8	34.2	34.8	34.6	33.8	33.4	33.6	35.4	33.0	35.2	33.6	35.2	35.1	21.4	32.9	33.4	27.4	33.8	36.2	34.0	33.4	36.4	33.1	34.0	34.5
KT033048.1_Peach_latent_mosaic_viroid_isolate_Cheonjungdo22_complete_genome	32.4	32.8	32.8	33.8	34.0	34.1	30.4	31.9	33.1	33.1	33.6	33.8	34.0	33.5	33.1	34.3	33.5	34.0	33.7	33.8	33.8	33.5	34.0	33.8	33.3	33.8	34.4	34.2	33.2	32.8	33.0	35.0	32.3	34.3	33.0	35.0	34.9	21.2	32.3	32.8	27.0	33.6	36.0	33.8	32.8	36.2	32.1	32.9	34.3
KT033049.1_Peach_latent_mosaic_viroid_isolate_Cheonjungdo23_complete_genome	32.8	33.1	33.1	33.5	34.2	34.3	30.8	32.1	33.3	32.9	34.1	33.7	33.8	33.3	32.9	34.6	33.8	34.2	33.9	34.0	34.0	33.8	34.2	34.0	33.5	34.0	34.6	34.4	33.4	33.2	33.2	35.3	32.6	34.8	33.3	35.5	35.4	21.4	32.5	33.0	27.0	33.4	35.8	33.6	33.0	36.0	32.6	33.2	34.6
KT033050.1_Peach_latent_mosaic_viroid_isolate_Cheonjungdo24_complete_genome	34.9	34.2	36.1	35.1	35.8	35.5	31.2	33.3	35.0	34.7	35.2	35.4	35.6	35.1	34.7	35.3	34.7	35.1	35.3	34.9	34.9	34.7	35.1	34.9	34.5	34.9	35.5	35.3	34.5	33.9	34.5	35.7	33.3	35.5	33.5	35.7	35.6	23.4	32.6	33.7	28.2	34.5	36.7	34.7	33.7	36.5	35.7	35.8	35.4
KT033051.1_Peach_latent_mosaic_viroid_isolate_Cheonjungdo25_complete_genome	34.6	34.5	35.8	35.4	36.1	35.8	30.7	33.1	34.8	35.0	35.1	35.7	35.9	35.4	35.0	35.1	34.5	35.0	35.1	34.8	34.8	34.5	35.0	34.8	34.3	34.8	35.4	35.2	34.4	33.8	34.4	36.0	33.5	35.7	33.8	36.2	36.1	24.1	32.4	34.0	28.5	34.8	37.0	35.0	34.0	36.8	35.6	35.6	35.3
KT033052.1_Peach_latent_mosaic_viroid_isolate_Cheonjungdo26_complete_genome	32.6	32.8	32.9	33.3	34.0	34.1	30.6	32.3	33.1	32.7	33.9	33.5	33.5	33.1	32.7	34.8	33.9	34.3	34.0	34.1	34.1	33.9	34.3	34.1	33.7	34.1	34.8	34.5	33.5	33.3	33.3	35.5	32.8	35.0	33.4	35.7	35.5	21.5	32.6	33.2	27.1	33.5	36.0	33.8	33.2	36.2	32.4	33.0	34.3
KU048778.1_Peach_latent_mosaic_viroid_isolate_apricot2.1.1_complete_genome	34.5	34.2	35.9	34.9	35.8	35.5	30.8	33.1	34.7	34.5	35.0	35.2	35.3	34.9	34.5	35.0	34.5	34.9	35.0	34.7	34.7	34.5	34.9	34.7	34.3	34.7	35.3	35.1	34.3	33.7	34.3	35.7	33.3	35.2	33.5	35.9	35.4	23.9	32.3	33.7	28.0	34.3	36.5	34.5	33.7	36.2	35.5	35.5	35.2
KU048779.1_Peach_latent_mosaic_viroid_isolate_apricot2.1_complete_genome	34.7	34.6	36.1	34.9	36.0	35.7	31.0	33.3	35.0	35.1	35.6	35.2	36.0	35.6	35.1	35.3	34.7	35.1	35.3	34.9	34.9	34.7	35.1	34.9	34.5	34.9	35.5	35.3	34.5	33.9	34.5	35.9	33.3	35.5	33.5	36.2	35.6	23.9	32.6	33.7	28.4	34.5	36.7	34.7	33.7	36.5	35.7	35.8	35.4
KU048780.1_Peach_latent_mosaic_viroid_isolate_apricot17.1_complete_genome	35.1	34.8	36.5	35.5	36.4	36.1	31.5	33.3	35.6	35.3	35.9	36.0	36.2	35.8	35.3	35.3	34.7	35.1	35.3	34.9	34.9	34.7	35.1	34.9	34.5	34.9	35.5	35.3	34.5	33.9	34.3	35.9	33.5	35.5	33.7	36.2	35.6	23.7	32.6	33.9	28.2	34.5	36.9	34.7	33.9	36.7	36.1	36.2	35.9
KU048781.1_Peach_latent_mosaic_viroid_isolate_apricot17.2_complete_genome	34.9	34.6	36.3	35.3	36.6	35.9	31.2	33.3	35.4	35.1	35.6	35.8	36.0	35.6	35.1	35.3	34.7	35.1	35.3	34.9	34.9	34.7	35.1	34.9	34.5	34.9	35.5	35.3	34.5	33.7	34.3	35.9	33.5	35.5	33.7	36.2	35.6	23.7	32.6	33.9	28.0	34.5	36.9	34.7	33.9	36.7	35.9	36.0	35.6
KU048782.1_Peach_latent_mosaic_viroid_isolate_cherry9.3_complete_genome	35.4	34.8	36.8	35.7	36.4	36.1	31.7	33.9	35.8	35.6	36.1	36.2	36.4	36.0	35.6	35.9	35.3	35.8	35.9	35.5	35.5	35.3	35.8	35.5	35.1	35.5	36.2	36.0	35.2	34.5	35.0	36.4	33.9	36.1	34.1	36.4	36.2	23.9	33.2	34.3	28.8	35.2	37.5	35.4	34.3	37.3	36.3	36.4	36.1
KU048783.1_Peach_latent_mosaic_viroid_isolate_cherry9.4_complete_genome	34.9	34.6	36.3	35.3	36.2	35.9	31.2	33.5	35.2	34.9	35.4	35.6	35.8	35.3	34.9	35.5	34.9	35.3	35.5	35.1	35.1	34.9	35.3	35.1	34.7	35.1	35.8	35.5	34.7	34.1	34.5	36.2	33.7	35.7	33.9	36.4	36.2	23.9	32.8	34.1	28.4	34.7	36.9	35.0	34.1	36.7	35.9	36.0	35.6
KU048784.1_Peach_latent_mosaic_viroid_isolate_cherry9.5_complete_genome	34.7	34.4	36.1	35.1	36.0	35.7	31.0	33.3	35.2	34.9	35.4	35.6	35.8	35.3	34.9	35.3	34.7	35.1	35.3	34.9	34.9	34.7	35.1	34.9	34.5	34.9	35.5	35.3	34.5	33.9	34.3	35.9	33.5	35.5	33.7	36.6	35.6	23.9	32.6	33.9	28.6	34.5	36.9	34.7	33.9	36.7	35.7	35.8	35.4
KU048785.1_Peach_latent_mosaic_viroid_isolate_cherry_11.1_complete_genome	35.0	34.7	36.2	35.4	36.3	36.0	31.1	33.5	35.2	35.0	35.5	35.7	35.9	35.4	35.0	35.5	35.0	35.4	35.5	35.2	35.2	35.0	35.4	35.2	34.8	35.2	35.8	35.6	34.8	34.2	34.8	36.2	33.8	35.7	34.0	36.4	36.3	23.9	32.8	34.2	28.5	34.8	37.0	35.0	34.2	36.8	36.0	36.1	35.7
KU048786.1_Peach_latent_mosaic_viroid_isolate_cherry11.2_complete_genome	35.0	34.7	36.2	35.4	36.2	35.9	31.1	33.5	35.0	35.0	35.7	36.0	35.9	35.4	35.0	35.5	35.0	35.4	35.5	35.2	35.2	35.0	35.4	35.2	34.8	35.2	35.8	35.6	34.8	34.2	34.8	36.2	33.4	35.7	33.6	36.4	36.2	23.8	32.8	33.8	28.4	34.8	37.0	35.0	33.8	36.8	36.0	36.1	35.7
KU048787.1_Peach_latent_mosaic_viroid_isolate_cherry11.5_complete_genome	35.0	34.7	36.2	35.4	36.3	36.0	31.1	33.5	35.2	35.0	35.5	35.7	35.9	35.4	35.0	35.5	35.0	35.4	35.5	35.2	35.2	35.0	35.4	35.2	34.8	35.2	35.8	35.6	34.8	34.2	34.6	36.2	33.8	35.7	34.0	36.4	36.3	23.9	32.8	34.2	28.5	34.8	37.0	35.0	34.2	36.8	36.0	36.1	35.7
KU048788.1_Peach_latent_mosaic_viroid_isolate_pear29.1_complete_genome	35.1	34.6	36.5	36.0	36.2	35.9	31.5	33.5	35.6	35.8	35.9	36.4	36.6	36.2	35.8	35.5	34.9	35.3	35.5	35.1	35.1	34.9	35.3	35.1	34.7	35.1	35.8	35.5	34.7	34.1	34.7	35.9	33.5	35.7	33.7	35.9	35.8	23.9	32.8	33.9	28.8	35.2	37.5	35.4	33.9	37.3	36.1	36.2	35.9
KU048789.1_Peach_latent_mosaic_viroid_isolate_pear29.4_complete_genome	35.4	34.8	36.8	35.7	36.4	36.1	31.7	33.7	35.6	35.3	35.9	36.0	36.2	35.8	35.3	35.7	35.1	35.5	35.7	35.3	35.3	35.1	35.5	35.3	34.9	35.3	36.0	35.8	35.0	34.3	35.0	36.2	33.7	35.9	33.9	36.2	36.0	24.1	33.0	34.1	28.6	35.0	37.1	35.2	34.1	36.9	36.3	36.4	36.1
KU048791.1_Peach_latent_mosaic_viroid_isolate_plum1.1_complete_genome	34.7	34.2	35.7	34.9	35.8	35.5	31.0	33.1	34.7	34.9	35.2	35.2	35.8	35.3	34.9	34.8	34.5	34.9	35.0	34.7	34.7	34.5	34.9	34.7	34.3	34.7	35.3	35.1	34.3	33.7	34.3	35.5	33.5	35.2	33.7	35.7	35.6	23.4	32.3	33.9	28.0	34.3	36.2	34.5	33.9	36.0	35.3	35.5	35.4
KU048792.1_Peach_latent_mosaic_viroid_isolate_plum1.2_complete_genome	34.7	34.4	36.1	34.7	35.8	35.5	30.8	32.8	34.7	35.1	35.2	35.0	36.0	35.6	35.1	35.0	34.5	34.9	35.0	34.7	34.7	34.5	34.9	34.7	34.3	34.7	35.3	35.1	34.1	33.5	34.1	35.9	33.7	35.0	33.9	36.2	36.4	23.4	32.1	34.1	28.0	34.1	36.5	34.3	34.1	36.2	35.3	35.3	35.2
KU048793.1_Peach_latent_mosaic_viroid_isolate_plum1.3_complete_genome	34.1	33.5	34.8	34.9	36.0	35.9	30.2	32.0	34.7	34.9	35.2	35.2	35.8	35.3	34.9	34.4	33.6	34.0	34.2	33.8	33.8	33.6	34.0	33.8	33.4	33.8	34.5	34.3	33.3	32.6	33.3	35.1	32.2	34.6	32.4	35.7	35.2	22.8	31.3	32.6	28.2	33.3	35.8	33.5	32.6	35.6	34.5	35.3	34.6
KU048794.1_Peach_latent_mosaic_viroid_isolate_quince4.1_complete_genome	35.1	34.6	36.5	35.5	35.8	35.9	31.7	33.5	35.0	35.1	35.2	35.8	36.0	35.6	35.1	35.7	34.9	35.3	35.3	35.1	35.1	34.9	35.3	35.1	34.7	35.1	35.8	35.5	34.7	34.1	34.7	35.9	33.5	35.9	33.7	36.2	36.0	23.7	33.2	33.9	28.0	34.7	36.9	35.0	33.9	36.7	36.1	36.2	36.1
KU048795.1_Peach_latent_mosaic_viroid_isolate_quince4.2_complete_genome	35.4	34.8	36.8	35.7	36.4	36.1	31.7	33.7	35.6	35.3	35.9	36.0	36.2	35.8	35.3	35.7	35.1	35.5	35.7	35.3	35.3	35.1	35.5	35.3	34.9	35.3	36.0	35.8	35.0	34.3	35.0	36.2	33.7	35.9	33.9	36.2	36.0	24.1	33.0	34.1	28.6	35.0	37.1	35.2	34.1	36.9	36.3	36.4	36.1
KU048796.1_Peach_latent_mosaic_viroid_isolate_w.pear4.1_complete_genome	34.9	34.6	36.3	35.3	36.2	35.9	31.2	33.3	35.2	34.9	35.4	35.6	35.8	35.3	34.9	35.5	34.7	35.1	35.3	34.9	34.9	34.7	35.1	34.9	34.5	34.9	35.5	35.3	34.5	33.9	34.3	36.2	33.5	35.7	33.7	36.4	36.2	24.1	32.6	33.9	28.2	34.5	36.9	34.7	33.9	36.7	35.9	36.0	35.6
KU048797.1_Peach_latent_mosaic_viroid_isolate_w.pear4.3_complete_genome	35.1	34.6	36.5	35.5	36.2	35.9	31.5	33.7	35.6	35.3	35.9	36.0	36.2	35.8	35.3	35.7	35.1	35.5	35.7	35.3	35.3	35.1	35.5	35.3	34.9	35.3	36.0	35.8	35.0	34.3	34.7	36.2	33.7	35.9	33.9	36.2	36.0	24.1	33.0	34.1	28.6	35.0	37.3	35.2	34.1	37.1	36.1	36.2	35.9
KU048798.1_Peach_latent_mosaic_viroid_isolate_w.pear4.2_complete_genome	35.1	34.6	36.5	35.5	36.1	35.8	31.5	33.7	35.1	35.1	35.8	36.4	36.0	35.6	35.1	35.6	35.1	35.5	35.7	35.3	35.3	35.1	35.5	35.3	34.9	35.3	36.0	35.8	35.0	34.3	34.7	36.1	33.3	35.8	33.5	36.1	35.9	24.1	33.0	33.8	28.5	35.0	37.1	35.2	33.8	36.9	36.1	36.2	35.9
KX430152.1_Peach_latent_mosaic_viroid_isolate_v1.1_complete_sequence	32.4	32.3	33.4	33.0	33.1	33.5	30.0	31.8	31.8	32.5	33.0	33.7	33.2	32.8	32.5	33.3	33.0	33.4	33.5	33.2	33.2	33.0	33.4	33.2	32.8	33.2	33.8	33.6	32.8	32.4	32.6	34.7	32.3	34.2	33.0	34.9	34.7	22.3	32.6	32.8	27.2	33.3	35.7	33.5	32.8	35.5	32.6	32.8	33.8
KX430153.1_Peach_latent_mosaic_viroid_isolate_v1.2_complete_sequence	32.4	32.5	33.6	33.6	33.8	34.1	30.0	32.2	32.4	33.2	33.5	34.3	33.8	33.4	33.2	33.8	33.4	33.8	34.0	33.6	33.6	33.4	33.8	33.6	33.2	33.6	34.3	34.0	33.3	32.8	33.1	35.3	32.8	34.6	33.4	35.3	35.2	21.7	33.0	33.2	27.0	33.7	36.3	33.9	33.2	36.1	32.8	33.5	34.1
KX430154.1_Peach_latent_mosaic_viroid_isolate_v1.3_complete_sequence	32.4	32.5	33.6	33.2	33.3	33.7	30.0	32.0	32.0	32.8	33.0	33.9	33.4	33.0	32.8	33.5	33.2	33.6	33.8	33.4	33.4	33.2	33.6	33.4	33.0	33.4	34.0	33.8	33.1	32.6	32.8	34.9	32.5	34.4	33.2	35.1	35.0	21.7	32.8	33.0	27.2	33.5	35.9	33.7	33.0	35.7	32.8	33.0	34.1
KX430155.1_Peach_latent_mosaic_viroid_isolate_v1.4_complete_sequence	33.5	33.1	33.8	33.6	34.5	34.6	30.9	33.1	33.3	33.6	33.9	33.9	34.5	34.1	33.6	34.8	34.5	34.9	35.0	34.7	34.7	34.5	34.9	34.7	34.3	34.7	35.3	35.1	34.1	33.7	33.9	36.2	33.9	35.7	34.5	36.4	36.2	21.6	33.6	34.3	28.2	34.5	37.1	34.7	34.3	36.9	33.2	33.4	34.6
KX430156.1_Peach_latent_mosaic_viroid_isolate_v1.5_complete_sequence	32.6	32.7	33.8	33.4	33.3	33.9	30.2	31.8	32.0	33.0	33.0	34.1	33.6	33.2	33.0	33.8	33.0	33.4	33.5	33.2	33.2	33.0	33.4	33.2	32.8	33.2	33.8	33.6	32.8	32.4	32.6	35.1	32.3	34.6	33.0	35.3	35.2	21.9	32.6	32.8	27.0	33.3	36.1	33.5	32.8	35.9	33.1	33.3	34.3
KX430157.1_Peach_latent_mosaic_viroid_isolate_v1.6_complete_sequence	32.4	32.5	33.6	33.6	33.8	34.1	30.0	32.2	32.4	33.2	33.5	34.3	33.8	33.4	33.2	33.8	33.4	33.8	34.0	33.6	33.6	33.4	33.8	33.6	33.2	33.6	34.3	34.0	33.3	32.8	33.1	35.3	32.8	34.6	33.4	35.3	35.2	21.9	33.0	33.2	27.0	33.7	36.3	33.9	33.2	36.1	32.8	33.5	34.1
KX430158.1_Peach_latent_mosaic_viroid_isolate_v1.7_complete_sequence	32.8	32.6	33.2	33.3	33.9	34.3	29.9	32.3	32.3	33.5	33.5	33.7	34.1	33.7	33.5	33.9	33.8	34.2	34.3	34.0	34.0	33.8	34.2	34.0	33.5	34.0	34.6	34.4	33.4	33.0	33.2	35.4	33.2	34.7	33.8	35.4	35.3	21.5	33.1	33.6	27.1	33.8	36.5	34.0	33.6	36.2	32.4	33.0	34.2
KX430159.1_Peach_latent_mosaic_viroid_isolate_v1.8_complete_sequence	33.3	33.0	33.6	33.8	34.4	34.8	30.6	33.0	33.3	33.9	34.1	34.1	34.8	34.3	33.9	34.8	34.4	34.8	35.0	34.6	34.6	34.4	34.8	34.6	34.2	34.6	35.3	35.0	34.0	33.6	33.8	36.4	33.9	35.9	34.5	36.4	36.2	21.8	33.5	34.3	27.8	34.5	37.3	34.7	34.3	37.1	33.1	33.7	34.8
KX430160.1_Peach_latent_mosaic_viroid_isolate_v1.9_complete_sequence	32.6	32.7	33.8	33.4	33.5	33.9	30.2	32.2	32.2	33.0	33.3	34.1	33.6	33.2	33.0	33.8	33.4	33.8	34.0	33.6	33.6	33.4	33.8	33.6	33.2	33.6	34.3	34.0	33.3	32.8	33.1	35.1	32.8	34.6	33.4	35.3	35.2	22.1	33.0	33.2	27.4	33.7	36.1	33.9	33.2	35.9	33.1	33.3	34.3
KX430161.1_Peach_latent_mosaic_viroid_isolate_v1.10_complete_sequence	32.7	32.7	33.8	33.4	33.6	34.0	30.3	32.2	32.4	33.0	32.8	33.7	33.6	33.2	33.0	33.8	33.4	33.8	34.0	33.6	33.6	33.4	33.8	33.6	33.2	33.6	34.3	34.0	33.3	32.8	33.1	35.1	33.0	34.6	33.7	35.3	35.2	21.8	33.0	33.5	27.4	33.7	36.0	33.9	33.5	35.8	33.0	33.2	34.0
KX430162.1_Peach_latent_mosaic_viroid_isolate_v2.1_complete_sequence	32.6	32.5	33.0	33.2	33.8	34.1	30.0	32.4	32.6	33.2	33.9	33.9	34.1	33.6	33.6	34.2	33.8	34.3	34.4	34.0	34.0	33.8	34.3	34.0	33.6	34.0	34.7	34.5	33.5	33.1	33.3	35.5	33.0	35.0	33.4	35.3	35.2	21.7	33.0	33.2	27.2	33.9	36.8	34.1	33.2	36.5	32.4	33.0	34.7
KX430163.1_Peach_latent_mosaic_viroid_isolate_v2.2_complete_sequence	32.7	32.7	32.9	33.2	34.1	34.4	30.1	32.4	32.8	33.2	33.5	33.5	34.1	33.6	33.6	34.2	33.8	34.3	34.4	34.0	34.0	33.8	34.3	34.0	33.6	34.0	34.7	34.5	33.5	33.1	33.3	35.7	33.5	35.0	33.9	35.7	35.6	21.8	33.0	33.7	27.2	33.9	36.7	34.1	33.7	36.5	32.4	33.0	34.4
KX430164.1_Peach_latent_mosaic_viroid_isolate_v2.3_complete_sequence	32.6	32.7	33.0	32.8	33.5	33.9	30.0	32.0	32.2	32.8	33.5	33.5	33.6	33.2	33.2	34.0	33.4	33.8	34.0	33.6	33.6	33.4	33.8	33.6	33.2	33.6	34.3	34.0	33.1	32.6	32.8	35.3	32.8	34.8	33.2	35.5	35.4	21.9	32.6	33.0	27.2	33.5	36.3	33.7	33.0	36.1	32.4	32.6	34.7
KX430165.1_Peach_latent_mosaic_viroid_isolate_v2.4_complete_sequence	32.4	32.5	32.8	33.0	33.8	34.1	29.8	32.2	32.4	33.0	33.7	33.7	33.8	33.4	33.4	34.0	33.6	34.0	34.2	33.8	33.8	33.6	34.0	33.8	33.4	33.8	34.5	34.3	33.3	32.8	33.1	35.5	33.0	35.0	33.4	35.5	35.4	21.7	32.8	33.2	27.0	33.7	36.5	33.9	33.2	36.3	32.2	32.8	34.5
KX430166.1_Peach_latent_mosaic_viroid_isolate_v2.5_complete_sequence	32.8	32.9	33.2	33.0	33.5	34.1	30.2	32.0	32.2	33.0	33.5	33.7	33.8	33.4	33.4	34.2	33.4	33.8	34.0	33.6	33.6	33.4	33.8	33.6	33.2	33.6	34.3	34.0	33.1	32.6	32.8	35.5	32.8	35.0	33.2	35.7	35.6	21.9	32.6	33.0	27.2	33.5	36.5	33.7	33.0	36.3	32.6	32.8	34.9
KX430167.1_Peach_latent_mosaic_viroid_isolate_v2.6_complete_sequence	32.4	32.5	32.8	33.0	33.8	34.1	29.8	32.6	32.4	33.0	33.7	33.7	33.8	33.4	33.4	34.4	34.0	34.5	34.6	34.3	34.3	34.0	34.5	34.3	33.8	34.3	34.9	34.7	33.7	33.3	33.5	35.9	33.4	35.2	33.8	35.9	35.8	22.1	32.8	33.6	27.4	34.1	37.0	34.3	33.6	36.8	32.2	32.8	34.5
KX430168.1_Peach_latent_mosaic_viroid_isolate_v2.7_complete_sequence	31.4	31.8	32.4	32.9	33.1	33.7	29.0	31.3	32.0	32.5	32.3	33.2	33.1	32.7	32.9	32.6	32.5	32.9	33.0	32.7	32.7	32.5	32.9	32.7	32.3	32.7	33.3	33.1	32.3	31.9	32.1	34.2	32.3	33.5	32.8	34.2	34.0	21.8	32.1	32.5	26.6	32.8	35.1	33.0	32.5	34.9	31.7	32.7	33.3
KX430169.1_Peach_latent_mosaic_viroid_isolate_V1.1.1_complete_sequence	32.8	32.7	33.4	33.2	33.8	34.1	30.2	32.2	32.2	33.2	33.5	33.9	33.8	33.4	33.2	34.0	33.6	34.0	34.2	33.8	33.8	33.6	34.0	33.8	33.4	33.8	34.5	34.3	33.3	32.8	33.1	35.3	32.8	34.8	33.4	35.5	35.4	22.1	33.0	33.2	27.4	33.7	36.3	33.9	33.2	36.1	32.6	32.8	34.3
KX430170.1_Peach_latent_mosaic_viroid_isolate_V1.1.2_complete_sequence	32.5	32.5	33.5	33.2	33.4	33.5	30.7	32.4	32.8	33.0	33.5	33.7	33.8	33.4	33.0	33.5	33.2	33.6	33.8	33.4	33.4	33.2	33.6	33.4	33.2	33.4	34.0	33.8	33.5	33.1	33.3	35.1	33.0	34.4	33.7	35.3	35.2	22.0	33.0	33.5	27.8	34.1	36.0	34.3	33.5	35.8	33.0	33.2	33.5
KX430171.1_Peach_latent_mosaic_viroid_isolate_V1.1.3_complete_sequence	32.6	32.5	33.2	33.0	33.5	33.9	30.0	32.0	32.0	33.0	33.3	33.7	33.6	33.2	33.0	33.8	33.4	33.8	34.0	33.6	33.6	33.4	33.8	33.6	33.2	33.6	34.3	34.0	33.1	32.6	32.8	35.3	32.5	34.8	33.2	35.5	35.2	22.3	32.8	33.0	27.4	33.5	36.1	33.7	33.0	35.9	32.4	32.6	34.1
KX430172.1_Peach_latent_mosaic_viroid_isolate_V1.1.4_complete_sequence	32.6	32.5	33.2	33.0	33.5	33.9	30.0	32.0	32.0	33.0	33.3	33.7	33.6	33.2	33.0	33.8	33.4	33.8	34.0	33.6	33.6	33.4	33.8	33.6	33.2	33.6	34.3	34.0	33.1	32.6	32.8	35.1	32.5	34.6	33.2	35.3	35.2	22.1	32.8	33.0	27.2	33.5	36.1	33.7	33.0	35.9	32.4	32.6	34.1
KX430173.1_Peach_latent_mosaic_viroid_isolate_V1.1.5_complete_sequence	32.5	32.5	33.8	33.4	33.4	33.5	30.5	32.6	32.8	33.4	33.7	33.7	34.3	33.8	33.4	33.8	33.4	33.8	34.0	33.6	33.6	33.4	33.8	33.6	33.4	33.6	34.3	34.0	33.7	33.3	33.5	35.1	33.0	34.6	33.7	35.3	35.2	22.0	33.2	33.5	27.8	34.1	36.0	34.3	33.5	35.8	33.2	33.4	33.8
KX430174.1_Peach_latent_mosaic_viroid_isolate_V1.1.6_complete_sequence	32.4	32.5	33.6	33.2	33.3	33.7	30.0	32.0	32.0	32.8	33.0	33.9	33.4	33.0	32.8	33.5	33.2	33.6	33.8	33.4	33.4	33.2	33.6	33.4	33.0	33.4	34.0	33.8	33.1	32.6	32.8	34.9	32.5	34.4	33.2	35.1	35.0	21.7	32.8	33.0	27.2	33.5	35.9	33.7	33.0	35.7	32.8	33.0	33.8
KX430175.1_Peach_latent_mosaic_viroid_isolate_V1.1.7_complete_sequence	32.6	32.6	33.7	33.2	33.4	33.8	30.0	32.0	32.3	32.9	32.9	33.5	33.5	33.1	32.9	33.6	33.2	33.6	33.8	33.4	33.4	33.2	33.6	33.4	33.0	33.4	34.0	33.8	33.1	32.6	32.8	35.0	32.9	34.5	33.5	35.2	35.0	22.2	32.8	33.3	27.2	33.5	35.9	33.7	33.3	35.7	32.9	33.1	34.2
KX430176.1_Peach_latent_mosaic_viroid_isolate_V1.1.8_complete_sequence	33.1	32.9	33.5	33.4	34.1	34.4	30.5	32.4	32.6	33.4	33.3	33.7	34.1	33.6	33.4	34.2	33.8	34.3	34.4	34.0	34.0	33.8	34.3	34.0	33.6	34.0	34.7	34.5	33.5	33.1	33.3	35.7	33.3	35.2	33.9	35.9	35.6	22.5	33.2	33.7	27.8	33.9	36.5	34.1	33.7	36.2	32.8	33.0	34.2
KY310586.1_Peach_latent_mosaic_viroid_isolate_BC_complete_genome	32.9	33.0	34.3	34.3	34.1	34.0	29.8	31.6	33.5	33.9	33.5	34.3	34.3	33.9	33.9	33.0	32.4	32.8	33.0	32.6	32.6	32.4	32.8	32.6	32.2	32.6	33.3	33.0	32.6	31.8	32.4	33.9	32.0	33.4	32.4	34.1	34.0	24.6	31.5	32.2	26.8	33.1	34.8	33.3	32.2	34.6	34.1	33.9	34.7
KY310587.1_Peach_latent_mosaic_viroid_isolate_CH_complete_genome	35.2	34.2	35.8	35.1	35.3	35.2	30.8	33.1	34.7	35.1	35.4	35.8	35.9	35.5	35.1	34.8	34.3	34.7	34.8	34.5	34.5	34.3	34.7	34.5	34.0	34.5	35.1	34.9	34.1	33.5	33.9	35.4	33.4	35.0	33.4	35.4	35.0	23.4	32.1	33.6	28.7	35.0	37.1	35.2	33.6	36.9	35.6	35.6	35.7
KY310588.1_Peach_latent_mosaic_viroid_isolate_JH_complete_genome	34.8	34.7	35.5	35.0	35.9	35.6	30.8	33.0	34.7	35.6	35.1	35.3	36.1	35.6	35.6	35.2	34.6	35.0	35.2	34.8	34.8	34.6	35.0	34.8	34.4	34.8	35.5	35.3	34.2	33.6	34.2	35.9	33.2	35.4	33.4	36.1	35.9	23.4	32.1	33.6	28.3	34.7	37.0	34.9	33.6	36.8	35.1	35.1	35.8
KY310589.1_Peach_latent_mosaic_viroid_isolate_MB_complete_genome	32.4	32.4	32.4	33.1	33.1	33.7	30.4	31.9	32.2	32.7	32.8	33.2	33.3	32.9	32.7	33.9	33.3	33.8	33.5	33.5	33.5	33.3	33.8	33.5	33.1	33.5	34.2	34.0	33.0	32.6	32.8	34.8	32.3	34.1	32.8	34.8	34.7	22.7	32.5	32.5	26.0	33.4	35.7	33.6	32.5	36.0	31.7	32.3	34.6
KY355164.1_Peach_latent_mosaic_viroid_isolate_PLMVdBCP14_complete_genome	35.4	35.0	36.8	35.7	36.6	36.3	31.7	33.7	35.6	35.3	35.9	36.0	36.2	35.8	35.3	35.7	35.1	35.5	35.7	35.3	35.3	35.1	35.5	35.3	34.9	35.3	36.0	35.8	35.0	34.3	34.7	36.4	33.9	35.9	34.1	36.4	36.2	24.3	33.0	34.3	28.6	35.0	37.1	35.2	34.3	36.9	36.3	36.4	36.1
KY355165.1_Peach_latent_mosaic_viroid_isolate_PLMVdBCP15_complete_genome	35.1	34.8	36.5	35.3	36.2	35.9	31.5	33.7	35.4	35.6	36.1	35.6	36.4	36.0	35.6	35.7	35.1	35.5	35.7	35.3	35.3	35.1	35.5	35.3	34.9	35.3	36.0	35.8	35.0	34.3	34.7	36.2	33.7	36.1	33.9	36.2	36.0	24.1	33.0	34.1	28.6	35.0	37.1	35.2	34.1	36.9	36.1	36.2	35.6
KY355166.1_Peach_latent_mosaic_viroid_isolate_PLMVdBCP19_complete_genome	35.1	34.8	36.5	35.3	36.2	35.9	31.5	33.7	35.4	35.6	36.1	35.6	36.4	36.0	35.6	35.7	35.1	35.5	35.7	35.3	35.3	35.1	35.5	35.3	34.9	35.3	36.0	35.8	35.0	34.3	34.7	36.2	33.5	36.1	33.7	36.2	36.0	24.1	33.0	33.9	28.8	35.0	37.1	35.2	33.9	36.9	36.1	36.2	35.6
KY355167.1_Peach_latent_mosaic_viroid_isolate_PLMVdBCP110_complete_genome	35.1	34.4	35.9	35.1	36.2	35.9	31.2	33.5	35.0	35.1	35.6	35.4	36.0	35.6	35.1	35.9	35.1	35.5	35.7	35.3	35.3	35.1	35.5	35.3	34.9	35.3	36.0	35.8	34.7	34.1	34.5	36.4	33.7	36.1	33.9	36.4	36.2	23.4	32.8	34.1	28.6	34.7	37.1	35.0	34.1	36.9	35.5	35.5	35.6
KY355168.1_Peach_latent_mosaic_viroid_isolate_PLMVdBCP111_complete_genome	35.1	34.8	36.5	35.3	36.2	35.9	31.5	33.7	35.4	35.6	36.1	35.6	36.4	36.0	35.6	35.7	35.1	35.5	35.7	35.3	35.3	35.1	35.5	35.3	34.9	35.3	36.0	35.8	35.0	34.3	34.7	36.2	33.5	36.1	33.7	36.2	36.0	24.1	33.0	33.9	28.6	35.0	37.1	35.2	33.9	36.9	36.1	36.2	35.6
KY355169.1_Peach_latent_mosaic_viroid_isolate_PLMVdBCP112_complete_genome	34.9	34.9	36.6	35.1	36.0	35.7	31.2	33.5	35.5	35.3	35.9	35.4	36.2	35.8	35.3	35.5	34.9	35.3	35.5	35.1	35.1	34.9	35.3	35.1	34.7	35.1	35.8	35.5	34.7	34.1	34.5	35.9	33.3	35.9	33.5	35.9	35.8	23.9	32.8	33.7	28.9	34.7	36.9	35.0	33.7	36.7	36.2	36.3	35.7
KY355170.1_Peach_latent_mosaic_viroid_isolate_PLMVdBCP113_complete_genome	32.4	33.3	32.8	33.3	34.0	34.1	30.2	32.1	33.1	32.7	33.6	33.4	33.5	33.1	32.7	34.5	33.8	34.2	33.9	34.0	34.0	33.8	34.2	34.0	33.5	34.0	34.6	34.4	33.4	33.0	33.2	35.2	32.3	34.7	33.0	35.2	35.1	21.6	32.5	32.8	26.6	33.4	35.7	33.6	32.8	36.0	32.3	33.1	34.3
KY355171.1_Peach_latent_mosaic_viroid_isolate_PLMVdBCP114_complete_genome	34.9	34.6	36.3	35.5	36.0	35.7	31.2	33.5	35.2	35.8	35.9	35.8	36.6	36.2	35.8	35.5	34.9	35.3	35.5	35.1	35.1	34.9	35.3	35.1	34.7	35.1	35.8	35.5	34.7	34.1	34.5	35.9	33.3	35.9	33.5	35.9	35.8	24.3	32.8	33.7	29.0	35.2	37.3	35.4	33.7	37.1	35.9	36.0	35.4
KY355172.1_Peach_latent_mosaic_viroid_isolate_PLMVdBCP115_complete_genome	34.9	34.6	36.3	35.5	36.0	35.7	31.2	33.5	35.2	35.8	35.9	35.8	36.6	36.2	35.8	35.5	34.9	35.3	35.5	35.1	35.1	34.9	35.3	35.1	34.7	35.1	35.8	35.5	34.7	34.1	34.5	35.9	33.3	35.9	33.5	35.9	35.8	24.3	32.8	33.7	29.0	35.2	37.3	35.4	33.7	37.1	35.9	36.0	35.4
KY355173.1_Peach_latent_mosaic_viroid_isolate_PLMVdBCP116_complete_genome	34.9	34.6	36.3	35.1	36.0	35.7	31.2	33.5	35.2	35.3	35.9	35.4	36.2	35.8	35.3	35.5	34.9	35.3	35.5	35.1	35.1	34.9	35.3	35.1	34.7	35.1	35.8	35.5	34.7	34.1	34.5	35.9	33.3	35.9	33.5	35.9	35.8	23.9	32.8	33.7	28.6	34.7	36.9	35.0	33.7	36.7	35.9	36.0	35.4
KY355174.1_Peach_latent_mosaic_viroid_isolate_PLMVdBCP117_complete_genome	35.1	34.8	35.9	35.1	36.2	35.9	31.7	33.9	35.2	35.1	35.6	35.4	36.0	35.6	35.1	35.7	35.5	36.0	36.1	35.8	35.8	35.5	36.0	35.8	35.3	35.8	36.4	36.2	35.2	34.5	35.0	36.6	33.9	36.3	34.1	36.6	36.4	23.9	33.2	34.3	28.8	35.2	37.5	35.4	34.3	37.3	35.5	35.5	36.1
KY355175.1_Peach_latent_mosaic_viroid_isolate_PLMVdBCP118_complete_genome	35.1	34.8	36.5	35.3	36.2	35.9	31.5	33.7	35.4	35.6	36.1	35.6	36.4	36.0	35.6	35.7	35.1	35.5	35.7	35.3	35.3	35.1	35.5	35.3	34.9	35.3	36.0	35.8	35.0	34.3	34.7	36.2	33.5	36.1	33.7	36.2	36.0	24.1	33.0	33.9	28.8	35.0	37.1	35.2	33.9	36.9	36.1	36.2	35.6
KY355176.1_Peach_latent_mosaic_viroid_isolate_PLMVdBCP119_complete_genome	32.6	33.3	33.0	33.5	34.0	34.1	30.4	32.3	33.3	32.9	33.8	33.6	33.8	33.3	32.9	34.8	34.0	34.4	34.1	34.2	34.2	34.0	34.4	34.2	33.8	34.2	34.8	34.6	33.6	33.2	33.4	35.2	32.3	35.0	33.0	35.0	34.9	21.6	32.7	32.8	26.8	33.6	36.0	33.8	32.8	36.2	32.5	33.3	34.5
KY355177.1_Peach_latent_mosaic_viroid_isolate_PLMVdBCP120_complete_genome	34.9	35.0	36.3	35.1	36.0	35.7	31.7	33.5	35.2	35.3	35.9	35.4	36.2	35.8	35.3	35.7	34.9	35.3	35.5	35.1	35.1	34.9	35.3	35.1	34.7	35.1	35.8	35.5	34.7	34.1	34.5	35.9	33.3	35.9	33.5	35.9	35.8	23.9	32.8	33.7	28.6	34.7	36.9	35.0	33.7	36.7	35.9	36.0	35.9
KY355178.1_Peach_latent_mosaic_viroid_isolate_PLMVdBCP121_complete_genome	35.1	34.8	36.5	35.3	36.2	35.9	31.5	33.7	35.4	35.6	36.1	35.6	36.4	36.0	35.6	35.7	35.1	35.5	35.7	35.3	35.3	35.1	35.5	35.3	34.9	35.3	36.0	35.8	35.0	34.3	34.7	36.2	33.5	36.1	33.7	36.2	36.0	24.1	33.0	33.9	28.8	35.0	37.1	35.2	33.9	36.9	36.1	36.2	35.6
KY355179.1_Peach_latent_mosaic_viroid_isolate_PLMVdBCP123_complete_genome	35.1	34.6	35.9	35.5	36.2	35.9	31.5	33.9	35.2	35.1	36.1	35.4	36.0	35.6	35.1	36.3	35.5	36.0	35.9	36.2	35.8	35.5	36.0	35.8	35.3	35.8	36.4	36.2	35.2	34.5	35.0	36.2	33.5	35.9	33.7	36.2	36.0	24.3	33.0	33.9	28.4	35.2	37.5	35.4	33.9	36.9	35.5	35.5	35.9
KY355180.1_Peach_latent_mosaic_viroid_isolate_PLMVdBCP124_complete_genome	35.1	34.8	36.5	35.3	36.2	35.9	31.5	33.7	35.4	35.6	36.1	35.6	36.4	36.0	35.6	35.7	35.1	35.5	35.7	35.3	35.3	35.1	35.5	35.3	34.9	35.3	36.0	35.8	35.0	34.3	34.7	36.2	33.5	36.1	33.7	36.2	36.0	24.1	33.0	33.9	28.8	35.0	37.1	35.2	33.9	36.9	36.1	36.2	35.6
KY355181.1_Peach_latent_mosaic_viroid_isolate_PLMVdBCP125_complete_genome	35.1	34.8	36.5	35.3	36.2	35.9	31.5	33.7	35.4	35.6	36.1	35.6	36.4	36.0	35.6	35.7	35.1	35.5	35.7	35.3	35.3	35.1	35.5	35.3	34.9	35.3	36.0	35.8	35.0	34.3	34.7	36.2	33.5	36.1	33.7	36.2	36.0	24.1	33.0	33.9	28.8	35.0	37.1	35.2	33.9	36.9	36.1	36.2	35.6
KY355182.1_Peach_latent_mosaic_viroid_isolate_PLMVdBCP21_complete_genome	35.0	34.3	35.8	35.1	35.8	35.5	31.1	33.3	34.7	35.4	35.7	35.8	36.3	35.9	35.4	35.3	34.8	35.2	35.3	35.0	35.0	34.8	35.2	35.0	34.5	35.0	35.6	35.4	34.4	33.8	34.2	35.9	33.0	35.7	33.2	35.9	35.8	24.0	32.6	33.4	28.6	34.8	37.2	35.0	33.4	37.0	35.4	35.4	35.8
KY355183.1_Peach_latent_mosaic_viroid_isolate_PLMVdBCP23_complete_genome	34.7	34.3	36.1	35.3	35.3	35.0	30.9	33.1	34.8	35.1	35.1	35.7	35.9	35.5	35.1	34.8	34.2	34.6	34.8	34.4	34.4	34.2	34.6	34.4	34.0	34.4	35.1	34.8	34.2	33.5	34.0	35.5	33.3	35.4	33.5	35.5	35.3	24.0	32.4	33.8	28.4	34.6	36.6	34.8	33.8	36.4	35.7	35.7	35.4
KY355184.1_Peach_latent_mosaic_viroid_isolate_PLMVdBCP24_complete_genome	35.2	34.5	36.0	35.3	36.1	35.8	31.3	33.5	35.1	35.6	35.7	35.7	36.5	36.1	35.6	35.8	35.0	35.4	35.5	35.2	35.2	35.0	35.4	35.2	34.8	35.2	35.8	35.6	34.6	34.0	34.4	36.4	33.5	36.2	33.7	36.4	36.3	24.2	32.8	33.9	28.8	35.0	37.4	35.2	33.9	37.2	35.6	35.6	35.8
KY355185.1_Peach_latent_mosaic_viroid_isolate_PLMVdBCP25_complete_genome	35.2	34.5	36.0	34.9	35.6	35.3	31.3	33.5	35.0	35.6	35.9	35.6	36.1	35.6	35.6	35.5	35.0	35.4	35.5	35.2	35.2	35.0	35.0	35.2	34.8	35.2	35.8	35.6	34.6	34.0	34.4	36.2	33.2	35.9	33.4	36.2	36.0	24.2	32.8	33.6	28.4	34.6	37.0	34.8	33.6	36.8	35.6	35.6	35.6
KY355186.1_Peach_latent_mosaic_viroid_isolate_PLMVdBCP26_complete_genome	34.8	34.0	35.5	34.9	35.6	35.3	30.9	33.1	34.5	35.2	35.4	35.6	36.1	35.6	35.2	35.0	34.5	35.0	35.1	34.8	34.8	34.5	35.0	34.8	34.3	34.8	35.4	35.2	34.2	33.5	34.0	35.7	32.8	35.5	33.0	35.7	35.6	24.2	32.4	33.2	28.4	34.6	37.0	34.8	33.2	36.8	35.2	35.2	35.6
KY355187.1_Peach_latent_mosaic_viroid_isolate_PLMVdBCP28_complete_genome	34.7	34.4	36.1	34.9	35.3	35.0	30.9	33.1	34.5	35.6	35.5	35.2	36.4	36.0	35.6	34.8	34.3	34.8	34.9	34.5	34.5	34.3	34.8	34.5	34.1	34.5	35.2	35.0	34.2	33.5	34.0	35.5	32.8	35.5	33.0	35.5	35.4	23.7	32.4	33.3	28.4	34.6	36.8	34.8	33.3	36.5	35.7	35.7	35.5
KY355188.1_Peach_latent_mosaic_viroid_isolate_PLMVdBCP29_complete_genome	35.2	34.5	36.0	35.3	36.1	35.8	31.3	33.5	35.1	35.6	35.7	35.7	36.5	36.1	35.6	35.8	35.0	35.4	35.5	35.2	35.2	35.0	35.4	35.2	34.8	35.2	35.8	35.6	34.6	34.0	34.4	36.4	33.5	36.2	33.7	36.4	36.3	24.2	32.8	33.9	28.8	35.0	37.4	35.2	33.9	37.2	35.6	35.6	35.8
KY355189.1_Peach_latent_mosaic_viroid_isolate_PLMVdBCP210_complete_genome	33.1	32.5	33.4	33.0	33.4	33.3	29.2	30.7	32.9	33.4	33.5	33.1	33.8	33.4	33.4	32.8	32.1	32.5	32.7	32.3	32.3	32.1	32.5	32.3	31.9	32.3	33.0	32.8	31.8	31.8	31.6	33.7	31.4	33.4	31.4	33.7	33.5	22.7	30.0	31.6	26.9	32.2	34.6	32.4	31.6	34.4	33.1	33.0	34.1
KY355190.1_Peach_latent_mosaic_viroid_isolate_PLMVdBCP211_complete_genome	34.6	33.8	35.3	34.7	35.3	35.0	30.7	32.9	34.3	35.4	35.2	35.4	36.3	35.9	35.4	34.8	34.3	34.8	34.9	34.5	34.5	34.3	34.8	34.5	34.1	34.5	35.2	35.0	34.0	33.3	33.8	35.5	33.0	35.2	33.2	35.5	35.8	23.8	32.2	33.4	28.4	34.4	36.8	34.6	33.4	36.5	34.9	35.0	35.4
KY355191.1_Peach_latent_mosaic_viroid_isolate_PLMVdBCP212_complete_genome	34.6	34.3	36.0	35.1	35.6	35.3	30.9	32.9	34.8	35.0	35.1	35.5	35.9	35.4	35.0	34.7	34.1	34.5	34.7	34.3	34.3	34.1	34.5	34.3	33.9	34.3	35.0	34.8	34.0	33.3	33.8	36.0	33.1	35.5	33.3	36.2	35.7	23.9	32.2	33.5	28.5	34.4	36.5	34.6	33.5	36.3	35.6	35.6	35.4
KY355192.1_Peach_latent_mosaic_viroid_isolate_PLMVdBCP213_complete_genome	34.7	34.3	36.1	35.3	35.3	35.0	30.9	33.1	34.8	35.1	35.1	35.7	35.9	35.5	35.1	34.8	34.2	34.6	34.8	34.4	34.4	34.2	34.6	34.4	34.0	34.4	35.1	34.8	34.2	33.5	34.0	35.5	33.3	35.2	33.5	35.5	35.3	24.0	32.4	33.8	28.4	34.6	36.6	34.8	33.8	36.4	35.7	35.7	35.4
KY355193.1_Peach_latent_mosaic_viroid_isolate_PLMVdBCP214_complete_genome	34.2	33.9	35.6	34.9	34.8	34.5	30.5	32.7	34.4	34.6	34.7	35.2	35.5	35.1	34.6	34.3	33.8	34.2	34.3	34.0	34.0	33.8	34.2	34.0	33.5	34.0	34.6	34.4	33.8	33.1	33.5	35.0	32.9	35.0	33.1	35.5	34.9	23.8	32.0	33.3	28.4	34.2	36.2	34.4	33.3	36.0	35.2	35.3	35.0
KY355194.1_Peach_latent_mosaic_viroid_isolate_PLMVdBCP215_complete_genome	34.5	34.1	35.8	35.1	35.1	34.8	30.7	32.9	34.6	34.8	34.9	35.5	35.7	35.3	34.8	34.5	34.0	34.4	34.5	34.2	34.2	34.0	34.4	34.2	33.8	34.2	34.8	34.6	34.0	33.3	33.8	35.2	33.1	35.2	33.3	35.2	35.1	23.8	32.2	33.5	28.2	34.4	36.4	34.6	33.5	36.2	35.4	35.5	35.2
KY355195.1_Peach_latent_mosaic_viroid_isolate_PLMVdBCP216_complete_genome	34.2	33.9	35.6	34.9	34.8	34.5	30.7	32.9	34.6	34.6	34.7	35.2	35.5	35.1	34.6	34.3	33.8	34.2	34.3	34.0	34.0	33.8	34.2	34.0	33.5	34.0	34.6	34.4	34.0	33.3	33.8	35.0	32.9	35.0	33.1	35.0	34.9	24.0	32.2	33.3	28.2	34.4	36.2	34.6	33.3	36.0	35.2	35.3	35.0
KY355196.1_Peach_latent_mosaic_viroid_isolate_PLMVdBCP217_complete_genome	34.8	34.5	36.2	35.1	35.6	35.3	31.1	33.3	35.1	35.6	35.7	35.5	36.5	36.1	35.6	35.1	34.5	35.0	35.1	34.8	34.8	34.5	35.0	34.8	34.3	34.8	35.4	35.2	34.4	33.8	34.2	35.8	33.0	35.7	33.3	35.8	35.7	24.2	32.6	33.5	28.6	34.8	37.0	35.0	33.5	36.8	35.8	35.8	35.4
KY355197.1_Peach_latent_mosaic_viroid_isolate_PLMVdBCP218_complete_genome	34.6	34.0	35.5	34.7	35.3	35.0	30.7	32.9	34.3	35.0	35.2	35.4	35.9	35.4	35.0	34.8	34.3	34.8	34.9	34.5	34.5	34.3	34.8	34.5	34.1	34.5	35.2	35.0	34.0	33.3	33.8	35.5	32.5	35.2	32.8	35.5	35.4	23.5	32.2	33.0	28.2	34.4	36.8	34.6	33.0	36.5	34.9	35.0	35.4
KY355198.1_Peach_latent_mosaic_viroid_isolate_PLMVdBCP219_complete_genome	34.8	34.0	35.5	34.9	35.6	35.3	30.9	33.1	34.5	35.2	35.4	35.6	36.1	35.6	35.2	35.0	34.5	35.0	35.1	34.8	34.8	34.5	35.0	34.8	34.3	34.8	35.4	35.2	34.2	33.5	34.0	35.7	32.8	35.5	33.0	35.7	35.6	23.8	32.4	33.2	28.4	34.6	37.0	34.8	33.2	36.8	35.2	35.2	35.6
KY355199.1_Peach_latent_mosaic_viroid_isolate_PLMVdBCP220_complete_genome	35.2	34.5	36.0	34.9	35.6	35.3	31.3	33.5	35.1	35.6	35.7	35.2	36.1	35.6	35.6	35.8	35.0	35.4	35.5	35.2	35.2	35.0	35.0	35.2	34.8	35.2	35.8	35.6	34.6	34.0	34.4	36.4	33.5	36.2	33.7	36.4	36.3	24.2	32.8	33.9	28.4	34.6	37.0	34.8	33.9	36.8	35.6	35.6	35.4
KY355200.1_Peach_latent_mosaic_viroid_isolate_PLMVdBCP221_complete_genome	35.2	34.5	36.0	35.3	36.1	35.8	31.3	33.5	35.1	35.6	35.7	35.7	36.5	36.1	35.6	35.8	35.0	35.4	35.5	35.2	35.2	35.0	35.4	35.2	34.8	35.2	35.8	35.6	34.6	34.0	34.4	36.4	33.5	36.2	33.7	36.4	36.3	24.2	32.8	33.9	28.8	35.0	37.4	35.2	33.9	37.2	35.6	35.6	35.8
KY355201.1_Peach_latent_mosaic_viroid_isolate_PLMVdBCP222_complete_genome	35.2	34.5	36.0	35.3	36.1	35.8	31.3	33.5	35.1	35.6	35.7	35.7	36.5	36.1	35.6	35.8	35.0	35.4	35.5	35.2	35.2	35.0	35.4	35.2	34.8	35.2	35.8	35.6	34.6	34.0	34.4	36.4	33.5	36.2	33.7	36.4	36.3	24.2	32.8	33.9	28.8	35.0	37.4	35.2	33.9	37.2	35.6	35.6	35.8
KY355202.1_Peach_latent_mosaic_viroid_isolate_PLMVdCHP11_complete_genome	34.9	34.6	36.3	35.1	36.0	35.7	31.2	33.5	35.2	35.8	35.9	35.4	36.6	36.2	35.8	35.5	34.9	35.3	35.5	35.1	35.1	34.9	35.3	35.1	34.7	35.1	35.8	35.5	34.7	34.1	34.5	35.9	33.7	35.9	33.9	35.9	36.2	24.1	32.8	34.1	28.8	34.7	36.9	35.0	34.1	36.7	35.9	36.0	35.4
KY355203.1_Peach_latent_mosaic_viroid_isolate_PLMVdCHP12_complete_genome	33.3	33.3	33.5	33.0	33.8	33.8	31.3	32.6	33.1	32.3	33.0	33.3	33.2	32.8	32.3	35.0	34.0	34.5	34.6	34.3	34.3	34.0	34.5	34.3	33.8	34.3	34.9	34.7	33.9	33.5	33.7	35.7	33.0	35.2	33.7	35.9	35.8	22.0	33.0	33.5	27.4	33.9	36.0	34.1	33.5	36.2	33.2	33.2	34.8
KY355204.1_Peach_latent_mosaic_viroid_isolate_PLMVdCHP13_complete_genome	34.9	34.6	36.3	35.1	36.0	35.7	31.2	33.5	35.2	35.3	35.9	35.4	36.2	35.8	35.3	35.5	34.9	35.3	35.5	35.1	35.1	34.9	35.3	35.1	34.7	35.1	35.8	35.5	34.7	34.1	34.5	35.9	33.3	35.9	33.5	35.9	35.8	23.9	32.8	33.7	28.6	34.7	36.9	35.0	33.7	36.7	35.9	36.0	35.4
KY355205.1_Peach_latent_mosaic_viroid_isolate_PLMVdCHP14_complete_genome	33.9	33.5	35.3	35.1	36.0	35.7	30.2	32.4	34.8	34.7	35.2	35.4	35.6	35.1	34.7	34.6	33.8	34.3	34.4	34.0	34.0	33.8	34.3	34.0	33.6	34.0	34.7	34.5	33.7	33.1	33.7	35.3	32.5	34.8	32.8	35.5	35.4	22.9	31.7	33.0	28.2	33.7	35.8	33.9	33.0	35.6	34.9	35.8	34.6
KY355206.1_Peach_latent_mosaic_viroid_isolate_PLMVdCHP15_complete_genome	34.1	33.8	35.5	35.3	36.2	35.9	30.4	32.6	35.0	34.9	35.4	35.6	35.8	35.3	34.9	34.8	34.0	34.5	34.6	34.3	34.3	34.0	34.5	34.3	33.8	34.3	34.9	34.7	33.9	33.3	33.9	35.5	32.8	35.0	33.0	35.7	35.6	23.1	31.9	33.2	28.4	33.9	36.0	34.1	33.2	35.8	35.1	36.0	34.8
KY355207.1_Peach_latent_mosaic_viroid_isolate_PLMVdCHP16_complete_genome	33.5	33.5	33.8	33.4	34.3	34.2	31.5	33.1	33.5	32.8	33.5	33.7	33.6	33.2	32.8	35.3	34.5	34.9	35.0	34.7	34.7	34.5	34.9	34.7	34.3	34.7	35.3	35.1	34.3	33.9	34.1	35.7	33.5	35.2	34.1	35.9	35.8	22.0	33.4	33.9	27.2	34.3	36.5	34.5	33.9	36.2	33.4	33.6	35.0
KY355208.1_Peach_latent_mosaic_viroid_isolate_PLMVdCHP17_complete_genome	34.3	33.8	35.7	35.5	36.2	35.9	30.6	32.8	35.5	35.3	35.9	36.0	36.2	35.8	35.3	35.0	34.3	34.7	34.8	34.5	34.5	34.3	34.7	34.5	34.0	34.5	35.1	34.9	34.1	33.5	34.1	35.5	32.8	35.2	33.0	35.5	35.4	23.1	32.1	33.2	28.6	34.1	36.5	34.3	33.2	36.2	35.3	36.2	35.0
KY355209.1_Peach_latent_mosaic_viroid_isolate_PLMVdCHP18_complete_genome	32.8	33.5	33.6	33.8	33.6	33.5	30.8	32.8	33.3	32.5	34.0	33.9	33.4	33.0	32.5	34.7	34.0	34.5	34.0	34.3	34.3	34.0	34.5	34.3	33.8	34.3	34.9	34.7	34.0	33.8	33.8	35.2	33.3	35.1	33.9	35.2	35.0	21.8	33.1	33.7	27.0	34.0	35.9	34.2	33.7	36.1	33.3	33.5	34.8
KY355210.1_Peach_latent_mosaic_viroid_isolate_PLMVdCHP19_complete_genome	33.1	33.1	33.3	33.4	33.8	33.8	31.1	32.6	33.1	32.8	33.0	33.7	33.6	33.2	32.8	34.8	34.0	34.5	34.6	34.3	34.3	34.0	34.5	34.3	33.8	34.3	34.9	34.7	33.9	33.5	33.7	35.3	33.0	34.8	33.7	35.5	35.4	22.0	33.0	33.5	27.2	34.3	36.5	34.5	33.5	36.2	33.0	33.2	34.6
KY355211.1_Peach_latent_mosaic_viroid_isolate_PLMVdCHP110_complete_genome	33.9	33.5	35.3	35.5	36.0	35.7	30.2	32.4	34.8	35.1	35.2	35.8	36.0	35.6	35.1	34.6	33.8	34.3	34.4	34.0	34.0	33.8	34.3	34.0	33.6	34.0	34.7	34.5	33.7	33.1	33.7	35.3	32.5	34.8	32.8	35.5	35.2	23.1	31.7	33.0	28.6	34.1	36.2	34.3	33.0	36.0	34.9	35.8	34.6
KY355212.1_Peach_latent_mosaic_viroid_isolate_PLMVdCHP111_complete_genome	33.2	33.9	33.8	33.3	33.7	33.6	30.8	32.8	33.0	33.3	34.3	33.5	34.1	33.7	33.3	34.8	34.2	34.6	34.1	34.4	34.4	34.2	34.6	34.4	34.0	34.4	35.0	34.8	34.0	33.8	33.8	35.2	32.8	35.2	33.4	35.2	35.1	21.3	33.1	33.2	26.9	34.0	36.0	34.2	33.2	36.2	33.5	33.7	35.2
KY355213.1_Peach_latent_mosaic_viroid_isolate_PLMVdCHP112_complete_genome	33.7	33.3	35.0	35.3	35.8	35.5	30.0	32.2	34.6	34.9	35.0	35.6	35.8	35.3	34.9	34.4	33.6	34.0	34.2	33.8	33.8	33.6	34.0	33.8	33.4	33.8	34.5	34.3	33.5	32.8	33.5	35.1	32.3	34.6	32.5	35.3	35.2	22.9	31.5	32.8	28.4	33.9	36.0	34.1	32.8	35.8	34.7	35.5	34.3
KY355214.1_Peach_latent_mosaic_viroid_isolate_PLMVdCHP113_complete_genome	33.1	33.3	33.3	33.4	33.8	34.0	31.1	32.4	32.7	32.8	32.8	33.7	33.6	33.2	32.8	34.8	33.8	34.3	34.4	34.0	34.0	33.8	34.3	34.0	33.6	34.0	34.7	34.5	33.7	33.3	33.5	35.5	32.8	35.2	33.5	35.7	35.6	22.2	32.8	33.3	27.2	34.1	36.5	34.3	33.3	36.2	33.0	33.2	34.6
KY355215.1_Peach_latent_mosaic_viroid_isolate_PLMVdCHP114_complete_genome	34.3	33.8	35.7	35.5	36.2	35.9	30.6	32.8	35.5	35.3	35.9	36.0	36.2	35.8	35.3	35.0	34.3	34.7	34.8	34.5	34.5	34.3	34.7	34.5	34.0	34.5	35.1	34.9	34.1	33.5	34.1	35.5	32.8	35.2	33.0	35.5	35.4	23.1	32.1	33.2	28.6	34.1	36.5	34.3	33.2	36.2	35.3	36.2	35.0
KY355216.1_Peach_latent_mosaic_viroid_isolate_PLMVdCHP115_complete_genome	33.5	33.5	33.8	33.4	34.3	34.2	31.5	33.1	33.5	32.8	33.5	33.7	33.6	33.2	32.8	35.3	34.5	34.9	35.0	34.7	34.7	34.5	34.9	34.7	34.3	34.7	35.3	35.1	34.3	33.9	34.1	35.7	33.5	35.2	34.1	35.9	35.8	22.0	33.4	33.9	27.2	34.3	36.5	34.5	33.9	36.2	33.4	33.6	35.0
KY355217.1_Peach_latent_mosaic_viroid_isolate_PLMVdCHP116_complete_genome	33.1	33.1	33.3	33.4	33.8	33.8	31.1	32.6	33.1	32.8	33.0	33.7	33.6	33.2	32.8	34.8	34.0	34.5	34.6	34.3	34.3	34.0	34.5	34.3	33.8	34.3	34.9	34.7	33.9	33.5	33.7	35.3	33.0	34.8	33.7	35.5	35.4	22.0	33.0	33.5	27.2	34.3	36.5	34.5	33.5	36.2	33.0	33.2	34.6
KY355218.1_Peach_latent_mosaic_viroid_isolate_PLMVdCHP117_complete_genome	32.8	33.7	33.7	34.0	34.0	33.9	30.8	33.0	33.5	33.5	34.3	34.0	34.4	34.0	33.5	35.0	34.4	34.8	34.3	34.6	34.6	34.4	34.8	34.6	34.2	34.6	35.3	35.0	34.2	33.8	34.0	35.4	33.0	35.2	33.6	35.2	35.1	22.0	33.3	33.4	27.6	34.7	36.6	34.9	33.4	36.8	33.1	33.5	34.9
KY355219.1_Peach_latent_mosaic_viroid_isolate_PLMVdCHP118_complete_genome	34.1	33.5	35.5	35.3	36.0	35.7	30.4	32.6	35.2	35.1	35.6	35.8	36.0	35.6	35.1	34.8	34.0	34.5	34.6	34.3	34.3	34.0	34.5	34.3	33.8	34.3	34.9	34.7	33.9	33.3	33.9	35.3	32.5	35.0	32.8	35.3	35.2	22.7	31.9	33.0	28.4	33.9	36.2	34.1	33.0	36.0	35.1	36.0	34.8
KY355220.1_Peach_latent_mosaic_viroid_isolate_PLMVdCHP119_complete_genome	33.5	33.5	33.8	33.4	34.3	34.2	31.5	33.1	33.5	32.8	33.5	33.7	33.6	33.2	32.8	35.3	34.5	34.9	35.0	34.7	34.7	34.5	34.9	34.7	34.3	34.7	35.3	35.1	34.3	33.9	34.1	35.7	33.5	35.2	34.1	35.9	35.8	22.0	33.4	33.9	27.2	34.3	36.5	34.5	33.9	36.2	33.4	33.6	35.0
KY355221.1_Peach_latent_mosaic_viroid_isolate_PLMVdCHP120_complete_genome	33.3	34.3	34.1	34.0	34.6	34.5	31.2	33.4	33.7	33.5	34.7	34.0	34.4	34.0	33.5	35.4	34.8	35.3	34.8	35.0	35.0	34.8	35.3	35.0	34.6	35.0	35.7	35.5	34.7	34.2	34.5	36.1	33.6	35.6	34.3	36.1	35.9	22.2	33.8	34.0	27.4	34.7	36.6	34.9	34.0	36.8	33.5	33.8	35.3
KY355222.1_Peach_latent_mosaic_viroid_isolate_PLMVdCHP21_complete_genome	32.3	32.5	32.5	32.3	32.8	33.1	30.3	31.8	32.3	31.9	32.2	32.6	32.8	32.3	31.9	33.8	33.0	33.4	33.3	33.2	33.2	33.0	33.4	33.2	32.8	33.2	33.8	33.6	32.8	32.4	32.6	34.5	32.4	34.0	32.8	34.7	34.5	22.1	32.1	32.6	26.4	33.3	35.4	33.5	32.6	35.2	32.1	32.3	34.6
KY355223.1_Peach_latent_mosaic_viroid_isolate_PLMVdCHP22_complete_genome	34.8	34.0	35.5	34.9	35.6	35.3	30.9	33.1	34.5	35.2	35.4	35.6	36.1	35.6	35.2	35.0	34.5	35.0	35.1	34.8	34.8	34.5	35.0	34.8	34.3	34.8	35.4	35.2	34.2	33.5	34.0	35.7	32.8	35.5	33.0	35.7	35.6	23.8	32.4	33.2	28.4	34.6	37.0	34.8	33.2	36.8	35.2	35.2	35.8
KY355224.1_Peach_latent_mosaic_viroid_isolate_PLMVdCHP24_complete_genome	32.0	32.8	32.8	32.9	33.1	33.5	30.0	32.1	32.6	32.9	33.4	33.0	33.8	33.3	32.9	33.9	33.3	33.8	33.5	33.5	33.5	33.3	33.8	33.5	33.1	33.5	34.2	34.0	33.2	32.8	33.0	34.6	32.3	34.3	32.8	34.4	34.2	22.2	32.5	32.5	26.8	33.6	35.5	33.8	32.5	35.7	32.3	32.7	34.8
KY355226.1_Peach_latent_mosaic_viroid_isolate_PLMVdCHP26_complete_genome	34.4	33.8	35.8	35.1	35.4	35.1	30.7	32.9	34.8	35.0	35.1	35.7	35.9	35.4	35.0	34.9	34.3	34.8	34.9	34.5	34.5	34.3	34.8	34.5	34.1	34.5	35.2	35.0	34.2	33.5	34.2	35.4	32.9	35.1	33.1	35.4	35.2	23.3	32.2	33.3	28.3	34.6	37.0	34.8	33.3	36.8	35.4	35.4	35.1
KY355227.1_Peach_latent_mosaic_viroid_isolate_PLMVdCHP27_complete_genome	31.6	32.6	32.8	32.5	33.3	33.7	29.8	31.3	32.2	32.9	33.4	32.6	33.8	33.3	32.9	33.0	32.5	32.9	32.6	32.7	32.7	32.5	32.9	32.7	32.3	32.7	33.3	33.1	32.3	31.9	32.1	33.8	31.7	33.3	32.1	33.8	33.6	21.8	31.6	31.9	26.2	32.8	34.9	33.0	31.9	35.1	32.3	32.7	34.3
KY355228.1_Peach_latent_mosaic_viroid_isolate_PLMVdCHP210_complete_genome	34.2	33.6	35.5	34.9	35.2	34.9	30.5	32.5	34.4	34.6	34.6	35.2	35.4	35.0	34.6	34.7	33.9	34.3	34.5	34.1	34.1	33.9	34.3	34.1	33.7	34.1	34.8	34.5	33.8	33.1	33.8	35.2	32.5	34.9	32.7	35.2	35.0	23.3	31.8	32.9	27.9	34.2	36.5	34.4	32.9	36.3	35.2	35.2	34.9
KY355230.1_Peach_latent_mosaic_viroid_isolate_PLMVdCHP213_complete_genome	31.8	32.9	32.4	32.3	32.5	32.8	29.6	31.6	31.8	32.5	33.1	32.5	33.3	32.9	32.9	33.3	32.8	33.2	32.9	33.0	33.0	32.8	33.2	33.0	32.5	33.0	33.6	33.4	32.6	32.4	32.4	34.0	31.8	34.0	32.2	34.0	33.9	21.7	31.9	32.0	26.2	33.1	35.0	33.3	32.0	35.3	32.1	32.3	34.7
KY355231.1_Peach_latent_mosaic_viroid_isolate_PLMVdCHP214_complete_genome	31.8	32.9	32.4	32.3	32.5	32.8	29.6	31.6	31.8	32.5	33.1	32.5	33.3	32.9	32.9	33.3	32.8	33.2	32.9	33.0	33.0	32.8	33.2	33.0	32.5	33.0	33.6	33.4	32.6	32.4	32.4	34.0	31.8	34.0	32.2	34.0	33.9	21.7	31.9	32.0	26.2	33.1	35.0	33.3	32.0	35.3	32.1	32.3	34.7
KY355232.1_Peach_latent_mosaic_viroid_isolate_PLMVdCHP215_complete_genome	31.8	32.6	32.6	32.9	32.9	33.3	29.8	31.9	32.4	32.7	33.2	32.8	33.5	33.1	32.7	33.7	33.1	33.5	33.3	33.3	33.3	33.1	33.5	33.3	32.9	33.3	34.0	33.8	33.0	32.6	32.8	34.4	32.1	34.1	32.5	34.2	34.0	22.5	32.3	32.3	26.4	33.4	35.3	33.6	32.3	35.5	32.1	32.5	34.6
KY355233.1_Peach_latent_mosaic_viroid_isolate_PLMVdCHP216_complete_genome	32.0	32.6	32.8	32.9	32.9	33.3	30.0	31.9	32.4	32.9	33.2	32.8	33.5	33.3	32.9	33.7	33.1	33.5	33.3	33.3	33.3	33.1	33.5	33.3	32.9	33.3	34.0	33.8	33.0	32.6	32.8	34.6	32.3	34.1	32.8	34.4	34.2	22.2	32.3	32.5	26.6	33.4	35.3	33.6	32.5	35.5	32.1	32.7	34.8
KY355234.1_Peach_latent_mosaic_viroid_isolate_PLMVdCHP217_complete_genome	31.4	32.5	32.3	32.1	32.5	32.9	29.9	31.4	31.8	32.1	32.4	32.2	33.0	32.5	32.1	33.3	32.5	33.0	32.9	32.8	32.8	32.5	33.0	32.8	32.3	32.8	33.4	33.2	32.4	32.0	32.2	34.2	32.0	33.5	32.4	34.2	34.1	21.7	31.7	32.2	26.2	32.8	35.0	33.1	32.2	34.8	31.7	32.1	34.4
KY355235.1_Peach_latent_mosaic_viroid_isolate_PLMVdCHP218_complete_genome	31.8	32.6	32.6	32.9	32.9	33.5	29.8	31.9	32.4	32.7	33.2	32.8	33.5	33.1	32.7	33.7	33.1	33.5	33.3	33.3	33.3	33.1	33.5	33.3	32.9	33.3	34.0	33.8	33.0	32.6	32.8	34.4	32.1	34.1	32.5	34.2	34.0	22.5	32.3	32.3	26.4	33.4	35.3	33.6	32.3	35.5	32.1	32.5	34.6
KY355236.1_Peach_latent_mosaic_viroid_isolate_PLMVdCHP219_complete_genome	31.6	32.6	32.4	32.5	32.9	33.3	29.6	31.7	32.2	32.5	33.0	32.6	33.3	32.9	32.5	33.5	32.9	33.3	33.0	33.1	33.1	32.9	33.3	33.1	32.7	33.1	33.8	33.5	32.8	32.3	32.6	34.4	32.1	33.9	32.5	34.2	34.0	22.0	32.1	32.3	26.4	33.2	35.1	33.4	32.3	35.3	31.9	32.3	34.3
KY355237.1_Peach_latent_mosaic_viroid_isolate_PLMVdCHP220_complete_genome	31.8	32.9	32.4	32.3	32.5	32.8	29.6	31.6	31.8	32.5	33.1	32.5	33.3	32.9	32.9	33.3	32.8	33.2	32.9	33.0	33.0	32.8	33.2	33.0	32.5	33.0	33.6	33.4	32.6	32.4	32.4	34.0	31.8	34.0	32.2	34.0	33.9	21.7	31.9	32.0	26.2	33.1	35.0	33.3	32.0	35.3	32.1	32.3	34.7
KY355238.1_Peach_latent_mosaic_viroid_isolate_PLMVdCHP221_complete_genome	31.9	32.7	32.7	33.2	33.2	33.5	29.9	32.0	32.7	32.3	32.8	33.1	33.2	32.8	32.3	33.8	33.2	33.6	33.3	33.4	33.4	33.2	33.6	33.4	33.0	33.4	34.0	33.8	33.1	32.6	32.8	34.7	32.6	34.0	33.0	34.7	34.5	22.3	32.3	32.8	26.4	33.5	35.4	33.7	32.8	35.6	32.1	32.5	34.8
KY355239.1_Peach_latent_mosaic_viroid_isolate_PLMVdCHP222_complete_genome	35.0	34.3	35.8	35.1	35.8	35.5	31.1	33.3	34.7	35.4	35.7	35.8	36.3	35.9	35.4	35.3	34.8	35.2	35.3	35.0	35.0	34.8	35.2	35.0	34.5	35.0	35.6	35.4	34.4	33.8	34.2	35.9	33.0	35.7	33.2	35.9	35.8	23.8	32.6	33.4	28.6	34.8	37.2	35.0	33.4	37.0	35.4	35.4	35.8
KY355240.1_Peach_latent_mosaic_viroid_isolate_PLMVdCHP223_complete_genome	34.6	33.8	35.3	34.7	35.3	35.0	30.9	32.9	34.3	35.0	35.2	35.4	35.9	35.4	35.0	35.0	34.3	34.8	34.9	34.5	34.5	34.3	34.8	34.5	34.1	34.5	35.2	35.0	34.0	33.3	33.8	35.5	32.5	35.2	32.8	35.5	35.4	23.5	32.2	33.0	28.4	34.4	36.8	34.6	33.0	36.5	34.9	35.0	35.6
KY355241.1_Peach_latent_mosaic_viroid_isolate_PLMVdCHP224_complete_genome	32.9	34.0	34.3	34.0	34.6	34.7	31.1	33.5	33.5	34.1	34.4	34.2	35.0	34.6	34.1	35.3	34.8	35.2	34.9	35.0	35.0	34.8	35.2	35.0	34.5	35.0	35.6	35.4	34.6	33.8	34.4	36.0	33.3	35.7	34.0	36.2	36.1	24.3	34.1	33.8	27.7	35.0	37.0	35.2	33.8	37.2	33.7	33.9	35.4
KY355242.1_Peach_latent_mosaic_viroid_isolate_PLMVdCJP21_complete_genome	33.5	33.8	34.7	34.3	35.0	34.7	29.6	32.1	33.8	34.3	34.0	34.6	34.8	34.3	34.3	34.0	33.5	33.9	34.0	33.7	33.7	33.5	33.9	33.7	33.3	33.7	34.3	34.1	33.3	32.7	33.3	35.0	32.5	34.7	32.7	35.2	35.0	24.0	31.3	32.9	27.5	33.8	35.9	34.0	32.9	35.7	34.5	34.5	34.5
KY355243.1_Peach_latent_mosaic_viroid_isolate_PLMVdCJP24_complete_genome	33.8	33.6	34.7	34.3	34.8	34.5	29.9	32.1	33.8	34.3	34.4	34.6	34.8	34.3	34.3	34.0	33.5	33.9	34.0	33.7	33.7	33.5	33.9	33.7	33.3	33.7	34.3	34.1	33.3	32.9	33.3	34.7	32.3	34.3	32.5	35.0	34.8	24.4	31.3	32.7	28.1	33.8	35.9	34.0	32.7	35.7	34.5	34.5	34.5
KY355244.1_Peach_latent_mosaic_viroid_isolate_PLMVdCJP26_complete_genome	34.1	34.4	35.5	34.9	35.1	35.0	30.4	32.4	34.3	34.7	34.6	35.4	35.6	35.1	35.1	34.6	33.8	34.3	34.4	34.0	34.0	33.8	34.3	34.0	33.6	34.0	34.7	34.5	33.7	33.1	33.7	35.3	32.6	35.0	32.8	35.5	35.4	23.9	31.7	33.0	27.6	34.1	36.7	34.3	33.0	36.5	35.1	35.1	34.8
KY355245.1_Peach_latent_mosaic_viroid_isolate_PLMVdCJP27_complete_genome	34.3	34.4	35.7	35.1	35.1	35.0	30.6	32.6	34.5	34.9	34.8	35.6	35.8	35.3	35.3	34.8	34.0	34.5	34.6	34.3	34.3	34.0	34.5	34.3	33.8	34.3	34.9	34.7	33.9	33.3	33.9	35.3	32.6	35.2	32.8	35.3	35.2	23.9	31.9	33.0	28.2	34.3	36.9	34.5	33.0	36.7	35.3	35.3	35.1
KY355246.1_Peach_latent_mosaic_viroid_isolate_PLMVdCJP211_complete_genome	33.5	33.8	34.7	34.3	35.0	34.7	29.6	32.1	33.8	34.3	34.0	34.6	34.8	34.3	34.3	34.0	33.5	33.9	34.0	33.7	33.7	33.5	33.9	33.7	33.3	33.7	34.3	34.1	33.3	32.7	33.3	35.0	32.5	34.7	32.7	35.2	35.0	24.0	31.3	32.9	27.5	33.8	35.9	34.0	32.9	35.7	34.5	34.5	34.5
KY355247.1_Peach_latent_mosaic_viroid_isolate_PLMVdCJP213_complete_genome	33.8	33.8	34.9	34.5	34.9	34.6	29.9	32.3	33.7	34.6	34.3	35.2	35.0	34.6	34.6	34.2	33.7	34.1	34.3	33.9	33.9	33.7	34.1	33.9	33.5	33.9	34.5	34.3	33.5	32.9	33.5	34.9	32.1	34.4	32.3	35.1	35.0	24.0	31.6	32.5	27.6	34.0	36.1	34.2	32.5	35.9	34.7	34.8	34.9
KY355248.1_Peach_latent_mosaic_viroid_isolate_PLMVdCJP214_complete_genome	34.5	34.6	35.9	35.3	35.3	35.3	30.8	32.8	34.7	35.1	35.0	35.8	36.0	35.6	35.6	35.0	34.3	34.7	34.8	34.5	34.5	34.3	34.7	34.5	34.0	34.5	35.1	34.9	34.1	33.5	34.1	35.5	32.8	35.5	33.0	35.5	35.4	24.1	32.1	33.3	28.2	34.5	37.1	34.7	33.3	36.9	35.5	35.5	35.3
KY355249.1_Peach_latent_mosaic_viroid_isolate_PLMVdCJP215_complete_genome	34.3	34.4	35.7	35.1	35.1	35.0	30.6	32.6	34.0	34.7	34.7	36.0	35.6	35.1	35.1	34.8	34.0	34.5	34.6	34.3	34.3	34.0	34.5	34.3	33.8	34.3	34.9	34.7	33.9	33.3	33.9	35.2	32.3	35.2	32.5	35.2	35.1	24.2	31.9	32.7	27.9	34.3	36.7	34.5	32.7	36.5	35.3	35.3	35.3
KY355250.1_Peach_latent_mosaic_viroid_isolate_PLMVdCJP216_complete_genome	34.3	34.4	35.7	35.1	35.1	35.0	30.6	32.6	34.5	34.9	34.8	35.6	35.8	35.3	35.3	34.8	34.0	34.5	34.6	34.3	34.3	34.0	34.5	34.3	33.8	34.3	34.9	34.7	33.9	33.3	33.9	35.3	32.6	35.2	32.8	35.3	35.2	23.9	31.9	33.0	28.0	34.3	36.9	34.5	33.0	36.7	35.3	35.3	35.1
KY355251.1_Peach_latent_mosaic_viroid_isolate_PLMVdCJP218_complete_genome	33.5	33.4	34.7	34.1	34.6	34.3	29.9	32.1	33.8	34.1	33.8	34.4	34.6	34.3	34.3	34.0	33.5	33.9	34.0	33.7	33.7	33.5	33.9	33.7	33.3	33.7	34.3	34.1	33.3	32.7	33.3	34.5	32.0	34.0	32.2	34.7	34.5	23.8	31.3	32.4	27.3	33.5	35.7	33.8	32.4	35.5	34.5	34.3	34.3
KY355252.1_Peach_latent_mosaic_viroid_isolate_PLMVdCJP219_complete_genome	34.2	34.0	35.3	35.0	35.2	34.9	30.3	32.7	34.4	35.0	34.6	35.2	35.4	35.0	35.0	34.7	34.1	34.5	34.7	34.3	34.3	34.1	34.5	34.3	33.9	34.3	35.0	34.8	34.0	33.3	34.0	35.2	32.7	34.9	32.9	35.2	35.0	24.2	32.0	33.1	28.1	34.4	36.5	34.6	33.1	36.3	35.2	35.2	35.1
KY355253.1_Peach_latent_mosaic_viroid_isolate_PLMVdCJP221_complete_genome	33.8	33.8	34.9	34.5	34.9	34.6	29.9	32.3	33.7	34.6	34.3	35.4	35.0	34.6	34.6	34.2	33.7	34.1	34.3	33.9	33.9	33.7	34.1	33.9	33.5	33.9	34.5	34.3	33.5	32.9	33.5	34.9	32.1	34.4	32.3	35.1	35.0	24.0	31.6	32.5	27.6	34.0	36.1	34.2	32.5	35.9	34.7	34.8	34.9
KY355254.1_Peach_latent_mosaic_viroid_isolate_PLMVdCJP222_complete_genome	33.8	34.0	34.9	34.5	35.2	34.9	29.9	32.3	34.0	34.6	34.2	34.8	35.0	34.6	34.6	34.3	33.7	34.1	34.3	33.9	33.9	33.7	34.1	33.9	33.5	33.9	34.5	34.3	33.5	32.9	33.5	35.2	32.7	34.7	32.9	35.4	35.2	24.2	31.6	33.1	27.7	34.0	36.1	34.2	33.1	35.9	34.7	34.8	34.7
KY355255.1_Peach_latent_mosaic_viroid_isolate_PLMVdCJP224_complete_genome	33.8	34.0	34.9	34.5	35.2	34.9	29.9	32.3	34.0	34.6	34.2	34.8	35.0	34.6	34.6	34.3	33.7	34.1	34.3	33.9	33.9	33.7	34.1	33.9	33.5	33.9	34.5	34.3	33.5	32.9	33.5	35.2	32.7	34.9	32.9	35.4	35.2	24.2	31.6	33.1	27.7	34.0	36.1	34.2	33.1	35.9	34.7	34.8	34.7
KY355256.1_Peach_latent_mosaic_viroid_isolate_PLMVdCJP225_complete_genome	33.7	33.8	35.0	34.5	34.8	34.5	30.0	32.2	33.6	34.5	34.3	35.1	34.9	34.5	34.5	34.1	33.6	34.0	34.2	33.8	33.8	33.6	34.0	33.8	33.4	33.8	34.5	34.3	33.5	32.8	33.5	34.8	32.1	34.3	32.3	35.0	34.9	24.0	31.5	32.5	27.5	33.9	36.0	34.1	32.5	35.8	34.7	34.7	34.8
KY355257.1_Peach_latent_mosaic_viroid_isolate_PLMVdCJP226_complete_genome	34.3	34.4	35.7	35.1	35.1	35.0	30.6	32.6	34.0	34.7	34.7	36.0	35.6	35.1	35.1	34.8	34.0	34.5	34.6	34.3	34.3	34.0	34.5	34.3	33.8	34.3	34.9	34.7	33.9	33.3	33.9	35.2	32.3	35.2	32.5	35.2	35.1	24.2	31.9	32.7	27.9	34.3	36.7	34.5	32.7	36.5	35.3	35.3	35.3
KY355259.1_Peach_latent_mosaic_viroid_isolate_PLMVdCJP229_complete_genome	34.3	34.4	35.7	35.1	35.1	35.0	30.6	32.6	34.0	34.7	34.7	36.0	35.6	35.1	35.1	34.8	34.0	34.5	34.6	34.3	34.3	34.0	34.5	34.3	33.8	34.3	34.9	34.7	33.9	33.3	33.9	35.2	32.3	35.2	32.5	35.2	35.1	24.2	31.9	32.7	27.9	34.3	36.7	34.5	32.7	36.5	35.3	35.3	35.3
KY355260.1_Peach_latent_mosaic_viroid_isolate_PLMVdCJP230_complete_genome	34.0	34.0	35.1	34.8	35.2	34.9	30.1	32.5	34.2	34.8	34.4	35.0	35.2	34.8	34.8	34.5	33.9	34.3	34.5	34.1	34.1	33.9	34.3	34.1	33.7	34.1	34.8	34.5	33.8	33.1	33.8	35.2	32.7	34.7	32.9	35.4	35.2	24.2	31.8	33.1	27.9	34.2	36.3	34.4	33.1	36.1	34.9	35.0	34.9
KY355261.1_Peach_latent_mosaic_viroid_isolate_PLMVdCJP231_complete_genome	32.2	32.8	32.6	32.9	33.3	33.9	30.2	31.7	32.4	32.7	33.0	33.0	33.5	33.1	32.7	33.9	33.1	33.5	33.3	33.3	33.3	33.1	33.5	33.3	32.9	33.3	34.0	33.8	32.8	32.3	32.6	34.8	32.3	34.1	32.8	34.8	34.7	21.8	32.1	32.5	26.4	33.2	35.5	33.4	32.5	35.7	31.9	32.3	35.0
KY355262.1_Peach_latent_mosaic_viroid_isolate_PLMVdJHP11_complete_genome	34.9	34.6	36.3	35.3	36.2	35.9	31.2	33.5	35.2	34.9	35.4	35.6	35.8	35.3	34.9	35.5	34.9	35.3	35.5	35.1	35.1	34.9	35.3	35.1	34.7	35.1	35.8	35.5	34.7	34.1	34.7	36.2	33.7	35.7	33.9	36.4	36.2	24.1	32.8	34.1	28.4	34.7	36.9	35.0	34.1	36.7	35.9	36.0	35.6
KY355263.1_Peach_latent_mosaic_viroid_isolate_PLMVdJHP13_complete_genome	34.1	34.3	34.1	34.2	34.6	35.0	32.1	33.0	33.5	33.5	34.1	34.2	34.2	33.8	33.5	35.4	34.6	35.0	34.5	34.8	34.8	34.6	35.0	34.8	34.4	34.8	35.5	35.3	34.2	34.0	34.0	36.1	33.4	35.6	34.0	36.3	36.2	22.6	33.5	33.8	27.2	34.2	36.6	34.5	33.8	36.8	33.3	33.5	35.6
KY355264.1_Peach_latent_mosaic_viroid_isolate_PLMVdJHP14_complete_genome	33.3	33.7	32.8	33.3	34.0	34.3	31.5	32.1	32.8	32.9	33.6	33.6	33.5	33.1	32.9	34.3	33.5	34.0	33.5	33.8	33.8	33.5	34.0	33.8	33.5	33.8	34.4	34.2	33.4	33.2	33.2	35.4	32.5	34.7	33.2	35.7	35.5	22.2	32.7	33.0	26.6	33.6	35.7	33.8	33.0	36.0	32.3	32.5	34.5
KY355265.1_Peach_latent_mosaic_viroid_isolate_PLMVdJHP18_complete_genome	34.9	34.6	36.3	35.3	36.2	35.9	31.2	33.5	35.2	34.9	35.4	35.6	35.8	35.3	34.9	35.5	34.9	35.3	35.5	35.1	35.1	34.9	35.3	35.1	34.7	35.1	35.8	35.5	34.7	34.1	34.7	36.2	33.7	35.7	33.9	36.4	36.2	24.1	32.8	34.1	28.4	34.7	36.9	35.0	34.1	36.7	35.9	36.0	35.6
KY355266.1_Peach_latent_mosaic_viroid_isolate_PLMVdJHP19_complete_genome	33.9	34.5	34.3	34.4	34.8	35.2	31.9	33.2	33.9	33.8	34.3	34.5	34.4	34.0	33.8	35.6	34.8	35.3	34.8	35.0	35.0	34.8	35.3	35.0	34.6	35.0	35.7	35.5	34.5	34.0	34.2	36.3	33.6	35.6	34.3	36.3	36.2	22.2	33.8	34.0	27.2	34.5	36.8	34.7	34.0	37.0	33.3	33.8	35.8
KY355267.1_Peach_latent_mosaic_viroid_isolate_PLMVdJHP110_complete_genome	34.3	34.7	34.5	34.6	35.1	35.4	32.3	33.4	33.9	34.0	34.5	34.7	34.6	34.2	34.0	35.8	35.0	35.5	35.0	35.3	35.3	35.0	35.5	35.3	34.8	35.3	35.9	35.7	34.7	34.5	34.5	36.5	33.8	36.0	34.5	36.7	36.6	22.8	34.0	34.3	27.6	34.7	37.0	34.9	34.3	37.2	33.8	34.0	36.0
KY355268.1_Peach_latent_mosaic_viroid_isolate_PLMVdJHP111_complete_genome	35.0	34.7	36.2	35.4	36.3	36.0	31.1	33.8	35.2	35.0	35.5	35.7	35.9	35.4	35.0	35.8	35.2	35.6	35.8	35.4	35.4	35.2	35.6	35.4	35.0	35.4	36.1	35.8	35.0	34.4	35.0	36.4	34.0	36.0	34.2	36.7	36.5	24.1	33.0	34.4	28.7	35.0	37.2	35.2	34.4	37.0	36.0	36.1	35.7
KY355269.1_Peach_latent_mosaic_viroid_isolate_PLMVdJHP112_complete_genome	34.9	34.4	36.8	35.3	36.4	36.1	31.5	33.7	35.4	35.6	36.1	35.8	36.4	36.0	35.6	35.7	35.1	35.5	35.7	35.3	35.3	35.1	35.5	35.3	34.9	35.3	36.0	35.8	35.0	34.3	35.0	35.9	33.7	35.7	33.9	35.9	35.8	23.9	33.0	34.1	28.6	35.0	37.5	35.2	34.1	37.3	36.3	36.4	35.6
KY355270.1_Peach_latent_mosaic_viroid_isolate_PLMVdJHP113_complete_genome	34.3	34.7	34.5	34.6	35.1	35.4	32.3	33.4	33.9	34.0	34.5	34.7	34.6	34.2	34.0	35.8	35.0	35.5	35.0	35.3	35.3	35.0	35.5	35.3	34.8	35.3	35.9	35.7	34.7	34.5	34.5	36.5	33.8	36.0	34.5	36.7	36.6	22.8	34.0	34.3	27.6	34.7	37.0	34.9	34.3	37.2	33.8	34.0	36.0
KY355271.1_Peach_latent_mosaic_viroid_isolate_PLMVdJHP114_complete_genome	34.7	34.4	36.1	35.5	35.9	35.6	31.0	33.3	34.7	35.1	35.4	36.2	36.0	35.6	35.1	35.2	34.7	35.1	35.3	34.9	34.9	34.7	35.1	34.9	34.5	34.9	35.5	35.3	34.5	33.9	34.5	35.9	33.1	35.4	33.3	36.1	35.9	24.1	32.6	33.5	28.5	35.0	37.1	35.2	33.5	36.9	35.7	35.8	35.4
KY355272.1_Peach_latent_mosaic_viroid_isolate_PLMVdJHP116_complete_genome	34.7	34.4	36.1	35.1	36.0	35.7	31.0	33.3	35.0	34.7	35.2	35.4	35.6	35.1	34.7	35.3	34.7	35.1	35.3	34.9	34.9	34.7	35.1	34.9	34.5	34.9	35.5	35.3	34.5	33.9	34.5	36.2	33.5	35.7	33.7	36.4	36.0	24.1	32.6	33.9	28.4	34.5	36.7	34.7	33.9	36.5	35.7	35.8	35.4
KY355273.1_Peach_latent_mosaic_viroid_isolate_PLMVdJHP117_complete_genome	34.9	34.6	36.3	35.3	36.2	35.9	31.2	33.5	35.2	34.9	35.4	35.6	35.8	35.3	34.9	35.5	34.9	35.3	35.5	35.1	35.1	34.9	35.3	35.1	34.7	35.1	35.8	35.5	34.7	34.1	34.7	36.2	33.7	35.7	33.9	36.4	36.2	24.1	32.8	34.1	28.4	34.7	36.9	35.0	34.1	36.7	35.9	36.0	35.6
KY355274.1_Peach_latent_mosaic_viroid_isolate_PLMVdJHP118_complete_genome	34.9	34.6	36.3	35.3	36.1	35.8	31.2	33.5	34.9	34.9	35.6	36.0	35.8	35.3	34.9	35.4	34.9	35.3	35.5	35.1	35.1	34.9	35.3	35.1	34.7	35.1	35.8	35.5	34.7	34.1	34.7	36.1	33.3	35.6	33.5	36.3	36.2	23.9	32.8	33.8	28.3	34.7	36.9	35.0	33.8	36.7	35.9	36.0	35.6
KY355275.1_Peach_latent_mosaic_viroid_isolate_PLMVdJHP119_complete_genome	34.7	34.4	36.1	35.5	35.9	35.6	31.0	33.3	34.7	35.1	35.4	36.2	36.0	35.6	35.1	35.2	34.7	35.1	35.3	34.9	34.9	34.7	35.1	34.9	34.5	34.9	35.5	35.3	34.5	33.9	34.5	35.9	33.1	35.4	33.3	36.1	35.9	24.1	32.6	33.5	28.5	35.0	37.1	35.2	33.5	36.9	35.7	35.8	35.4
KY355276.1_Peach_latent_mosaic_viroid_isolate_PLMVdJHP120_complete_genome	32.8	33.3	32.4	33.3	33.8	33.9	31.0	31.9	32.4	32.9	33.4	33.6	33.5	33.1	32.9	33.9	33.3	33.8	33.3	33.5	33.5	33.3	33.8	33.5	33.3	33.5	34.2	34.0	33.2	33.0	33.0	35.0	32.3	34.3	33.0	35.2	35.1	22.4	32.5	32.8	26.6	33.8	35.7	34.0	32.8	36.0	31.9	31.8	34.1
KY355277.1_Peach_latent_mosaic_viroid_isolate_PLMVdJHP121_complete_genome	34.7	34.6	36.1	35.1	36.2	35.9	31.2	33.3	35.0	34.7	35.2	35.6	35.6	35.1	34.7	35.3	34.7	35.1	35.3	34.9	34.9	34.7	35.1	34.9	34.5	34.9	35.5	35.3	34.5	33.9	34.5	36.2	33.7	35.7	33.9	36.2	36.0	24.1	32.6	34.1	28.2	34.5	36.7	34.7	34.1	36.5	35.7	35.8	35.6
KY355278.1_Peach_latent_mosaic_viroid_isolate_PLMVdJHP122_complete_genome	34.7	34.4	36.1	35.5	35.9	35.6	31.0	33.3	34.7	35.1	35.4	36.2	36.0	35.6	35.1	35.2	34.7	35.1	35.3	34.9	34.9	34.7	35.1	34.9	34.5	34.9	35.5	35.3	34.5	33.9	34.5	35.9	33.1	35.4	33.3	36.1	35.9	24.1	32.6	33.5	28.5	35.0	37.1	35.2	33.5	36.9	35.7	35.8	35.4
KY355279.1_Peach_latent_mosaic_viroid_isolate_PLMVdJHP123_complete_genome	34.7	34.4	36.1	35.1	36.0	35.7	31.0	33.3	35.0	34.7	35.2	35.4	35.6	35.1	34.7	35.3	34.7	35.1	35.3	34.9	34.9	34.7	35.1	34.9	34.5	34.9	35.5	35.3	34.5	33.9	34.5	35.9	33.5	35.5	33.7	36.2	36.0	23.9	32.6	33.9	28.2	34.5	36.7	34.7	33.9	36.5	35.7	35.8	35.4
KY355280.1_Peach_latent_mosaic_viroid_isolate_PLMVdJHP124_complete_genome	33.7	34.3	34.1	34.6	34.6	35.0	31.7	33.0	33.7	34.0	34.1	34.7	34.6	34.2	34.0	35.4	34.6	35.0	34.5	34.8	34.8	34.6	35.0	34.8	34.4	34.8	35.5	35.3	34.2	33.8	34.0	36.1	33.4	35.4	34.0	36.1	35.9	22.4	33.5	33.8	27.4	34.7	37.0	34.9	33.8	37.2	33.1	33.5	35.6
KY355281.1_Peach_latent_mosaic_viroid_isolate_PLMVdJHP125_complete_genome	33.5	33.9	33.7	34.0	34.4	34.8	31.5	33.2	33.1	33.3	33.6	33.8	34.0	33.5	33.3	35.4	34.8	35.3	34.8	35.0	35.0	34.8	35.3	35.0	34.6	35.0	35.7	35.5	34.5	34.2	34.2	36.1	33.4	35.6	34.0	36.3	36.2	22.6	33.8	33.8	26.8	34.5	36.6	34.7	33.8	36.8	32.9	33.1	35.1
KY355282.1_Peach_latent_mosaic_viroid_isolate_PLMVdJHP22_complete_genome	31.8	32.2	31.3	32.1	32.7	33.3	30.0	30.9	31.6	32.0	32.3	32.3	32.7	32.3	32.0	32.6	32.1	32.5	32.2	32.3	32.3	32.1	32.5	32.3	32.1	32.3	32.9	32.7	31.9	31.7	31.7	34.0	31.5	33.3	31.9	34.2	34.0	22.7	31.4	31.7	25.8	32.6	34.5	32.8	31.7	34.7	30.8	31.0	33.9
KY355283.1_Peach_latent_mosaic_viroid_isolate_PLMVdJHP23_complete_genome	32.4	33.3	32.8	32.9	33.5	33.9	30.4	31.9	32.6	32.9	33.4	33.0	33.8	33.3	32.9	33.9	33.1	33.5	33.3	33.3	33.3	33.1	33.5	33.3	32.9	33.3	34.0	33.8	33.0	32.8	32.8	35.0	33.0	35.0	33.4	35.2	35.1	22.9	32.3	33.2	27.0	33.4	35.5	33.6	33.2	35.7	32.5	32.7	34.8
KY355284.1_Peach_latent_mosaic_viroid_isolate_PLMVdJHP24_complete_genome	34.1	34.2	35.0	34.5	34.9	34.6	30.4	32.2	34.3	34.5	34.1	34.7	34.9	34.5	34.5	34.2	33.6	34.0	34.2	33.8	33.8	33.6	34.0	33.8	33.4	33.8	34.5	34.3	33.5	32.8	33.5	34.9	32.4	34.4	32.6	35.1	35.0	24.3	31.5	32.8	27.6	33.9	36.0	34.1	32.8	35.8	34.7	34.7	35.1
KY355285.1_Peach_latent_mosaic_viroid_isolate_PLMVdJHP28_complete_genome	31.8	32.2	31.3	32.1	32.7	33.3	30.0	30.9	31.6	32.0	32.3	32.3	32.7	32.3	32.0	32.6	32.1	32.5	32.2	32.3	32.3	32.1	32.5	32.3	32.1	32.3	32.9	32.7	31.9	31.7	31.7	34.0	31.5	33.3	31.9	34.2	34.0	22.7	31.4	31.7	25.8	32.6	34.5	32.8	31.7	34.7	30.8	31.0	33.9
KY355286.1_Peach_latent_mosaic_viroid_isolate_PLMVdJHP211_complete_genome	32.0	32.6	32.6	33.3	33.3	33.7	30.0	32.1	32.4	32.9	33.2	33.2	33.8	33.3	32.9	33.7	33.3	33.8	33.5	33.5	33.5	33.3	33.8	33.5	33.1	33.5	34.2	34.0	33.2	33.0	33.0	34.4	32.5	34.3	33.0	34.4	34.2	22.5	32.5	32.8	27.0	33.6	35.3	33.8	32.8	35.5	32.3	32.5	34.6
KY355287.1_Peach_latent_mosaic_viroid_isolate_PLMVdJHP212_complete_genome	32.8	33.3	33.0	33.3	33.5	34.3	30.8	31.9	32.6	33.1	33.0	33.4	33.8	33.3	33.1	34.1	33.3	33.8	33.5	33.5	33.5	33.3	33.8	33.5	33.1	33.5	34.2	34.0	33.0	32.8	32.8	35.0	32.5	34.5	33.0	35.2	35.1	22.9	32.5	32.8	26.6	33.4	35.7	33.6	32.8	36.0	32.3	32.5	35.4
KY355288.1_Peach_latent_mosaic_viroid_isolate_PLMVdJHP213_complete_genome	33.7	33.8	35.0	34.5	34.8	34.5	30.0	32.2	33.6	34.5	34.3	35.1	34.9	34.5	34.5	34.1	33.6	34.0	34.2	33.8	33.8	33.6	34.0	33.8	33.4	33.8	34.5	34.3	33.5	32.8	33.5	34.8	32.1	34.3	32.3	35.0	34.9	24.2	31.5	32.5	27.5	33.9	36.0	34.1	32.5	35.8	34.7	34.7	34.8
KY355289.1_Peach_latent_mosaic_viroid_isolate_PLMVdJHP214_complete_genome	32.8	33.1	32.8	33.1	33.3	34.1	30.8	32.1	32.2	32.9	32.8	33.2	33.5	33.1	32.9	33.9	33.1	33.5	33.3	33.3	33.3	33.1	33.5	33.3	32.9	33.3	34.0	33.8	32.8	32.6	32.6	34.8	32.3	34.3	32.8	35.0	34.9	23.3	32.7	32.5	26.8	33.2	35.5	33.4	32.5	35.7	32.1	32.3	35.0
KY355290.1_Peach_latent_mosaic_viroid_isolate_PLMVdJHP215_complete_genome	32.4	33.1	32.8	33.5	33.3	34.1	30.4	31.7	32.4	32.9	32.8	33.2	33.5	33.1	32.9	33.9	33.1	33.5	33.3	33.3	33.3	33.1	33.5	33.3	32.9	33.3	34.0	33.8	32.8	32.3	32.6	34.8	32.3	34.1	32.8	34.8	34.7	22.9	32.3	32.5	26.6	33.2	35.5	33.4	32.5	35.7	31.9	32.3	35.2
KY355291.1_Peach_latent_mosaic_viroid_isolate_PLMVdJHP218_complete_genome	32.8	33.5	33.3	33.8	34.0	34.8	30.8	32.3	32.6	33.5	33.2	33.6	34.2	33.8	33.5	34.3	33.8	34.2	33.9	34.0	34.0	33.8	34.2	34.0	33.5	34.0	34.6	34.4	33.4	33.2	33.2	35.2	32.8	34.7	33.2	35.4	35.3	22.9	32.9	33.0	26.8	33.8	36.0	34.0	33.0	36.2	32.5	32.7	35.4
KY355292.1_Peach_latent_mosaic_viroid_isolate_PLMVdJHP219_complete_genome	34.1	34.0	35.0	34.5	35.1	34.4	30.4	32.2	34.5	34.7	34.3	35.0	35.1	34.7	34.7	34.2	33.6	34.0	34.2	33.8	33.8	33.6	34.0	33.8	33.4	33.8	34.5	34.3	33.5	32.8	33.5	34.7	32.2	34.4	32.4	34.7	34.5	23.9	31.9	32.6	27.6	33.9	36.2	34.1	32.6	36.0	34.7	34.7	35.1
KY355293.1_Peach_latent_mosaic_viroid_isolate_PLMVdJHP220_complete_genome	33.1	33.5	33.3	33.5	33.8	34.5	31.0	32.1	32.8	33.3	33.2	33.6	34.0	33.5	33.3	34.3	33.5	34.0	33.7	33.8	33.8	33.5	34.0	33.8	33.3	33.8	34.4	34.2	33.2	33.0	33.0	35.2	32.8	34.7	33.2	35.4	35.3	23.1	32.7	33.0	26.8	33.6	36.0	33.8	33.0	36.2	32.5	32.7	35.6
KY355294.1_Peach_latent_mosaic_viroid_isolate_PLMVdJHP221_complete_genome	33.3	33.7	33.5	33.8	34.0	34.8	31.2	32.3	32.8	33.5	33.4	33.8	34.2	33.8	33.5	34.5	33.8	34.2	33.9	34.0	34.0	33.8	34.2	34.0	33.5	34.0	34.6	34.4	33.4	33.2	33.2	35.4	33.0	35.0	33.4	35.7	35.5	23.3	32.9	33.2	27.0	33.8	36.2	34.0	33.2	36.4	32.7	32.9	35.6
KY355295.1_Peach_latent_mosaic_viroid_isolate_PLMVdJHP222_complete_genome	33.7	33.8	34.8	34.3	34.7	34.4	30.0	32.0	33.9	34.3	33.9	34.5	34.7	34.3	34.3	34.0	33.4	33.8	34.0	33.6	33.6	33.4	33.8	33.6	33.2	33.6	34.3	34.0	33.3	32.6	33.3	34.7	32.2	34.2	32.4	34.9	34.7	23.9	31.3	32.6	27.4	33.7	35.8	33.9	32.6	35.6	34.5	34.5	34.6
KY355296.1_Peach_latent_mosaic_viroid_isolate_PLMVdJHP223_complete_genome	31.8	32.4	31.6	32.5	32.9	33.7	30.0	31.1	31.6	32.5	32.3	32.6	33.1	32.7	32.5	32.8	32.3	32.7	32.4	32.5	32.5	32.3	32.7	32.5	32.3	32.5	33.1	32.9	32.1	31.9	31.9	34.2	31.5	33.5	31.9	34.4	34.2	22.5	31.6	31.7	25.8	32.8	34.7	33.0	31.7	34.9	31.0	31.2	34.1
KY355297.1_Peach_latent_mosaic_viroid_isolate_PLMVdJHP224_complete_genome	31.6	32.2	31.3	32.3	32.9	33.5	29.8	31.1	31.6	32.3	32.3	32.3	32.9	32.5	32.3	32.2	32.3	32.7	32.4	32.5	32.5	32.3	32.7	32.5	32.3	32.5	33.1	32.9	32.1	31.9	31.9	33.5	31.0	32.8	31.5	33.8	33.6	22.7	31.6	31.3	25.6	32.8	34.0	33.0	31.3	34.3	30.8	31.0	33.9
KY355298.1_Peach_latent_mosaic_viroid_isolate_PLMVdJHP225_complete_genome	33.7	33.8	35.0	34.5	34.8	34.5	30.0	32.2	33.6	34.5	34.3	35.1	34.9	34.5	34.5	34.1	33.6	34.0	34.2	33.8	33.8	33.6	34.0	33.8	33.4	33.8	34.5	34.3	33.5	32.8	33.5	34.8	32.1	34.3	32.3	35.0	34.9	24.4	31.5	32.5	27.5	33.9	36.0	34.1	32.5	35.8	34.7	34.7	34.8
KY355299.1_Peach_latent_mosaic_viroid_isolate_PLMVdJHP226_complete_genome	32.2	32.8	32.6	32.9	33.1	33.9	30.2	31.5	32.2	32.7	32.5	33.0	33.3	32.9	32.7	33.7	33.3	33.3	33.0	33.1	33.1	32.9	33.3	33.1	32.7	33.1	33.8	33.5	32.6	32.1	32.3	34.6	32.1	33.9	32.5	35.0	34.5	22.5	32.1	32.3	26.6	33.0	35.3	33.2	32.3	35.5	31.7	32.1	35.0
KY355300.1_Peach_latent_mosaic_viroid_isolate_PLMVdJHP227_complete_genome	32.2	32.6	31.8	32.5	32.9	33.7	30.4	31.1	31.8	32.5	32.5	32.8	33.1	32.7	32.5	33.0	32.3	32.7	32.4	32.5	32.5	32.3	32.7	32.5	32.3	32.5	33.1	32.9	32.1	31.9	31.9	34.4	31.7	33.7	32.1	34.6	34.5	22.7	31.6	31.9	26.0	32.8	34.9	33.0	31.9	35.1	31.2	31.4	34.3
KY355301.1_Peach_latent_mosaic_viroid_isolate_PLMVdJHP228_complete_genome	33.7	33.8	35.0	34.5	34.9	34.6	30.0	32.2	33.9	34.5	34.1	34.7	34.9	34.5	34.5	34.2	33.6	34.0	34.2	33.8	33.8	33.6	34.0	33.8	33.4	33.8	34.5	34.3	33.5	32.8	33.5	34.9	32.4	34.4	32.6	35.1	35.0	24.1	31.5	32.8	27.6	33.9	36.0	34.1	32.8	35.8	34.7	34.7	34.6
KY355302.1_Peach_latent_mosaic_viroid_isolate_PLMVdJTP11_complete_genome	32.9	33.8	33.8	33.8	34.3	34.2	30.9	33.1	33.8	32.8	33.9	33.9	33.6	33.2	32.8	35.0	34.5	34.9	34.4	34.7	34.7	34.5	34.9	34.7	34.3	34.7	35.3	35.1	34.3	33.7	34.1	35.7	33.5	35.0	34.1	35.7	35.6	22.0	33.4	33.9	26.8	34.3	36.2	34.5	33.9	36.5	33.2	33.6	35.2
KY355303.1_Peach_latent_mosaic_viroid_isolate_PLMVdJTP12_complete_genome	32.7	33.5	33.5	33.6	34.1	34.0	30.7	32.8	33.3	32.5	33.7	33.7	33.4	33.0	32.5	34.8	34.3	34.7	34.4	34.5	34.5	34.3	34.7	34.5	34.0	34.5	35.1	34.9	34.1	33.5	33.9	35.5	33.0	35.0	33.7	35.5	35.4	22.7	33.2	33.5	26.6	34.1	36.0	34.3	33.5	36.2	33.0	33.4	34.6
KY355304.1_Peach_latent_mosaic_viroid_isolate_PLMVdJTP14_complete_genome	32.5	33.3	33.3	33.4	33.6	33.8	30.5	32.4	32.9	32.3	33.3	33.5	33.2	32.8	32.3	34.6	33.8	34.3	34.0	34.0	34.0	33.8	34.3	34.0	33.6	34.0	34.7	34.5	33.7	33.1	33.5	35.3	32.6	34.8	33.3	35.3	35.2	22.2	32.8	33.0	26.2	33.7	35.8	33.9	33.0	36.0	32.8	33.2	34.3
KY355305.1_Peach_latent_mosaic_viroid_isolate_PLMVdJTP15_complete_genome	32.5	33.5	33.3	33.4	33.6	33.8	30.5	32.4	32.9	32.3	33.3	33.5	33.2	32.8	32.3	34.6	33.8	34.3	33.8	34.0	34.0	33.8	34.3	34.0	33.6	34.0	34.7	34.5	33.7	33.1	33.5	35.3	32.6	34.8	33.3	35.3	35.2	22.0	32.8	33.0	26.2	33.7	35.8	33.9	33.0	36.0	32.8	33.2	34.6
KY355306.1_Peach_latent_mosaic_viroid_isolate_PLMVdJTP16_complete_genome	32.8	33.9	33.5	34.2	34.6	34.5	30.8	33.2	33.7	33.8	34.5	34.2	34.6	34.2	33.8	35.0	34.6	35.0	34.5	34.8	34.8	34.6	35.0	34.8	34.4	34.8	35.5	35.3	34.5	34.0	34.2	36.1	33.6	35.6	34.3	36.1	35.9	22.4	33.5	34.0	27.4	34.9	36.8	35.1	34.0	37.0	33.1	33.8	34.7
KY355307.1_Peach_latent_mosaic_viroid_isolate_PLMVdJTP17_complete_genome	32.5	33.3	33.3	33.6	34.1	34.0	30.5	32.8	33.3	32.5	33.5	33.5	33.4	33.0	32.5	34.6	34.3	34.7	34.2	34.5	34.5	34.3	34.7	34.5	34.0	34.5	35.1	34.9	34.1	33.7	33.9	35.3	33.0	34.8	33.7	35.5	35.4	21.6	33.2	33.5	27.0	34.1	35.8	34.3	33.5	36.0	33.4	33.2	34.8
KY355308.1_Peach_latent_mosaic_viroid_isolate_PLMVdJTP18_complete_genome	33.3	34.3	34.1	34.2	34.8	34.8	31.2	33.6	33.9	33.8	34.7	34.0	34.6	34.2	33.8	35.4	35.0	35.5	35.0	35.3	35.3	35.0	35.5	35.3	34.8	35.3	35.9	35.7	34.9	34.5	34.7	36.1	33.6	35.8	34.3	36.3	36.2	22.4	34.0	34.0	27.6	34.9	36.6	35.1	34.0	36.8	33.8	34.0	35.3
KY355309.1_Peach_latent_mosaic_viroid_isolate_PLMVdJTP110_complete_genome	32.9	33.8	33.8	34.3	34.1	34.2	30.9	32.4	33.5	33.2	33.7	34.3	34.1	33.6	33.2	35.0	33.8	34.3	33.8	34.0	34.0	33.8	34.3	34.0	33.6	34.0	34.7	34.5	33.7	33.3	33.5	35.7	33.3	35.2	33.9	35.9	35.8	21.8	32.8	33.7	27.0	34.1	36.7	34.3	33.7	36.9	33.4	33.6	35.2
KY355311.1_Peach_latent_mosaic_viroid_isolate_PLMVdJTP112_complete_genome	32.8	33.9	33.7	34.6	34.8	34.8	30.8	33.6	33.9	34.2	34.7	34.5	35.1	34.6	34.2	35.2	35.0	35.5	35.0	35.3	35.3	35.0	35.5	35.3	34.8	35.3	35.9	35.7	34.9	34.5	34.7	36.1	33.6	35.6	34.3	36.1	35.9	22.4	34.0	34.0	27.6	35.3	37.0	35.5	34.0	37.2	33.3	34.0	34.9
KY355312.1_Peach_latent_mosaic_viroid_isolate_PLMVdJTP115_complete_genome	33.5	34.3	34.3	34.8	35.3	35.2	31.5	33.8	34.5	34.4	35.3	34.7	35.3	34.8	34.4	35.8	35.3	35.7	35.2	35.5	35.5	35.3	35.7	35.5	35.0	35.5	36.1	35.9	35.1	34.7	34.9	36.5	34.0	36.2	34.7	36.3	36.2	22.0	34.2	34.5	27.6	35.1	37.2	35.3	34.5	37.4	34.0	34.6	35.6
KY355313.1_Peach_latent_mosaic_viroid_isolate_PLMVdJTP116_complete_genome	32.6	33.5	33.3	34.6	34.8	35.0	30.6	33.2	33.3	33.8	33.8	34.5	34.4	34.0	33.8	35.2	35.0	35.5	35.0	35.3	35.3	35.0	35.5	35.3	34.8	35.3	35.9	35.7	34.7	34.2	34.5	35.9	33.4	35.2	34.0	35.9	35.7	22.4	33.8	33.8	27.0	35.1	37.0	35.3	33.8	37.2	32.5	33.1	34.7
KY355314.1_Peach_latent_mosaic_viroid_isolate_PLMVdJTP117_complete_genome	32.7	33.5	33.5	34.3	34.1	34.2	30.7	32.8	33.3	33.2	33.5	34.1	34.1	33.6	33.2	34.8	34.3	34.7	34.2	34.5	34.5	34.3	34.7	34.5	34.0	34.5	35.1	34.9	34.1	33.7	33.9	35.5	33.0	35.0	33.7	35.7	35.6	22.0	33.2	33.5	27.0	34.5	36.5	34.7	33.5	36.7	33.2	33.4	35.0
KY355315.1_Peach_latent_mosaic_viroid_isolate_PLMVdJTP118_complete_genome	32.9	33.8	33.8	34.0	34.3	34.4	30.9	32.6	33.5	33.0	33.7	33.9	33.8	33.4	33.0	35.0	34.0	34.5	34.0	34.3	34.3	34.0	34.5	34.3	33.8	34.3	34.9	34.7	33.9	33.5	33.7	35.7	33.3	35.2	33.9	35.9	35.8	21.4	33.0	33.7	26.6	33.9	36.2	34.1	33.7	36.5	33.4	33.6	35.2
KY355316.1_Peach_latent_mosaic_viroid_isolate_PLMVdJTP119_complete_genome	32.7	33.5	33.5	33.6	34.1	34.0	30.7	32.8	33.5	32.5	33.7	33.7	33.4	33.0	32.5	34.8	34.3	34.7	34.2	34.5	34.5	34.3	34.7	34.5	34.0	34.5	35.1	34.9	34.1	33.5	33.9	35.7	33.3	35.0	33.9	35.7	35.4	22.0	33.2	33.7	26.8	34.1	36.0	34.3	33.7	36.2	33.0	33.4	35.0
KY355317.1_Peach_latent_mosaic_viroid_isolate_PLMVdJTP120_complete_genome	32.5	33.3	33.3	33.8	33.6	33.8	30.5	32.4	33.1	32.8	33.3	33.9	33.6	33.2	32.8	34.6	33.8	34.3	33.8	34.0	34.0	33.8	34.3	34.0	33.6	34.0	34.7	34.5	33.7	33.1	33.5	35.3	32.8	34.6	33.5	35.3	35.2	21.8	32.8	33.3	26.6	34.1	36.2	34.3	33.3	36.5	32.8	33.2	34.8
KY355318.1_Peach_latent_mosaic_viroid_isolate_PLMVdJTP121_complete_genome	33.7	34.3	34.5	35.0	35.3	35.2	31.7	34.0	34.7	34.6	35.6	34.9	35.5	35.1	34.6	36.0	35.5	35.9	35.4	35.7	35.7	35.5	35.9	35.7	35.3	35.7	36.3	36.1	35.3	34.9	35.1	36.5	34.0	36.0	34.7	36.3	36.2	22.0	34.4	34.5	27.8	35.3	37.4	35.5	34.5	37.7	34.2	34.8	35.6
KY355319.1_Peach_latent_mosaic_viroid_isolate_PLMVdJTP122_complete_genome	32.9	33.8	33.8	33.8	34.3	34.2	30.9	33.1	33.8	32.8	33.9	33.9	33.6	33.2	32.8	35.0	34.5	34.9	34.4	34.7	34.7	34.5	34.9	34.7	34.3	34.7	35.3	35.1	34.3	33.7	34.1	35.7	33.5	35.0	34.1	35.7	35.6	22.0	33.4	33.9	26.8	34.3	36.2	34.5	33.9	36.5	33.2	33.6	35.2
KY355320.1_Peach_latent_mosaic_viroid_isolate_PLMVdJTP123_complete_genome	33.1	34.0	34.0	34.0	34.3	34.4	31.1	33.1	34.0	33.0	34.1	34.1	33.8	33.4	33.0	35.0	34.5	34.9	34.4	34.7	34.7	34.5	34.9	34.7	34.3	34.7	35.3	35.1	34.3	33.9	34.1	35.7	33.5	35.0	34.1	35.7	35.6	22.0	33.2	33.9	27.0	34.3	36.2	34.5	33.9	36.5	33.4	33.8	35.4
KY355321.1_Peach_latent_mosaic_viroid_isolate_PLMVdJTP124_complete_genome	33.1	34.1	33.9	34.4	35.1	35.0	31.0	33.8	34.1	34.0	34.9	34.2	34.8	34.4	34.0	35.4	35.3	35.7	35.2	35.5	35.5	35.3	35.7	35.5	35.0	35.5	36.1	35.9	35.1	34.7	34.9	36.3	33.8	35.8	34.5	36.3	36.2	22.2	34.2	34.3	27.4	35.1	36.8	35.3	34.3	37.0	33.5	34.2	35.1
KY355322.1_Peach_latent_mosaic_viroid_isolate_PLMVdJTP21_complete_genome	32.4	33.5	32.8	33.5	34.2	34.8	30.2	31.7	32.6	33.3	33.2	33.4	34.0	33.5	33.3	33.9	33.1	33.5	33.3	33.3	33.3	33.1	33.5	33.3	32.9	33.3	34.0	33.8	32.8	32.3	32.6	35.0	32.8	34.5	33.2	35.2	35.1	22.7	32.3	33.0	26.4	33.2	35.5	33.4	33.0	35.7	32.3	32.5	35.2
KY355323.1_Peach_latent_mosaic_viroid_isolate_PLMVdJTP22_complete_genome	31.7	32.5	32.5	32.8	33.0	33.3	29.6	31.8	32.5	32.1	32.6	32.8	33.0	32.5	32.1	33.5	33.0	33.4	33.1	33.2	33.2	33.0	33.4	33.2	32.8	33.2	33.8	33.6	32.8	32.2	32.6	34.5	32.4	33.8	32.8	34.5	34.3	22.5	32.1	32.6	26.0	33.3	35.2	33.5	32.6	35.4	31.9	32.3	34.8
KY355324.1_Peach_latent_mosaic_viroid_isolate_PLMVdJTP24_complete_genome	31.7	32.5	32.5	32.8	32.8	33.3	29.6	31.6	32.3	32.1	32.4	32.8	33.0	32.5	32.1	33.5	32.8	33.2	32.9	33.0	33.0	32.8	33.2	33.0	32.5	33.0	33.6	33.4	32.6	32.0	32.4	34.5	32.2	33.8	32.6	34.5	34.3	22.1	31.9	32.4	25.8	33.1	35.2	33.3	32.4	35.4	31.9	32.3	34.6
KY355325.1_Peach_latent_mosaic_viroid_isolate_PLMVdJTP26_complete_genome	31.9	32.7	32.7	33.0	33.0	33.5	29.9	31.8	32.5	32.3	32.6	33.1	33.2	32.8	32.3	33.8	33.0	33.4	33.1	33.2	33.2	33.0	33.4	33.2	32.8	33.2	33.8	33.6	32.8	32.2	32.6	34.7	32.4	34.0	32.8	34.7	34.5	22.3	32.1	32.6	26.0	33.3	35.4	33.5	32.6	35.6	32.1	32.5	34.8
KY355326.1_Peach_latent_mosaic_viroid_isolate_PLMVdJTP27_complete_genome	31.9	32.7	32.7	33.0	33.0	33.5	29.9	31.8	32.5	32.3	32.6	33.1	33.2	32.8	32.3	33.8	33.0	33.4	33.1	33.2	33.2	33.0	33.4	33.2	32.8	33.2	33.8	33.6	32.8	32.2	32.6	34.7	32.4	34.0	32.8	34.7	34.5	22.3	32.1	32.6	26.0	33.3	35.4	33.5	32.6	35.6	32.1	32.5	34.8
KY355327.1_Peach_latent_mosaic_viroid_isolate_PLMVdJTP28_complete_genome	32.4	33.3	32.8	33.5	34.0	34.5	30.2	31.7	32.6	33.3	33.2	33.4	34.0	33.5	33.3	33.9	33.1	33.5	33.3	33.3	33.3	33.1	33.5	33.3	32.9	33.3	34.0	33.8	32.8	32.3	32.6	34.8	32.5	34.3	33.0	35.0	34.9	22.5	32.3	32.8	26.4	33.2	35.5	33.4	32.8	35.7	32.3	32.5	35.2
KY355328.1_Peach_latent_mosaic_viroid_isolate_PLMVdJTP29_complete_genome	31.9	32.5	32.5	32.8	32.8	33.3	29.9	31.6	32.3	32.1	32.4	32.8	33.0	32.5	32.1	33.5	32.8	33.2	32.9	33.0	33.0	32.8	33.2	33.0	32.5	33.0	33.6	33.4	32.6	32.2	32.4	34.5	32.2	34.0	32.6	34.7	34.5	22.5	31.9	32.4	26.0	33.1	35.2	33.3	32.4	35.4	32.1	32.3	34.8
KY355330.1_Peach_latent_mosaic_viroid_isolate_PLMVdJTP211_complete_genome	31.7	32.5	32.5	33.0	33.0	33.5	29.6	31.8	32.3	32.3	32.4	32.8	33.2	32.8	32.3	33.5	33.0	33.4	33.1	33.2	33.2	33.0	33.4	33.2	32.8	33.2	33.8	33.6	32.8	32.4	32.6	34.5	32.2	34.0	32.6	34.7	34.5	22.1	32.1	32.4	26.0	33.3	35.2	33.5	32.4	35.4	32.1	32.3	34.6
KY355331.1_Peach_latent_mosaic_viroid_isolate_PLMVdJTP212_complete_genome	31.4	32.3	32.3	32.6	32.5	33.1	29.4	31.4	32.1	31.9	32.2	32.6	32.8	32.3	31.9	33.3	32.5	33.0	32.7	32.8	32.8	32.5	33.0	32.8	32.3	32.8	33.4	33.2	32.4	31.8	32.2	34.2	32.0	33.5	32.4	34.2	34.1	22.1	31.7	32.2	25.6	32.8	35.0	33.1	32.2	35.2	31.7	32.1	34.6
KY355332.1_Peach_latent_mosaic_viroid_isolate_PLMVdJTP213_complete_genome	31.4	32.5	32.3	32.6	32.5	33.1	29.4	31.4	31.8	31.9	32.2	32.6	32.8	32.3	31.9	33.3	32.5	33.0	32.7	32.8	32.8	32.5	33.0	32.8	32.3	32.8	33.4	33.2	32.4	31.8	32.2	34.2	31.8	33.8	32.2	34.2	34.1	22.7	31.7	32.0	25.6	32.8	35.0	33.1	32.0	35.2	31.7	32.1	34.2
KY355333.1_Peach_latent_mosaic_viroid_isolate_PLMVdJTP214_complete_genome	31.4	32.5	32.3	32.6	32.5	33.1	29.4	31.4	31.8	31.9	32.2	32.6	32.8	32.3	31.9	33.3	32.5	33.0	32.7	32.8	32.8	32.5	33.0	32.8	32.3	32.8	33.4	33.2	32.4	31.8	32.2	34.2	31.8	33.8	32.2	34.2	34.1	22.7	31.7	32.0	25.6	32.8	35.0	33.1	32.0	35.2	31.7	32.1	34.4
KY355334.1_Peach_latent_mosaic_viroid_isolate_PLMVdJTP215_complete_genome	31.2	32.1	32.1	32.3	32.3	32.9	29.2	31.1	31.8	31.7	32.0	32.4	32.5	32.1	31.7	33.1	32.3	32.8	32.5	32.5	32.5	32.3	32.8	32.5	32.1	32.5	33.2	33.0	32.2	31.6	32.0	34.0	31.8	33.3	32.2	34.0	33.9	22.1	31.5	32.0	25.6	32.6	34.8	32.8	32.0	35.0	31.5	31.9	34.4
KY355335.1_Peach_latent_mosaic_viroid_isolate_PLMVdJTP216_complete_genome	31.7	32.5	32.5	32.8	32.8	33.3	29.6	31.6	32.3	32.1	32.4	32.8	33.0	32.5	32.1	33.5	32.8	33.2	32.9	33.0	33.0	32.8	33.2	33.0	32.5	33.0	33.6	33.4	32.6	32.0	32.4	34.5	32.2	33.8	32.6	34.5	34.3	22.3	31.9	32.4	25.8	33.1	35.2	33.3	32.4	35.4	31.9	32.3	34.8
KY355336.1_Peach_latent_mosaic_viroid_isolate_PLMVdJTP217_complete_genome	32.4	33.1	32.6	33.3	34.0	34.3	30.2	32.6	32.8	33.1	33.4	33.2	34.0	33.5	33.1	34.3	34.0	34.4	34.1	34.2	34.2	34.0	34.4	34.2	33.8	34.2	34.8	34.6	33.6	33.2	33.4	35.2	33.0	34.7	33.4	35.4	35.3	22.9	32.9	33.2	26.8	34.0	36.0	34.2	33.2	36.2	32.3	32.5	35.2
KY355337.1_Peach_latent_mosaic_viroid_isolate_PLMVdJTP218_complete_genome	32.4	33.3	32.8	33.5	34.0	34.5	30.2	31.7	32.6	33.3	33.2	33.4	34.0	33.5	33.3	33.9	33.1	33.5	33.3	33.3	33.3	33.1	33.5	33.3	32.9	33.3	34.0	33.8	32.8	32.3	32.6	34.8	32.5	34.5	33.0	35.0	34.9	22.5	32.3	32.8	26.4	33.2	35.5	33.4	32.8	35.7	32.3	32.5	35.2
KY355338.1_Peach_latent_mosaic_viroid_isolate_PLMVdJTP219_complete_genome	31.7	32.5	32.5	32.8	33.0	33.3	29.6	31.8	32.5	32.1	32.6	32.8	33.0	32.5	32.1	33.5	33.0	33.4	33.1	33.2	33.2	33.0	33.4	33.2	32.8	33.2	33.8	33.6	32.8	32.2	32.6	34.5	32.4	33.8	32.8	34.5	34.3	22.5	32.1	32.6	26.0	33.3	35.2	33.5	32.6	35.4	31.9	32.3	34.8
KY355339.1_Peach_latent_mosaic_viroid_isolate_PLMVdJTP220_complete_genome	31.4	32.3	32.3	32.6	32.5	33.1	29.4	31.4	32.1	31.9	32.2	32.6	32.8	32.3	31.9	33.5	32.5	33.0	32.7	32.8	32.8	32.5	33.0	32.8	32.3	32.8	33.4	33.2	32.4	31.8	32.2	34.5	32.2	33.8	32.6	34.5	34.3	22.1	31.7	32.4	25.8	32.8	35.2	33.1	32.4	35.4	31.7	32.1	34.6
KY355340.1_Peach_latent_mosaic_viroid_isolate_PLMVdJTP221_complete_genome	31.7	32.5	32.5	32.8	32.8	33.3	29.6	31.6	32.3	32.1	32.4	32.8	33.0	32.5	32.1	33.5	32.8	33.2	32.9	33.0	33.0	32.8	33.2	33.0	32.5	33.0	33.6	33.4	32.6	32.0	32.4	34.5	32.2	33.8	32.6	34.5	34.3	22.3	31.9	32.4	25.8	33.1	35.2	33.3	32.4	35.4	31.9	32.3	34.8
KY355341.1_Peach_latent_mosaic_viroid_isolate_PLMVdJTP223_complete_genome	31.4	32.3	32.3	32.8	32.8	33.3	29.4	31.6	32.1	32.1	32.2	32.6	33.0	32.5	32.1	33.3	32.8	33.2	32.9	33.0	33.0	32.8	33.2	33.0	32.5	33.0	33.6	33.4	32.6	32.2	32.4	34.2	32.0	33.8	32.4	34.5	34.3	22.3	31.9	32.2	25.8	33.1	35.0	33.3	32.2	35.2	31.9	32.1	34.6
KY355342.1_Peach_latent_mosaic_viroid_isolate_PLMVdMBP11_complete_genome	34.8	34.5	36.0	35.6	36.0	35.7	30.9	33.3	34.7	35.2	35.4	36.2	36.1	35.6	35.2	35.3	34.8	35.2	35.3	35.0	35.0	34.8	35.2	35.0	34.5	35.0	35.6	35.4	34.6	34.0	34.6	35.9	33.2	35.5	33.4	36.2	36.0	24.0	32.6	33.6	28.6	35.0	37.2	35.2	33.6	37.0	35.8	35.8	35.5
KY355343.1_Peach_latent_mosaic_viroid_isolate_PLMVdMBP12_complete_genome	34.7	34.4	35.9	34.9	35.8	35.5	31.0	33.5	35.0	34.7	35.2	35.2	35.6	35.1	34.7	35.0	34.7	35.1	35.3	34.9	34.9	34.7	35.1	34.9	34.5	34.9	35.5	35.3	34.5	33.9	34.5	35.7	33.7	35.2	33.9	35.9	35.8	24.1	32.6	34.1	28.2	34.5	36.5	34.7	34.1	36.2	35.5	35.5	35.4
KY355344.1_Peach_latent_mosaic_viroid_isolate_PLMVdMBP13_complete_genome	34.7	34.4	36.3	35.1	36.4	36.1	31.2	33.3	35.0	35.3	35.9	35.4	36.2	35.8	35.3	35.0	34.7	35.1	35.3	34.9	34.9	34.7	35.1	34.9	34.5	34.9	35.5	35.3	34.5	33.9	34.5	35.5	33.7	35.0	33.9	35.7	35.6	23.9	32.6	34.1	28.2	34.5	36.7	34.7	34.1	36.5	35.9	36.0	35.4
KY355345.1_Peach_latent_mosaic_viroid_isolate_PLMVdMBP14_complete_genome	34.9	34.6	36.1	35.3	36.2	35.9	31.2	33.5	35.2	35.1	35.6	35.6	36.0	35.6	35.1	35.5	34.9	35.3	35.5	35.1	35.1	34.9	35.3	35.1	34.7	35.1	35.8	35.5	34.7	34.1	34.7	36.2	33.9	35.7	34.1	36.4	36.2	23.9	32.8	34.3	28.4	34.7	36.9	35.0	34.3	36.7	35.7	35.8	35.6
KY355346.1_Peach_latent_mosaic_viroid_isolate_PLMVdMBP15_complete_genome	34.7	34.4	35.9	35.1	36.0	35.7	31.0	33.5	35.0	34.9	35.4	35.4	35.8	35.3	34.9	35.3	34.9	35.3	35.5	35.1	35.1	34.9	35.3	35.1	34.7	35.1	35.8	35.5	34.7	34.1	34.7	35.9	33.9	35.5	34.1	36.2	36.0	23.7	32.8	34.3	28.4	34.7	36.7	35.0	34.3	36.5	35.5	35.5	35.4
KY355347.1_Peach_latent_mosaic_viroid_isolate_PLMVdMBP19_complete_genome	34.9	34.4	36.1	35.3	36.0	35.7	31.2	33.7	35.2	35.1	35.6	35.6	36.0	35.6	35.1	35.5	35.1	35.5	35.7	35.3	35.3	35.1	35.5	35.3	34.9	35.3	36.0	35.8	35.0	34.3	35.0	35.9	33.9	35.7	34.1	35.9	35.8	23.9	33.0	34.3	28.6	35.0	36.9	35.2	34.3	36.7	35.7	35.8	35.6
KY355348.1_Peach_latent_mosaic_viroid_isolate_PLMVdMBP111_complete_genome	34.7	34.4	35.9	35.1	36.0	35.7	31.0	33.5	35.0	34.9	35.4	35.4	35.8	35.3	34.9	35.3	34.9	35.3	35.5	35.1	35.1	34.9	35.3	35.1	34.7	35.1	35.8	35.5	34.7	34.1	34.7	35.9	33.9	35.5	34.1	36.2	36.0	23.9	32.8	34.3	28.4	34.7	36.7	35.0	34.3	36.5	35.5	35.5	35.4
KY355349.1_Peach_latent_mosaic_viroid_isolate_PLMVdMBP113_complete_genome	34.5	34.2	35.7	34.9	36.2	35.9	31.0	33.3	34.7	35.1	35.2	35.2	36.0	35.6	35.1	35.0	34.7	35.1	35.7	34.9	34.9	34.7	35.1	34.9	34.5	34.9	35.5	35.3	34.5	33.9	34.5	35.7	33.7	35.2	33.9	35.9	35.8	24.1	33.0	34.1	28.2	34.5	36.5	34.7	34.1	36.2	35.3	35.5	35.2
KY355350.1_Peach_latent_mosaic_viroid_isolate_PLMVdMBP114_complete_genome	34.7	34.4	35.9	35.1	35.9	35.6	31.0	33.5	34.7	34.9	35.6	35.7	35.8	35.3	34.9	35.2	34.9	35.3	35.5	35.1	35.1	34.9	35.3	35.1	34.7	35.1	35.8	35.5	34.7	34.1	34.7	35.9	33.5	35.4	33.8	36.1	35.9	23.7	32.8	34.0	28.3	34.7	36.7	35.0	34.0	36.5	35.5	35.5	35.4
KY355351.1_Peach_latent_mosaic_viroid_isolate_PLMVdMBP115_complete_genome	34.9	34.4	36.1	35.3	35.9	35.6	31.2	33.7	34.9	35.1	35.8	36.0	36.0	35.6	35.1	35.4	35.1	35.5	35.7	35.3	35.3	35.1	35.5	35.3	34.9	35.3	36.0	35.8	35.0	34.3	35.0	35.9	33.5	35.6	33.8	35.9	35.7	23.7	33.0	34.0	28.5	35.0	36.9	35.2	34.0	36.7	35.7	35.8	35.6
KY355352.1_Peach_latent_mosaic_viroid_isolate_PLMVdMBP116_complete_genome	34.3	34.0	35.5	34.7	35.6	35.3	30.6	33.1	34.5	34.5	35.0	35.0	35.3	34.9	34.5	34.8	34.5	34.9	35.0	34.7	34.7	34.5	34.9	34.7	34.3	34.7	35.3	35.1	34.3	33.7	34.3	35.5	33.5	35.0	33.7	35.7	35.6	23.4	32.3	33.9	28.0	34.3	36.2	34.5	33.9	36.0	35.1	35.1	35.0
KY355353.1_Peach_latent_mosaic_viroid_isolate_PLMVdMBP117_complete_genome	34.7	34.4	35.9	35.1	35.9	35.6	31.0	33.5	34.7	34.9	35.6	35.7	35.8	35.3	34.9	35.2	34.9	35.3	35.5	35.1	35.1	34.9	35.3	35.1	34.7	35.1	35.8	35.5	34.7	34.1	34.7	35.9	33.5	35.4	33.8	36.1	35.9	23.7	32.8	34.0	28.3	34.7	36.7	35.0	34.0	36.5	35.5	35.5	35.4
KY355354.1_Peach_latent_mosaic_viroid_isolate_PLMVdMBP118_complete_genome	34.6	34.3	35.8	35.4	35.9	35.5	30.7	33.1	34.8	35.0	35.1	35.7	35.9	35.4	35.0	35.1	34.5	35.0	35.1	34.8	34.8	34.5	35.0	34.8	34.3	34.8	35.4	35.2	34.4	33.8	34.4	35.8	33.3	35.3	33.5	36.0	35.9	23.9	32.4	33.8	28.5	34.8	37.0	35.0	33.8	36.8	35.6	35.6	35.3
KY355355.1_Peach_latent_mosaic_viroid_isolate_PLMVdMBP119_complete_genome	34.8	34.5	36.0	35.6	36.0	35.7	30.9	33.3	34.7	35.2	35.4	36.2	36.1	35.6	35.2	35.3	34.8	35.2	35.3	35.0	35.0	34.8	35.2	35.0	34.5	35.0	35.6	35.4	34.6	34.0	34.6	35.9	33.2	35.5	33.4	36.2	36.0	24.0	32.6	33.6	28.6	35.0	37.2	35.2	33.6	37.0	35.8	35.8	35.5
KY355356.1_Peach_latent_mosaic_viroid_isolate_PLMVdMBP120_complete_genome	34.7	34.4	35.9	35.1	35.9	35.6	31.0	33.5	34.7	34.9	35.6	35.7	35.8	35.3	34.9	35.2	34.9	35.3	35.5	35.1	35.1	34.9	35.3	35.1	34.7	35.1	35.8	35.5	34.7	34.1	34.7	35.9	33.5	35.4	33.8	36.1	35.9	23.7	32.8	34.0	28.3	34.7	36.7	35.0	34.0	36.5	35.5	35.5	35.4
KY355357.1_Peach_latent_mosaic_viroid_isolate_PLMVdMBP121_complete_genome	34.9	34.4	36.1	35.3	35.9	35.6	31.2	33.7	34.9	35.1	35.8	36.0	36.0	35.6	35.1	35.4	35.1	35.5	35.7	35.3	35.3	35.1	35.5	35.3	34.9	35.3	36.0	35.8	35.0	34.3	35.0	35.9	33.5	35.6	33.8	35.9	35.7	23.7	33.0	34.0	28.5	35.0	36.9	35.2	34.0	36.7	35.7	35.8	35.6
KY355358.1_Peach_latent_mosaic_viroid_isolate_PLMVdMBP122_complete_genome	34.9	34.4	36.1	35.3	36.0	35.7	31.2	33.7	35.4	35.3	35.9	35.8	36.2	35.8	35.3	35.5	35.1	35.5	35.7	35.3	35.3	35.1	35.5	35.3	34.9	35.3	36.0	35.8	35.0	34.3	35.0	35.9	33.9	35.7	34.1	35.9	35.8	23.7	33.0	34.3	28.6	35.0	37.1	35.2	34.3	36.9	35.7	35.8	35.6
KY355359.1_Peach_latent_mosaic_viroid_isolate_PLMVdMBP123_complete_genome	34.7	34.4	35.9	35.1	35.9	35.6	31.0	33.5	34.7	34.9	35.6	35.7	35.8	35.3	34.9	35.2	34.9	35.3	35.5	35.1	35.1	34.9	35.3	35.1	34.7	35.1	35.8	35.5	34.7	34.1	34.7	35.9	33.5	35.4	33.8	36.1	35.9	23.7	32.8	34.0	28.3	34.7	36.7	35.0	34.0	36.5	35.5	35.5	35.4
KY355360.1_Peach_latent_mosaic_viroid_isolate_PLMVdMBP124_complete_genome	35.1	34.6	36.3	35.5	36.2	35.9	31.5	33.9	35.4	35.3	35.9	35.8	36.2	35.8	35.3	35.7	35.3	35.8	35.9	35.5	35.5	35.3	35.8	35.5	35.1	35.5	36.2	36.0	35.2	34.5	35.2	36.2	34.1	35.9	34.3	36.2	36.0	24.1	33.2	34.5	28.8	35.2	37.1	35.4	34.5	36.9	35.9	36.0	35.9
KY355361.1_Peach_latent_mosaic_viroid_isolate_PLMVdMBP125_complete_genome	34.7	34.2	35.9	35.1	35.7	35.4	31.0	33.5	34.7	34.9	35.6	36.0	35.8	35.3	34.9	35.2	34.9	35.3	35.5	35.1	35.1	34.9	35.3	35.1	34.7	35.1	35.8	35.5	34.7	34.1	34.7	35.7	33.3	35.4	33.5	35.7	35.5	23.5	32.8	33.8	28.3	34.7	36.7	35.0	33.8	36.5	35.5	35.5	35.4
KY355362.1_Peach_latent_mosaic_viroid_isolate_PLMVdMBP21_complete_genome	32.2	32.4	32.2	32.5	32.7	33.5	30.2	31.5	31.6	32.3	32.1	32.6	32.9	32.5	32.3	33.7	32.9	33.3	33.0	33.1	33.1	32.9	33.3	33.1	32.7	33.1	33.8	33.5	32.6	32.1	32.3	34.4	31.9	33.9	32.3	34.6	34.5	22.7	32.1	32.1	26.0	33.0	35.3	33.2	32.1	35.5	31.4	31.6	34.6
KY355363.1_Peach_latent_mosaic_viroid_isolate_PLMVdMBP22_complete_genome	32.4	32.8	32.8	32.9	32.9	33.5	30.6	31.9	32.4	32.5	32.8	33.2	33.3	32.9	32.5	33.9	33.1	33.5	33.3	33.3	33.3	33.1	33.5	33.3	32.9	33.3	34.0	33.8	33.0	32.6	32.8	34.6	32.1	34.3	32.5	34.8	34.7	22.7	32.3	32.3	26.4	33.4	35.7	33.6	32.3	36.0	32.3	32.5	34.6
KY355364.1_Peach_latent_mosaic_viroid_isolate_PLMVdMBP23_complete_genome	32.6	32.8	32.6	32.7	32.9	33.7	30.6	31.9	32.0	32.5	32.3	32.8	33.1	32.7	32.5	33.9	33.1	33.5	33.3	33.3	33.3	33.1	33.5	33.3	32.9	33.3	34.0	33.8	32.8	32.3	32.6	34.6	32.1	34.1	32.5	34.8	34.7	23.1	32.3	32.3	26.2	33.2	35.5	33.4	32.3	35.7	31.9	32.1	34.8
KY355365.1_Peach_latent_mosaic_viroid_isolate_PLMVdMBP24_complete_genome	32.4	32.8	32.8	32.9	32.9	33.5	30.6	31.9	32.4	32.5	32.8	33.2	33.3	32.9	32.5	33.9	33.1	33.5	33.3	33.3	33.3	33.1	33.5	33.3	32.9	33.3	34.0	33.8	33.0	32.6	32.8	34.6	32.1	34.3	32.5	34.8	34.7	22.7	32.3	32.3	26.4	33.4	35.7	33.6	32.3	36.0	32.3	32.5	34.6
KY355366.1_Peach_latent_mosaic_viroid_isolate_PLMVdMBP25_complete_genome	32.4	32.6	32.4	32.7	32.9	33.7	30.4	31.7	31.8	32.5	32.3	32.8	33.1	32.7	32.5	33.9	33.1	33.5	33.3	33.3	33.3	33.1	33.5	33.3	32.9	33.3	34.0	33.8	32.8	32.3	32.6	34.6	32.1	34.1	32.5	34.8	34.7	22.9	32.3	32.3	26.2	33.2	35.5	33.4	32.3	35.7	31.7	31.8	34.8
KY355367.1_Peach_latent_mosaic_viroid_isolate_PLMVdMBP26_complete_genome	32.2	32.6	32.6	32.7	32.7	33.3	30.4	31.7	32.2	32.3	32.5	33.0	33.1	32.7	32.3	33.7	32.9	33.3	33.0	33.1	33.1	32.9	33.3	33.1	32.7	33.1	33.8	33.5	32.8	32.3	32.6	34.4	31.9	34.1	32.3	34.6	34.5	22.5	32.1	32.1	26.2	33.2	35.5	33.4	32.1	35.7	32.1	32.3	34.3
KY355368.1_Peach_latent_mosaic_viroid_isolate_PLMVdMBP27_complete_genome	32.4	32.8	32.8	32.9	32.9	33.5	30.6	31.9	32.4	32.5	32.8	33.2	33.3	32.9	32.5	33.9	33.1	33.5	33.3	33.3	33.3	33.1	33.5	33.3	32.9	33.3	34.0	33.8	33.0	32.6	32.8	34.6	32.1	34.3	32.5	34.8	34.7	22.7	32.3	32.3	26.4	33.4	35.7	33.6	32.3	36.0	32.3	32.5	34.6
KY355369.1_Peach_latent_mosaic_viroid_isolate_PLMVdMBP28_complete_genome	32.4	32.6	32.4	32.7	32.9	33.7	30.4	31.7	31.8	32.5	32.3	32.8	33.1	32.7	32.5	33.9	33.1	33.5	33.3	33.3	33.3	33.1	33.5	33.3	32.9	33.3	34.0	33.8	32.8	32.3	32.6	34.6	32.1	34.1	32.5	34.8	34.7	22.9	32.3	32.3	26.2	33.2	35.5	33.4	32.3	35.7	31.7	31.8	34.8
KY355370.1_Peach_latent_mosaic_viroid_isolate_PLMVdMBP29_complete_genome	32.4	32.8	32.8	32.9	32.9	33.5	30.6	31.9	32.4	32.5	32.8	33.2	33.3	32.9	32.5	33.9	33.1	33.5	33.3	33.3	33.3	33.1	33.5	33.3	32.9	33.3	34.0	33.8	33.0	32.6	32.8	34.6	32.1	34.3	32.5	34.8	34.7	22.7	32.3	32.3	26.4	33.4	35.7	33.6	32.3	36.0	32.3	32.5	34.6
KY355371.1_Peach_latent_mosaic_viroid_isolate_PLMVdMBP210_complete_genome	32.0	32.4	32.4	32.5	32.5	33.0	30.2	31.3	32.0	32.0	32.3	32.8	32.9	32.5	32.0	33.3	32.5	32.9	32.6	32.7	32.7	32.5	32.9	32.7	32.3	32.7	33.3	33.1	32.3	31.9	32.1	34.0	31.5	33.7	31.9	34.2	34.0	22.0	31.6	31.7	25.8	32.8	35.1	33.0	31.7	35.3	31.9	32.1	34.1
KY355372.1_Peach_latent_mosaic_viroid_isolate_PLMVdMBP211_complete_genome	34.8	34.5	36.0	35.2	35.6	35.3	30.9	33.3	35.0	35.2	35.3	35.5	35.6	35.2	35.2	35.3	34.8	35.2	35.3	35.0	35.0	34.8	34.8	35.0	34.5	35.0	35.6	35.4	34.6	34.0	34.6	36.0	33.5	35.5	33.8	36.2	36.1	24.6	32.6	34.0	28.3	34.6	36.8	34.8	34.0	36.5	35.8	35.8	35.1
KY355373.1_Peach_latent_mosaic_viroid_isolate_PLMVdMBP212_complete_genome	32.4	32.6	32.8	32.9	33.1	33.5	30.4	32.3	32.4	32.9	33.4	33.0	33.8	33.3	32.9	34.1	33.5	34.0	33.7	33.8	33.8	33.5	34.0	33.8	33.3	33.8	34.4	34.2	33.4	33.0	33.2	34.6	32.3	34.5	32.8	34.6	34.5	22.9	32.7	32.5	27.0	33.8	35.7	34.0	32.5	36.0	32.5	32.7	34.6
KY355374.1_Peach_latent_mosaic_viroid_isolate_PLMVdMBP213_complete_genome	32.4	32.6	32.4	32.7	32.9	33.7	30.4	31.7	31.8	32.5	32.3	32.8	33.1	32.7	32.5	33.9	33.1	33.5	33.3	33.3	33.3	33.1	33.5	33.3	32.9	33.3	34.0	33.8	32.8	32.3	32.6	34.6	32.1	34.1	32.5	34.8	34.7	22.9	32.3	32.3	26.2	33.2	35.5	33.4	32.3	35.7	31.7	31.8	34.8
KY355375.1_Peach_latent_mosaic_viroid_isolate_PLMVdMBP214_complete_genome	34.5	34.2	35.3	34.9	35.3	35.0	30.8	32.8	34.7	34.7	34.8	35.2	35.6	35.1	34.7	34.6	34.3	34.7	34.8	34.5	34.5	34.3	34.7	34.5	34.0	34.5	35.1	34.9	34.1	33.5	34.1	35.3	33.3	34.8	33.5	35.5	35.4	23.9	32.1	33.7	28.2	34.5	36.5	34.7	33.7	36.2	34.9	34.9	35.3
KY355376.1_Peach_latent_mosaic_viroid_isolate_PLMVdMBP215_complete_genome	32.2	32.4	32.2	32.5	32.7	33.5	30.2	31.3	31.8	32.3	32.1	32.6	32.9	32.5	32.3	33.5	32.7	33.1	32.8	32.9	32.9	32.7	33.1	32.9	32.5	32.9	33.5	33.3	32.3	31.9	32.1	34.2	31.7	33.7	32.1	34.4	34.2	22.2	31.8	31.9	25.8	32.8	35.1	33.0	31.9	35.3	31.4	31.6	34.6
KY355377.1_Peach_latent_mosaic_viroid_isolate_PLMVdMBP216_complete_genome	32.2	32.6	32.6	32.7	32.7	33.3	30.4	31.7	32.2	32.3	32.5	33.0	33.1	32.7	32.3	33.7	32.9	33.3	33.0	33.1	33.1	32.9	33.3	33.1	32.7	33.1	33.8	33.5	32.8	32.3	32.6	34.4	31.9	34.1	32.3	34.6	34.5	22.7	32.1	32.1	26.2	33.2	35.5	33.4	32.1	35.7	32.1	32.3	34.6
KY355378.1_Peach_latent_mosaic_viroid_isolate_PLMVdMBP217_complete_genome	32.2	32.6	32.6	32.7	32.7	33.3	30.4	31.9	32.2	32.3	32.5	33.0	33.1	32.7	32.3	33.9	33.1	33.5	33.3	33.3	33.3	33.1	33.5	33.3	32.9	33.3	34.0	33.8	33.0	32.6	32.8	34.6	32.1	34.3	32.5	34.8	34.7	22.7	32.3	32.3	26.4	33.4	35.7	33.6	32.3	36.0	32.1	32.3	34.3
KY355379.1_Peach_latent_mosaic_viroid_isolate_PLMVdMBP218_complete_genome	32.2	32.4	32.6	32.7	32.7	33.5	30.4	31.7	31.8	32.7	32.5	32.8	33.3	32.9	32.7	33.7	32.9	33.3	33.0	33.1	33.1	32.9	33.3	33.1	32.7	33.1	33.8	33.5	32.8	32.3	32.6	34.4	32.1	33.9	32.5	34.6	34.5	22.7	32.3	32.3	26.2	33.2	35.3	33.4	32.3	35.5	31.9	32.1	34.6
KY355380.1_Peach_latent_mosaic_viroid_isolate_PLMVdMBP219_complete_genome	32.4	32.6	32.4	32.7	32.9	33.7	30.4	31.7	31.8	32.5	32.3	32.8	33.1	32.7	32.5	33.9	33.1	33.5	33.3	33.3	33.3	33.1	33.5	33.3	32.9	33.3	34.0	33.8	32.8	32.3	32.6	34.6	32.1	34.1	32.5	34.8	34.7	22.9	32.3	32.3	26.2	33.2	35.5	33.4	32.3	35.7	31.7	31.8	34.8
KY355381.1_Peach_latent_mosaic_viroid_isolate_PLMVdMBP220_complete_genome	34.5	34.0	35.7	35.3	35.6	35.3	30.8	33.3	35.0	35.3	35.4	35.8	36.2	35.8	35.3	35.0	34.7	35.1	35.3	34.9	34.9	34.7	35.1	34.9	34.5	34.9	35.5	35.3	34.5	33.9	34.5	35.5	33.5	35.2	33.7	35.5	35.4	23.7	32.6	33.9	28.6	35.0	37.1	35.2	33.9	36.9	35.3	35.3	35.3
KY810773.1_Peach_latent_mosaic_viroid_strain_FERA_060330_complete_genome	35.0	34.5	36.4	35.7	36.1	35.8	31.3	33.5	35.2	35.4	35.5	36.1	36.3	35.9	35.4	35.5	35.0	35.4	35.5	35.2	35.2	35.0	35.4	35.2	34.8	35.2	35.8	35.6	34.8	34.2	34.8	36.0	33.5	35.7	33.8	36.0	35.9	24.1	32.8	34.0	28.9	35.2	37.4	35.5	34.0	37.2	36.0	36.1	35.8
LC163597.1_Peach_latent_mosaic_viroid_genomic_RNA_complete_genome_strain:_PKO15	34.4	33.8	35.8	35.5	35.9	35.5	30.7	32.9	35.2	35.4	35.5	36.1	36.3	35.9	35.4	34.9	34.3	34.8	34.9	34.5	34.5	34.3	34.8	34.5	34.1	34.5	35.2	35.0	34.2	33.5	34.2	35.4	32.9	35.1	33.1	35.4	35.2	23.3	32.2	33.3	28.7	34.6	37.0	34.8	33.3	36.8	35.4	35.8	35.1
LC311883.1_Peach_latent_mosaic_viroid_genomic_RNA_complete_genome_strain:_PCK1	34.9	34.8	36.1	35.6	35.9	35.8	31.1	33.9	35.0	35.7	35.1	36.5	36.1	35.7	35.7	35.1	35.2	35.6	35.8	35.4	35.4	35.2	35.6	35.4	35.0	35.4	36.1	35.8	35.4	34.7	35.4	34.0	32.4	36.0	32.6	33.8	33.5	24.0	33.2	32.8	29.2	35.8	37.2	36.0	32.8	36.8	35.9	35.9	35.4
LC311884.1_Peach_latent_mosaic_viroid_genomic_RNA_complete_genome_strain:_PCK2	33.9	34.0	34.8	35.0	34.8	34.9	31.1	32.8	35.0	34.9	34.1	35.4	35.3	34.9	34.9	34.1	33.5	34.0	34.1	33.8	33.8	33.5	34.0	33.8	33.5	33.8	34.4	34.2	34.3	33.7	34.3	33.5	31.0	35.2	31.2	33.3	32.9	23.4	32.1	31.4	28.4	34.7	36.2	35.0	31.4	35.7	34.7	34.7	35.1
LC469622.1_Peach_latent_mosaic_viroid_RNA_complete_genome	31.9	32.5	32.5	32.3	32.3	33.1	30.1	30.7	31.2	31.9	31.3	32.4	32.5	32.1	31.9	32.7	31.9	32.3	32.3	32.1	32.1	31.9	32.3	32.1	31.7	32.1	32.8	32.5	31.8	31.6	31.6	33.6	31.1	33.3	31.5	34.2	33.7	22.9	31.3	31.3	26.0	32.2	34.3	32.4	31.3	34.1	31.7	31.9	34.2
MF436207.1_Peach_latent_mosaic_viroid_complete_genome	34.5	34.3	35.8	34.6	35.1	35.0	30.8	32.8	34.3	35.3	35.4	35.1	36.1	35.7	35.3	35.0	34.0	34.4	34.5	34.2	34.2	34.0	34.4	34.2	33.8	34.2	34.8	34.6	33.8	33.2	33.6	35.6	32.6	35.6	32.8	35.4	35.2	24.0	32.1	33.0	27.7	34.3	36.6	34.5	33.0	36.4	35.2	35.5	35.4
MF574156.1_Peach_latent_mosaic_viroid_isolate_BH5_complete_genome	34.5	34.2	35.9	35.4	35.6	35.7	30.4	32.2	34.8	35.5	35.1	35.9	36.3	35.9	35.5	34.4	33.6	34.0	34.3	33.8	33.8	33.6	34.0	33.8	33.4	33.8	34.5	34.3	33.5	32.8	33.5	35.2	32.7	34.8	32.5	35.3	35.2	24.4	31.5	32.9	28.3	33.9	36.5	34.1	32.9	36.3	35.5	35.9	35.6
MF574157.1_Peach_latent_mosaic_viroid_isolate_KH10_complete_genome	34.5	34.4	35.9	35.0	35.3	35.4	30.6	32.3	34.5	35.1	34.7	35.5	36.0	35.6	35.1	34.5	33.8	34.2	34.3	34.0	34.0	33.8	34.2	34.0	33.5	34.0	34.6	34.4	33.6	33.0	33.6	35.2	32.8	35.0	32.8	35.4	35.3	24.5	31.6	33.0	27.8	34.0	36.6	34.2	33.0	36.4	35.5	35.5	35.7
MF574158.1_Peach_latent_mosaic_viroid_isolate_BSH4_complete_genome	34.2	33.7	34.5	34.3	34.6	34.5	30.5	32.1	34.2	34.4	34.1	34.6	35.3	34.8	34.4	34.1	33.3	33.8	33.9	33.5	33.5	33.3	33.8	33.5	33.1	33.5	34.2	34.0	33.3	32.7	33.3	34.6	32.3	34.1	32.7	34.8	34.9	23.3	31.3	32.7	27.4	33.5	35.8	33.8	32.7	35.5	34.2	34.4	34.8
MF574159.1_Peach_latent_mosaic_viroid_isolate_BSh9_complete_genome	34.9	34.3	35.3	35.0	35.8	35.7	30.6	32.6	34.5	35.5	35.0	35.4	36.4	35.9	35.5	35.0	34.2	34.6	34.8	34.4	34.4	34.2	34.6	34.4	34.0	34.4	35.0	34.8	33.8	33.2	33.8	35.7	33.0	35.2	33.2	35.9	35.9	24.1	31.8	33.4	28.1	34.2	36.8	34.5	33.4	36.6	35.2	35.2	35.7
MG386500.1_Peach_latent_mosaic_viroid_isolate_Cheongdo_complete_genome	33.3	33.1	34.6	34.5	34.5	34.2	29.6	32.6	33.7	34.3	34.1	34.5	34.7	34.3	34.3	34.2	34.0	34.5	34.4	34.3	34.3	34.0	34.5	34.3	33.8	34.3	34.9	34.7	33.9	33.3	33.9	34.7	32.2	34.4	32.4	34.7	34.5	24.7	31.9	32.6	27.6	34.3	36.0	34.5	32.6	36.2	34.2	34.3	34.4
MG788240.1_Peach_latent_mosaic_viroid_clone_D1_complete_genome	34.5	34.0	34.9	34.6	35.5	35.2	30.2	32.1	34.0	35.1	34.8	35.0	35.9	35.5	35.1	34.5	33.8	34.2	34.3	34.0	34.0	33.8	34.2	34.0	33.5	34.0	34.6	34.4	33.4	32.8	33.4	35.2	32.5	34.7	32.7	35.4	35.4	23.8	31.6	32.9	27.7	33.8	36.4	34.0	32.9	36.2	34.7	34.8	35.3
MG788241.1_Peach_latent_mosaic_viroid_clone_D2_complete_genome	35.2	34.6	35.5	35.2	35.9	35.8	30.8	32.8	34.5	35.7	35.2	35.6	36.6	36.1	35.7	35.1	34.4	34.8	35.0	34.6	34.6	34.4	34.8	34.6	34.2	34.6	35.3	35.0	34.0	33.4	34.0	35.8	33.1	35.3	33.3	36.0	36.1	23.6	32.1	33.5	27.9	34.5	37.0	34.7	33.5	36.8	35.4	35.4	35.9
MG788242.1_Peach_latent_mosaic_viroid_clone_D4_complete_genome	34.4	34.0	35.6	35.1	35.4	35.3	30.7	33.0	34.4	35.0	34.8	35.4	35.8	35.4	35.0	34.9	34.4	34.8	35.0	34.6	34.6	34.4	34.8	34.6	34.2	34.6	35.3	35.0	34.2	33.6	34.2	35.6	33.1	35.1	33.3	35.8	35.7	23.4	32.3	33.5	27.9	34.7	36.7	34.9	33.5	36.5	35.2	35.2	35.1
MG788243.1_Peach_latent_mosaic_viroid_clone_K3_complete_genome	34.7	34.2	35.1	34.8	35.5	35.4	30.4	32.3	34.0	35.3	34.8	35.2	36.1	35.7	35.3	34.7	34.0	34.4	34.5	34.2	34.2	34.0	34.4	34.2	33.8	34.2	34.8	34.6	33.6	33.0	33.6	35.4	32.7	34.9	32.9	35.6	35.7	24.0	31.6	33.1	27.9	34.0	36.6	34.2	33.1	36.4	34.9	35.0	35.5
MG788244.1_Peach_latent_mosaic_viroid_clone_D6_complete_genome	33.9	33.1	34.4	34.2	35.1	34.8	29.8	32.2	33.9	34.5	34.3	34.5	35.3	34.9	34.5	34.6	33.8	34.3	34.4	34.0	34.0	33.8	34.3	34.0	33.6	34.0	34.7	34.5	33.5	32.8	33.5	35.3	32.7	34.8	32.9	35.5	35.6	24.0	31.7	33.1	27.9	33.9	36.5	34.1	33.1	36.2	34.2	34.3	34.4
MG788245.1_Peach_latent_mosaic_viroid_clone_K2_complete_genome	35.1	34.5	35.5	35.2	36.0	35.9	30.8	32.8	34.7	35.5	35.2	35.6	36.4	35.9	35.5	35.2	34.4	34.8	35.0	34.6	34.6	34.4	34.8	34.6	34.2	34.6	35.3	35.0	34.0	33.4	34.0	35.9	33.0	35.4	33.2	36.1	35.9	23.9	32.1	33.4	28.1	34.5	37.0	34.7	33.4	36.8	35.4	35.4	35.9
MG788246.1_Peach_latent_mosaic_viroid_clone_K5_complete_genome	34.3	34.0	34.7	34.4	35.3	35.0	30.2	32.1	33.8	34.8	34.6	34.7	35.7	35.3	34.8	34.9	33.8	34.2	34.3	34.0	34.0	33.8	34.2	34.0	33.5	34.0	34.6	34.4	33.4	32.8	33.4	35.8	32.9	35.1	33.1	35.8	35.9	23.6	31.6	33.3	27.7	33.8	37.0	34.0	33.3	36.8	34.5	34.5	35.3
MG788247.1_Peach_latent_mosaic_viroid_clone_K6_complete_genome	34.7	34.4	35.1	34.8	35.5	35.4	30.6	32.6	34.0	35.3	34.8	35.2	36.1	35.7	35.3	34.9	34.2	34.6	34.8	34.4	34.4	34.2	34.6	34.4	34.0	34.4	35.0	34.8	33.8	33.2	33.8	35.8	32.9	35.1	33.1	35.8	35.9	23.8	31.8	33.3	27.9	34.2	37.0	34.5	33.3	36.8	34.9	35.0	35.7
MG788248.1_Peach_latent_mosaic_viroid_clone_K9_complete_genome	34.7	34.3	35.1	34.8	35.6	35.5	30.6	32.6	34.3	35.3	34.8	35.2	36.1	35.7	35.3	35.0	34.2	34.6	34.8	34.4	34.4	34.2	34.6	34.4	34.0	34.4	35.0	34.8	33.8	33.2	33.8	35.9	33.0	35.2	33.2	35.9	35.9	24.1	31.8	33.4	27.9	34.2	37.0	34.5	33.4	36.8	34.9	35.0	35.7
MG788249.1_Peach_latent_mosaic_viroid_clone_S2_complete_genome	35.2	34.6	35.5	35.2	35.9	35.8	30.8	32.8	34.5	35.5	35.2	35.6	36.4	35.9	35.5	35.1	34.4	34.8	35.0	34.6	34.6	34.4	34.8	34.6	34.2	34.6	35.3	35.0	34.0	33.4	34.0	35.8	32.9	35.3	33.1	36.0	35.9	23.6	32.1	33.3	28.1	34.5	37.0	34.7	33.3	36.8	35.4	35.4	35.9
MH974826.1_Peach_latent_mosaic_viroid_isolate_T012_complete_genome	34.4	34.0	35.1	34.7	35.2	34.9	30.5	32.5	34.4	35.0	35.1	35.5	35.4	35.0	35.0	34.5	33.9	34.3	34.5	34.1	34.1	33.9	34.3	34.1	33.7	34.1	34.8	34.5	33.8	33.1	33.8	35.2	32.9	34.7	33.1	35.2	35.0	24.3	31.8	33.3	28.3	34.6	36.8	34.8	33.3	36.5	34.7	34.8	35.1
MH974827.1_Peach_latent_mosaic_viroid_isolate_T016_complete_genome	34.2	33.8	35.5	35.7	36.3	36.0	30.5	32.7	35.2	35.4	35.5	36.1	36.3	35.9	35.4	34.7	34.1	34.5	34.7	34.3	34.3	34.1	34.5	34.3	33.9	34.3	35.0	34.8	34.0	33.3	34.0	35.4	32.9	34.9	33.1	35.6	35.5	23.5	32.0	33.3	28.9	34.4	36.5	34.6	33.3	36.3	35.2	36.1	34.9
MH974828.1_Peach_latent_mosaic_viroid_isolate_T0111_complete_genome	33.9	34.0	35.3	35.5	35.6	35.5	30.2	32.2	35.0	35.8	35.2	36.0	36.2	35.8	35.8	34.4	33.6	34.0	34.2	33.8	33.8	33.6	34.0	33.8	33.4	33.8	34.5	34.3	33.5	32.8	33.5	34.9	32.2	34.8	32.4	34.9	34.7	23.9	31.5	32.6	28.4	33.9	36.5	34.1	32.6	36.2	34.9	35.8	34.6
MH974829.1_Peach_latent_mosaic_viroid_isolate_T022_complete_genome	33.9	34.0	35.3	34.7	35.1	34.8	30.2	32.4	34.1	34.7	34.3	35.0	35.1	34.7	34.7	34.4	33.8	34.3	34.4	34.0	34.0	33.8	34.3	34.0	33.6	34.0	34.7	34.5	33.7	33.1	33.7	35.1	32.6	34.6	32.8	35.3	35.2	24.5	31.7	33.0	27.8	34.1	36.2	34.3	33.0	36.0	34.9	34.9	34.8
MH974830.1_Peach_latent_mosaic_viroid_isolate_T023_complete_genome	33.5	33.3	34.8	35.7	35.6	35.9	29.4	32.0	34.7	35.8	34.8	35.8	36.2	35.8	35.3	34.0	33.4	33.8	34.0	33.6	33.6	33.4	33.8	33.6	33.2	33.6	34.3	34.0	33.3	32.6	33.3	34.5	31.5	34.4	31.8	34.5	34.3	23.9	31.3	32.0	28.0	33.7	36.0	33.9	32.0	35.8	34.2	35.5	34.4
MH974831.1_Peach_latent_mosaic_viroid_isolate_T026_complete_genome	32.1	33.5	32.0	32.5	32.8	33.1	29.8	32.2	32.1	32.3	33.1	32.7	33.1	32.7	32.7	34.0	33.6	34.0	33.5	33.8	33.8	33.6	34.0	33.8	33.4	33.8	34.0	33.8	32.8	32.2	32.6	35.0	32.7	34.7	33.1	35.2	35.0	23.4	32.1	32.9	26.4	33.3	35.3	33.5	32.9	35.5	31.6	31.8	34.9
MH974832.1_Peach_latent_mosaic_viroid_isolate_T031_complete_genome	34.0	33.8	35.3	34.7	35.4	35.1	30.3	32.5	34.4	34.6	34.6	35.2	35.4	35.0	34.6	34.3	33.9	34.3	34.5	34.1	34.1	33.9	34.3	34.1	33.7	34.1	34.8	34.5	33.8	33.1	33.8	35.2	32.9	34.7	33.1	35.2	35.0	23.5	31.8	33.3	27.9	34.2	36.3	34.4	33.3	36.1	34.9	35.0	34.9
MH974833.1_Peach_latent_mosaic_viroid_isolate_T032_complete_genome	34.0	33.8	35.3	34.7	35.4	35.1	30.3	32.5	34.4	34.6	34.6	35.2	35.4	35.0	34.6	34.3	33.9	34.3	34.5	34.1	34.1	33.9	34.3	34.1	33.7	34.1	34.8	34.5	33.8	33.1	33.8	35.4	32.9	34.9	33.1	35.4	35.0	23.9	31.8	33.3	28.1	34.2	36.3	34.4	33.3	36.1	34.9	35.0	34.9
MH974835.1_Peach_latent_mosaic_viroid_isolate_T041_complete_genome	34.6	34.0	36.0	35.3	35.9	35.3	30.9	33.1	35.0	35.2	35.7	35.9	36.1	35.6	35.2	35.1	34.5	35.0	35.1	34.8	34.8	34.5	35.0	34.8	34.3	34.8	35.4	35.2	34.4	34.0	34.4	35.6	33.1	35.3	33.3	35.6	35.5	23.9	32.6	33.5	28.7	34.8	37.2	35.0	33.5	37.0	35.6	35.6	35.4
MH974834.1_Peach_latent_mosaic_viroid_isolate_T033_complete_genome	34.0	33.8	35.3	34.7	35.9	35.1	30.3	32.5	34.4	34.6	34.6	35.2	35.4	35.0	34.6	34.3	33.9	34.3	34.5	34.1	34.1	33.9	34.3	34.1	33.7	34.1	34.8	34.5	33.8	33.1	33.8	35.2	32.9	34.7	33.1	35.2	35.0	24.1	32.2	33.3	27.9	34.2	36.3	34.4	33.3	36.1	34.9	35.0	34.9
MH974836.1_Peach_latent_mosaic_viroid_isolate_T042_complete_genome	34.8	34.3	36.2	35.5	35.9	35.5	31.1	33.3	35.2	35.4	35.5	36.1	36.3	35.9	35.4	35.3	34.8	35.2	35.3	35.0	35.0	34.8	35.2	35.0	34.5	35.0	35.6	35.4	34.6	34.0	34.6	35.8	33.3	35.5	33.5	35.8	35.7	23.9	32.6	33.8	28.7	35.0	37.4	35.2	33.8	37.2	35.8	35.8	35.6
MH974837.1_Peach_latent_mosaic_viroid_isolate_T043_complete_genome	34.0	33.8	35.3	34.7	35.4	35.1	30.5	32.7	34.2	34.3	34.4	35.2	35.2	34.8	34.3	34.7	34.1	34.5	34.7	34.3	34.3	34.1	34.5	34.3	33.9	34.3	35.0	34.8	34.0	33.3	34.0	35.6	33.1	35.1	33.3	35.6	35.5	24.1	31.8	33.5	28.1	34.4	36.5	34.6	33.5	36.3	34.9	35.0	34.9
MH974839.1_Peach_latent_mosaic_viroid_isolate_T053_complete_genome	34.1	33.8	35.1	34.7	35.1	34.8	30.0	32.2	33.8	34.4	34.3	35.0	35.3	34.8	34.4	34.1	33.6	34.0	34.2	33.8	33.8	33.6	34.0	33.8	33.4	33.8	34.5	34.3	33.5	32.8	33.5	34.8	32.3	34.3	32.5	35.0	34.9	23.4	31.5	32.8	27.5	33.9	36.0	34.1	32.8	35.8	34.9	35.0	35.3
MH974840.1_Peach_latent_mosaic_viroid_isolate_T055_complete_genome	33.3	33.1	34.4	34.9	35.1	35.0	29.6	31.8	34.0	34.7	34.9	35.5	35.6	35.1	35.1	33.5	33.2	33.6	33.8	33.4	33.4	33.2	33.6	33.4	33.0	33.4	34.0	33.8	33.1	32.4	33.1	34.0	31.8	33.7	31.8	34.0	33.8	23.5	31.1	32.1	27.9	33.5	35.4	33.7	32.1	35.2	34.0	34.9	34.8
MH974841.1_Peach_latent_mosaic_viroid_isolate_T056_complete_genome	32.9	33.0	34.3	34.0	35.1	35.0	29.6	31.8	33.6	34.3	34.3	34.3	35.2	34.8	34.8	33.7	32.8	33.3	33.4	33.0	33.0	32.8	33.3	33.0	32.6	33.0	33.7	33.5	33.1	32.4	33.1	33.8	32.5	33.3	32.5	34.0	33.9	23.8	31.1	32.7	28.0	33.5	35.0	33.7	32.7	34.7	33.9	34.8	34.3
MH974842.1_Peach_latent_mosaic_viroid_isolate_T057_complete_genome	33.9	34.0	35.0	34.7	35.1	34.8	30.0	32.2	34.4	34.5	34.3	35.0	35.1	34.7	34.7	34.2	33.6	34.0	34.2	33.8	33.8	33.6	34.0	33.8	33.4	33.8	34.5	34.3	33.5	32.8	33.5	34.9	32.4	34.4	32.6	35.1	35.0	24.2	31.5	32.8	27.6	33.9	36.0	34.1	32.8	35.8	34.9	34.9	35.1
MK212033.1_Peach_latent_mosaic_viroid_isolate_y1_complete_genome	34.8	34.3	35.5	35.3	35.2	35.1	30.8	32.6	34.7	35.0	35.5	36.2	35.9	35.4	35.4	34.5	33.9	34.3	34.5	34.1	34.1	33.9	34.3	34.1	33.7	34.1	34.8	34.5	33.9	33.3	33.9	34.7	33.0	34.3	33.0	34.7	34.5	24.4	31.9	33.3	28.4	34.7	37.0	35.0	33.3	36.8	35.2	35.2	35.4
[truncated: 77 more rows]
[truncated: 1,262 more columns]
