# Supplementary material for: Reassessing species demarcation criteria in viroid taxonomy by pairwise identity matrices
Source: Virus Evol. 2021 Jan 25;7(1):veab001. doi: 10.1093/ve/veab001 (PMC7887442; doi:10.1093/ve/veab001)
Supplement: veab001_Supplementary_Data [file veab001_supplementary_data.zip › Supplementary Table 2.xlsx]

## Sheet: 200204_All_pospi_corrected_matr
	NC_001651.1_Citrus_bent_leaf_viroid_complete_genome	M74065.1_Citrus_bent_leaf_viroid_RNA	AB006735.1_Citrus_bent_leaf_viroid_Ia_genomic_RNA_isolate:_P2_complete_sequence	AB006736.1_Citrus_bent_leaf_viroid_Ib_genomic_RNA_complete_sequence	AB006734.1_Citrus_bent_leaf_viroid_Ia_genomic_RNA_isolate:_Jp_complete_sequence	AB054636.1_Citrus_bent_leaf_viroid_variant_E83AK_genomic_RNA_complete_sequence	AB054637.1_Citrus_bent_leaf_viroid_variant_MC_genomic_RNA_complete_sequence	AF428052.1_Citrus_bent_leaf_viroid_isolate_20111_Uy_complete_genome	AF428053.1_Citrus_bent_leaf_viroid_isolate_20112_Uy_complete_genome	AF428054.1_Citrus_bent_leaf_viroid_isolate_20115_Uy_complete_genome	AF428055.1_Citrus_bent_leaf_viroid_isolate_20511_Uy_complete_genome	AF428056.1_Citrus_bent_leaf_viroid_isolate_20513_Uy_complete_genome	AF428057.2_Citrus_bent_leaf_viroid_isolate_20514_Uy_complete_genome	EU144226.1_Citrus_bent_leaf_viroid_isolate_Anliucheng1_complete_genome	EU382211.1_Citrus_bent_leaf_viroid_isolate_CQ_clone_1_complete_genome	EU382212.1_Citrus_bent_leaf_viroid_isolate_CQ_clone_2_complete_genome	EU382213.1_Citrus_bent_leaf_viroid_isolate_CQ_clone_3_complete_genome	EU872278.1_Citrus_bent_leaf_viroid_isolate_CBLVd(E117)_complete_genome	FJ773262.1_Citrus_bent_leaf_viroid_clone_A1611_complete_genome	FJ773263.1_Citrus_bent_leaf_viroid_clone_A3311_complete_genome	FJ773264.1_Citrus_bent_leaf_viroid_clone_A3312_complete_genome	FJ773265.1_Citrus_bent_leaf_viroid_clone_A3313_complete_genome	FJ773266.1_Citrus_bent_leaf_viroid_clone_A3314_complete_genome	FJ773267.1_Citrus_bent_leaf_viroid_clone_A3315_complete_genome	GQ246193.1_Citrus_bent_leaf_viroid_isolate_IaS1_complete_genome	GQ246195.1_Citrus_bent_leaf_viroid_isolate_IaS2_complete_genome	GQ246196.1_Citrus_bent_leaf_viroid_isolate_IaS3_complete_genome	GQ246197.1_Citrus_bent_leaf_viroid_isolate_IbS2_complete_genome	GQ260200.1_Citrus_bent_leaf_viroid_isolate_IbI1_complete_genome	GQ260201.1_Citrus_bent_leaf_viroid_isolate_IbI2_complete_genome	GQ260202.1_Citrus_bent_leaf_viroid_isolate_IbI4_complete_genome	JF742600.1_Citrus_bent_leaf_viroid_clone_HbC12_complete_genome	JX259423.1_Citrus_bent_leaf_viroid_isolate_313.14CBLVd_complete_sequence	JX259424.1_Citrus_bent_leaf_viroid_isolate_313.16CBLVd_complete_sequence	JX259425.1_Citrus_bent_leaf_viroid_isolate_323.20CBLVd_complete_sequence	KU194472.1_Citrus_bent_leaf_viroid_complete_genome	KT725629.1_Citrus_bent_leaf_viroid_isolate_NRCV01_complete_sequence	KU936033.2_Citrus_bent_leaf_viroid_isolate_MyMuar01/15_complete_genome	KX823338.1_Citrus_bent_leaf_viroid_isolate_MyMuar01/01_complete_genome	KX823339.1_Citrus_bent_leaf_viroid_isolate_MyMuar01/03_complete_genome	KX823340.1_Citrus_bent_leaf_viroid_isolate_MySerdang01/01_complete_genome	KX823341.1_Citrus_bent_leaf_viroid_isolate_MySerdang01/02_complete_genome	KX823342.1_Citrus_bent_leaf_viroid_isolate_MySerdang01/06_complete_genome	KX823343.1_Citrus_bent_leaf_viroid_isolate_MySerdang01/08_complete_genome	KX819228.1_Citrus_bent_leaf_viroid_isolate_CBLVdCY103_complete_genome	KX819229.1_Citrus_bent_leaf_viroid_isolate_CBLVdCY216_complete_genome	KX819230.1_Citrus_bent_leaf_viroid_isolate_CBLVdCY342_complete_genome	MF421256.1_Citrus_bent_leaf_viroid_clone_CB9_complete_genome	MF421257.1_Citrus_bent_leaf_viroid_clone_CB16_complete_genome
NC_001651.1_Citrus_bent_leaf_viroid_complete_genome	100.0	55.6	35.4	54.6	58.0	74.7	59.2	35.2	54.9	33.3	35.2	59.6	59.1	34.0	49.6	36.6	34.5	46.1	54.4	30.9	34.0	33.5	32.2	68.2	58.0	70.9	49.0	51.0	44.9	33.3	35.2	56.1	35.0	35.0	41.9	34.5	51.7	76.0	34.5	34.8	71.5	46.1	82.6	34.5	56.2	35.0	33.8	37.2	42.2
M74065.1_Citrus_bent_leaf_viroid_RNA	55.6	100.0	41.4	76.5	63.7	67.4	91.7	35.7	76.5	37.7	35.7	92.0	92.0	38.3	59.5	32.7	33.6	34.1	59.8	36.7	35.3	37.9	35.7	54.1	63.4	51.0	36.5	57.0	64.1	37.5	35.7	44.7	35.7	35.7	28.4	34.7	58.5	68.4	34.7	37.2	62.3	33.9	52.8	34.7	63.2	36.3	34.2	38.9	34.2
AB006735.1_Citrus_bent_leaf_viroid_Ia_genomic_RNA_isolate:_P2_complete_sequence	35.4	41.4	100.0	39.2	45.5	38.9	40.1	30.3	39.2	30.7	30.3	39.9	40.1	67.1	44.7	30.6	35.0	33.9	43.5	86.5	34.0	31.4	31.3	38.3	45.5	34.7	37.2	36.7	35.3	30.5	30.3	37.8	30.3	30.3	28.5	34.8	34.0	40.0	34.8	32.4	39.4	35.8	37.6	34.8	44.7	30.0	34.3	84.1	42.1
AB006736.1_Citrus_bent_leaf_viroid_Ib_genomic_RNA_complete_sequence	54.6	76.5	39.2	100.0	77.2	64.1	82.1	39.8	99.7	42.0	39.8	82.1	82.1	36.8	71.9	35.8	36.2	32.1	72.3	34.6	36.1	39.9	37.9	54.4	76.7	49.3	35.3	55.4	84.6	42.0	39.8	38.7	39.5	39.5	28.3	36.2	56.3	65.6	36.2	39.4	60.7	32.6	51.8	36.2	74.9	40.1	35.5	36.9	33.2
AB006734.1_Citrus_bent_leaf_viroid_Ia_genomic_RNA_isolate:_Jp_complete_sequence	58.0	63.7	45.5	77.2	100.0	72.9	68.3	38.0	76.9	40.2	38.0	68.3	68.3	40.2	77.0	37.2	40.0	34.1	94.3	40.8	41.5	42.9	40.8	58.7	99.4	52.4	37.2	53.1	64.7	40.2	38.0	41.0	37.7	37.7	30.9	41.5	54.0	74.5	41.5	42.3	65.1	34.6	54.9	41.5	97.3	38.3	40.9	41.6	34.8
AB054636.1_Citrus_bent_leaf_viroid_variant_E83AK_genomic_RNA_complete_sequence	74.7	67.4	38.9	64.1	72.9	100.0	71.0	35.0	63.9	37.0	35.0	71.3	71.3	36.3	57.5	38.0	35.6	43.3	70.9	35.5	37.2	40.1	38.6	76.6	72.6	69.2	47.1	58.4	54.9	37.2	35.0	54.5	34.7	34.7	39.8	36.6	59.6	95.8	36.6	39.6	84.3	43.9	70.6	36.6	74.7	35.5	36.6	41.3	42.9
AB054637.1_Citrus_bent_leaf_viroid_variant_MC_genomic_RNA_complete_sequence	59.2	91.7	40.1	82.1	68.3	71.0	100.0	36.6	82.4	37.9	36.6	98.7	98.7	36.7	63.1	33.7	34.6	31.7	64.4	35.4	35.3	38.2	36.3	58.9	68.3	53.1	34.6	62.8	69.5	38.2	36.6	42.1	36.4	36.4	28.2	35.4	63.2	72.6	35.4	37.8	66.9	31.8	55.4	35.4	66.2	37.0	34.7	37.8	32.4
AF428052.1_Citrus_bent_leaf_viroid_isolate_20111_Uy_complete_genome	35.2	35.7	30.3	39.8	38.0	35.0	36.6	100.0	39.8	78.5	100.0	36.6	36.4	29.9	38.3	71.2	71.6	31.1	36.5	28.7	68.9	53.5	56.4	32.7	38.0	32.7	31.4	35.7	37.4	78.8	100.0	29.3	99.7	99.7	27.0	75.8	35.8	35.0	75.8	58.9	34.3	30.5	33.6	75.8	37.4	92.9	72.0	29.4	31.0
AF428053.1_Citrus_bent_leaf_viroid_isolate_20112_Uy_complete_genome	54.9	76.5	39.2	99.7	76.9	63.9	82.4	39.8	100.0	42.0	39.8	81.8	81.8	36.8	71.6	35.8	36.2	32.1	72.6	34.6	36.1	39.9	37.9	54.7	76.9	49.0	35.3	55.7	84.9	42.0	39.8	38.7	39.5	39.5	28.3	36.2	56.1	65.3	36.2	39.4	60.4	32.6	51.5	36.2	74.6	40.1	35.5	36.9	33.2
AF428054.1_Citrus_bent_leaf_viroid_isolate_20115_Uy_complete_genome	33.3	37.7	30.7	42.0	40.2	37.0	37.9	78.5	42.0	100.0	78.5	38.2	37.9	30.4	40.5	55.7	56.1	31.0	38.7	28.9	53.6	67.2	69.0	33.7	40.2	33.0	31.8	36.4	39.3	98.1	78.5	31.2	78.8	78.8	27.7	58.4	36.4	36.6	58.4	69.2	35.8	30.9	34.2	58.4	40.0	73.3	57.4	29.6	30.4
AF428055.1_Citrus_bent_leaf_viroid_isolate_20511_Uy_complete_genome	35.2	35.7	30.3	39.8	38.0	35.0	36.6	100.0	39.8	78.5	100.0	36.6	36.4	29.9	38.3	71.2	71.6	31.1	36.5	28.7	68.9	53.5	56.4	32.7	38.0	32.7	31.4	35.7	37.4	78.8	100.0	29.3	99.7	99.7	27.0	75.8	35.8	35.0	75.8	58.9	34.3	30.5	33.6	75.8	37.4	92.9	72.0	29.4	31.0
AF428056.1_Citrus_bent_leaf_viroid_isolate_20513_Uy_complete_genome	59.6	92.0	39.9	82.1	68.3	71.3	98.7	36.6	81.8	38.2	36.6	100.0	99.4	36.4	63.3	33.5	34.4	31.7	63.9	35.2	35.3	38.2	36.5	58.7	67.8	53.4	34.3	62.2	69.0	38.2	36.6	42.4	36.4	36.4	27.9	35.4	63.5	73.0	35.4	38.2	67.6	31.8	56.1	35.4	66.2	36.7	34.7	37.4	32.4
AF428057.2_Citrus_bent_leaf_viroid_isolate_20514_Uy_complete_genome	59.1	92.0	40.1	82.1	68.3	71.3	98.7	36.4	81.8	37.9	36.4	99.4	100.0	36.4	63.1	33.5	34.4	32.0	63.9	35.2	35.3	38.2	36.3	58.7	68.3	53.6	34.3	62.2	69.0	37.9	36.4	42.7	36.2	36.2	27.9	35.2	63.8	73.0	35.2	38.0	67.4	31.8	55.8	35.2	66.5	36.7	34.5	37.6	32.1
EU144226.1_Citrus_bent_leaf_viroid_isolate_Anliucheng1_complete_genome	34.0	38.3	67.1	36.8	40.2	36.3	36.7	29.9	36.8	30.4	29.9	36.4	36.4	100.0	44.6	28.2	33.9	34.5	39.2	70.8	31.3	30.0	29.4	36.7	40.2	35.0	34.7	35.6	35.4	30.4	29.9	37.0	29.9	29.9	29.5	31.8	33.8	36.7	31.8	30.3	35.2	30.9	34.8	31.8	39.7	29.8	31.5	63.4	37.5
EU382211.1_Citrus_bent_leaf_viroid_isolate_CQ_clone_1_complete_genome	49.6	59.5	44.7	71.9	77.0	57.5	63.1	38.3	71.6	40.5	38.3	63.3	63.1	44.6	100.0	37.1	41.9	31.0	73.9	42.0	38.3	38.9	38.4	51.5	76.5	48.7	33.0	52.0	63.5	40.5	38.3	38.6	38.1	38.1	28.4	39.3	53.8	58.6	39.3	39.0	56.6	31.6	49.5	39.3	74.7	37.7	39.0	39.1	32.5
EU382212.1_Citrus_bent_leaf_viroid_isolate_CQ_clone_2_complete_genome	36.6	32.7	30.6	35.8	37.2	38.0	33.7	71.2	35.8	55.7	71.2	33.5	33.5	28.2	37.1	100.0	85.2	32.0	35.4	28.7	75.5	57.9	61.9	35.3	37.2	35.0	33.3	31.2	33.2	55.7	71.2	32.9	70.9	70.9	27.3	81.1	30.5	37.7	81.1	63.5	37.9	33.0	37.1	81.1	36.7	66.0	81.1	30.5	34.3
EU382213.1_Citrus_bent_leaf_viroid_isolate_CQ_clone_3_complete_genome	34.5	33.6	35.0	36.2	40.0	35.6	34.6	71.6	36.2	56.1	71.6	34.4	34.4	33.9	41.9	85.2	100.0	29.8	38.1	33.0	84.8	59.2	63.3	32.9	40.0	32.6	31.1	32.0	33.5	56.1	71.6	30.6	71.3	71.3	25.5	90.8	31.4	35.3	90.8	65.0	35.4	30.7	34.9	90.8	39.5	66.5	91.0	31.6	32.0
EU872278.1_Citrus_bent_leaf_viroid_isolate_CBLVd(E117)_complete_genome	46.1	34.1	33.9	32.1	34.1	43.3	31.7	31.1	32.1	31.0	31.1	31.7	32.0	34.5	31.0	32.0	29.8	100.0	33.3	34.4	30.0	30.2	29.3	46.3	34.3	52.0	90.6	30.9	29.8	31.2	31.1	63.8	31.1	31.1	69.0	29.8	34.8	42.8	29.8	30.9	44.6	84.0	48.5	29.8	34.1	31.2	29.4	36.1	55.4
FJ773262.1_Citrus_bent_leaf_viroid_clone_A1611_complete_genome	54.4	59.8	43.5	72.3	94.3	70.9	64.4	36.5	72.6	38.7	36.5	63.9	63.9	39.2	73.9	35.4	38.1	33.3	100.0	40.8	42.3	42.9	40.4	60.1	94.6	51.8	37.9	53.8	65.4	39.4	36.5	39.3	36.2	36.2	31.2	40.0	53.4	69.7	40.0	40.2	61.9	33.3	52.0	40.0	94.3	39.0	40.0	42.3	33.1
FJ773263.1_Citrus_bent_leaf_viroid_clone_A3311_complete_genome	30.9	36.7	86.5	34.6	40.8	35.5	35.4	28.7	34.6	28.9	28.7	35.2	35.2	70.8	42.0	28.7	33.0	34.4	40.8	100.0	32.9	29.7	29.7	37.6	40.8	34.4	34.2	38.6	36.7	28.9	28.7	35.7	28.7	28.7	33.0	33.2	34.5	35.2	33.2	29.8	34.9	31.7	33.4	33.2	40.8	28.6	33.4	75.3	37.7
FJ773264.1_Citrus_bent_leaf_viroid_clone_A3312_complete_genome	34.0	35.3	34.0	36.1	41.5	37.2	35.3	68.9	36.1	53.6	68.9	35.3	35.3	31.3	38.3	75.5	84.8	30.0	42.3	32.9	100.0	68.6	62.8	32.6	41.5	32.4	29.8	33.0	34.7	53.4	68.9	29.4	69.2	69.2	25.4	92.2	33.2	36.8	92.2	63.5	33.4	28.8	32.9	92.2	41.3	74.9	89.6	30.9	29.0
FJ773265.1_Citrus_bent_leaf_viroid_clone_A3313_complete_genome	33.5	37.9	31.4	39.9	42.9	40.1	38.2	53.5	39.9	67.2	53.5	38.2	38.2	30.0	38.9	57.9	59.2	30.2	42.9	29.7	68.6	100.0	89.0	35.0	42.9	33.4	30.7	34.9	38.0	66.1	53.5	32.3	53.8	53.8	26.9	63.4	34.2	39.8	63.4	86.9	36.3	30.4	34.8	63.4	42.4	58.9	64.3	30.7	29.8
FJ773266.1_Citrus_bent_leaf_viroid_clone_A3314_complete_genome	32.2	35.7	31.3	37.9	40.8	38.6	36.3	56.4	37.9	69.0	56.4	36.5	36.3	29.4	38.4	61.9	63.3	29.3	40.4	29.7	62.8	89.0	100.0	34.8	40.8	33.0	30.0	34.6	36.7	68.2	56.4	31.7	56.7	56.7	26.6	66.5	34.0	37.8	66.5	91.9	35.9	30.9	34.4	66.5	40.8	53.2	67.8	31.0	30.9
FJ773267.1_Citrus_bent_leaf_viroid_clone_A3315_complete_genome	68.2	54.1	38.3	54.4	58.7	76.6	58.9	32.7	54.7	33.7	32.7	58.7	58.7	36.7	51.5	35.3	32.9	46.3	60.1	37.6	32.6	35.0	34.8	100.0	58.9	74.0	47.3	67.2	55.5	33.9	32.7	55.5	32.4	32.4	39.6	32.2	60.9	75.0	32.2	33.6	78.6	43.0	71.3	32.2	58.4	33.5	32.1	41.7	43.7
GQ246193.1_Citrus_bent_leaf_viroid_isolate_IaS1_complete_genome	58.0	63.4	45.5	76.7	99.4	72.6	68.3	38.0	76.9	40.2	38.0	67.8	68.3	40.2	76.5	37.2	40.0	34.3	94.6	40.8	41.5	42.9	40.8	58.9	100.0	52.4	37.2	53.4	65.0	40.2	38.0	41.2	37.7	37.7	30.9	41.5	54.0	73.9	41.5	42.3	64.6	34.6	54.4	41.5	97.0	38.3	40.9	41.6	34.5
GQ246195.1_Citrus_bent_leaf_viroid_isolate_IaS2_complete_genome	70.9	51.0	34.7	49.3	52.4	69.2	53.1	32.7	49.0	33.0	32.7	53.4	53.6	35.0	48.7	35.0	32.6	52.0	51.8	34.4	32.4	33.4	33.0	74.0	52.4	100.0	47.4	51.4	44.7	33.5	32.7	67.7	32.4	32.4	43.2	32.4	67.0	68.1	32.4	33.6	80.2	50.8	86.6	32.4	52.4	32.7	32.0	37.1	47.8
GQ246196.1_Citrus_bent_leaf_viroid_isolate_IaS3_complete_genome	49.0	36.5	37.2	35.3	37.2	47.1	34.6	31.4	35.3	31.8	31.4	34.3	34.3	34.7	33.0	33.3	31.1	90.6	37.9	34.2	29.8	30.7	30.0	47.3	37.2	47.4	100.0	32.6	31.4	32.2	31.4	62.3	31.4	31.4	68.1	30.1	30.4	45.6	30.1	31.3	47.4	87.6	51.1	30.1	37.3	31.3	30.3	41.9	60.2
GQ246197.1_Citrus_bent_leaf_viroid_isolate_IbS2_complete_genome	51.0	57.0	36.7	55.4	53.1	58.4	62.8	35.7	55.7	36.4	35.7	62.2	62.2	35.6	52.0	31.2	32.0	30.9	53.8	38.6	33.0	34.9	34.6	67.2	53.4	51.4	32.6	100.0	66.6	36.7	35.7	35.6	35.4	35.4	29.2	33.0	77.0	57.4	33.0	33.8	55.1	28.7	49.6	33.0	52.9	35.8	33.0	37.8	30.8
GQ260200.1_Citrus_bent_leaf_viroid_isolate_IbI1_complete_genome	44.9	64.1	35.3	84.6	64.7	54.9	69.5	37.4	84.9	39.3	37.4	69.0	69.0	35.4	63.5	33.2	33.5	29.8	65.4	36.7	34.7	38.0	36.7	55.5	65.0	44.7	31.4	66.6	100.0	39.6	37.4	32.4	37.1	37.1	29.0	33.9	51.1	54.3	33.9	35.9	51.1	28.8	43.0	33.9	64.5	38.4	34.0	34.6	28.6
GQ260201.1_Citrus_bent_leaf_viroid_isolate_IbI2_complete_genome	33.3	37.5	30.5	42.0	40.2	37.2	38.2	78.8	42.0	98.1	78.8	38.2	37.9	30.4	40.5	55.7	56.1	31.2	39.4	28.9	53.4	66.1	68.2	33.9	40.2	33.5	32.2	36.7	39.6	100.0	78.8	30.9	78.5	78.5	27.7	58.7	36.9	36.6	58.7	69.0	35.8	30.7	34.2	58.7	40.3	73.0	57.2	30.1	30.2
GQ260202.1_Citrus_bent_leaf_viroid_isolate_IbI4_complete_genome	35.2	35.7	30.3	39.8	38.0	35.0	36.6	100.0	39.8	78.5	100.0	36.6	36.4	29.9	38.3	71.2	71.6	31.1	36.5	28.7	68.9	53.5	56.4	32.7	38.0	32.7	31.4	35.7	37.4	78.8	100.0	29.3	99.7	99.7	27.0	75.8	35.8	35.0	75.8	58.9	34.3	30.5	33.6	75.8	37.4	92.9	72.0	29.4	31.0
JF742600.1_Citrus_bent_leaf_viroid_clone_HbC12_complete_genome	56.1	44.7	37.8	38.7	41.0	54.5	42.1	29.3	38.7	31.2	29.3	42.4	42.7	37.0	38.6	32.9	30.6	63.8	39.3	35.7	29.4	32.3	31.7	55.5	41.2	67.7	62.3	35.6	32.4	30.9	29.3	100.0	29.3	29.3	49.5	29.4	47.1	55.0	29.4	32.7	66.0	66.3	69.8	29.4	40.0	29.5	29.1	39.7	55.3
JX259423.1_Citrus_bent_leaf_viroid_isolate_313.14CBLVd_complete_sequence	35.0	35.7	30.3	39.5	37.7	34.7	36.4	99.7	39.5	78.8	99.7	36.4	36.2	29.9	38.1	70.9	71.3	31.1	36.2	28.7	69.2	53.8	56.7	32.4	37.7	32.4	31.4	35.4	37.1	78.5	99.7	29.3	100.0	100.0	27.0	75.5	35.6	34.8	75.5	58.7	34.1	30.5	33.3	75.5	37.1	93.2	72.3	29.4	31.0
JX259424.1_Citrus_bent_leaf_viroid_isolate_313.16CBLVd_complete_sequence	35.0	35.7	30.3	39.5	37.7	34.7	36.4	99.7	39.5	78.8	99.7	36.4	36.2	29.9	38.1	70.9	71.3	31.1	36.2	28.7	69.2	53.8	56.7	32.4	37.7	32.4	31.4	35.4	37.1	78.5	99.7	29.3	100.0	100.0	27.0	75.5	35.6	34.8	75.5	58.7	34.1	30.5	33.3	75.5	37.1	93.2	72.3	29.4	31.0
JX259425.1_Citrus_bent_leaf_viroid_isolate_323.20CBLVd_complete_sequence	41.9	28.4	28.5	28.3	30.9	39.8	28.2	27.0	28.3	27.7	27.0	27.9	27.9	29.5	28.4	27.3	25.5	69.0	31.2	33.0	25.4	26.9	26.6	39.6	30.9	43.2	68.1	29.2	29.0	27.7	27.0	49.5	27.0	27.0	100.0	25.6	30.5	38.8	25.6	26.6	42.8	71.5	44.5	25.6	30.9	27.0	25.8	31.1	45.1
KU194472.1_Citrus_bent_leaf_viroid_complete_genome	34.5	34.7	34.8	36.2	41.5	36.6	35.4	75.8	36.2	58.4	75.8	35.4	35.2	31.8	39.3	81.1	90.8	29.8	40.0	33.2	92.2	63.4	66.5	32.2	41.5	32.4	30.1	33.0	33.9	58.7	75.8	29.4	75.5	75.5	25.6	100.0	33.2	36.7	100.0	69.1	33.9	29.3	33.3	100.0	40.9	69.7	95.5	31.6	30.4
KT725629.1_Citrus_bent_leaf_viroid_isolate_NRCV01_complete_sequence	51.7	58.5	34.0	56.3	54.0	59.6	63.2	35.8	56.1	36.4	35.8	63.5	63.8	33.8	53.8	30.5	31.4	34.8	53.4	34.5	33.2	34.2	34.0	60.9	54.0	67.0	30.4	77.0	51.1	36.9	35.8	47.1	35.6	35.6	30.5	33.2	100.0	58.5	33.2	34.3	64.2	33.5	58.6	33.2	54.2	35.8	32.5	34.6	34.1
KU936033.2_Citrus_bent_leaf_viroid_isolate_MyMuar01/15_complete_genome	76.0	68.4	40.0	65.6	74.5	95.8	72.6	35.0	65.3	36.6	35.0	73.0	73.0	36.7	58.6	37.7	35.3	42.8	69.7	35.2	36.8	39.8	37.8	75.0	73.9	68.1	45.6	57.4	54.3	36.6	35.0	55.0	34.8	34.8	38.8	36.7	58.5	100.0	36.7	39.8	85.4	42.9	71.5	36.7	72.4	35.3	36.0	41.5	42.8
KX823338.1_Citrus_bent_leaf_viroid_isolate_MyMuar01/01_complete_genome	34.5	34.7	34.8	36.2	41.5	36.6	35.4	75.8	36.2	58.4	75.8	35.4	35.2	31.8	39.3	81.1	90.8	29.8	40.0	33.2	92.2	63.4	66.5	32.2	41.5	32.4	30.1	33.0	33.9	58.7	75.8	29.4	75.5	75.5	25.6	100.0	33.2	36.7	100.0	69.1	33.9	29.3	33.3	100.0	40.9	69.7	95.5	31.6	30.4
KX823339.1_Citrus_bent_leaf_viroid_isolate_MyMuar01/03_complete_genome	34.8	37.2	32.4	39.4	42.3	39.6	37.8	58.9	39.4	69.2	58.9	38.2	38.0	30.3	39.0	63.5	65.0	30.9	40.2	29.8	63.5	86.9	91.9	33.6	42.3	33.6	31.3	33.8	35.9	69.0	58.9	32.7	58.7	58.7	26.6	69.1	34.3	39.8	69.1	100.0	36.6	31.4	36.1	69.1	41.9	53.9	68.9	31.6	31.6
KX823340.1_Citrus_bent_leaf_viroid_isolate_MySerdang01/01_complete_genome	71.5	62.3	39.4	60.7	65.1	84.3	66.9	34.3	60.4	35.8	34.3	67.6	67.4	35.2	56.6	37.9	35.4	44.6	61.9	34.9	33.4	36.3	35.9	78.6	64.6	80.2	47.4	55.1	51.1	35.8	34.3	66.0	34.1	34.1	42.8	33.9	64.2	85.4	33.9	36.6	100.0	52.1	83.6	33.9	63.1	34.1	33.2	40.9	51.8
KX823341.1_Citrus_bent_leaf_viroid_isolate_MySerdang01/02_complete_genome	46.1	33.9	35.8	32.6	34.6	43.9	31.8	30.5	32.6	30.9	30.5	31.8	31.8	30.9	31.6	33.0	30.7	84.0	33.3	31.7	28.8	30.4	30.9	43.0	34.6	50.8	87.6	28.7	28.8	30.7	30.5	66.3	30.5	30.5	71.5	29.3	33.5	42.9	29.3	31.4	52.1	100.0	56.0	29.3	34.5	30.5	29.0	37.6	63.0
KX823342.1_Citrus_bent_leaf_viroid_isolate_MySerdang01/06_complete_genome	82.6	52.8	37.6	51.8	54.9	70.6	55.4	33.6	51.5	34.2	33.6	56.1	55.8	34.8	49.5	37.1	34.9	48.5	52.0	33.4	32.9	34.8	34.4	71.3	54.4	86.6	51.1	49.6	43.0	34.2	33.6	69.8	33.3	33.3	44.5	33.3	58.6	71.5	33.3	36.1	83.6	56.0	100.0	33.3	53.2	33.3	32.6	38.9	51.0
KX823343.1_Citrus_bent_leaf_viroid_isolate_MySerdang01/08_complete_genome	34.5	34.7	34.8	36.2	41.5	36.6	35.4	75.8	36.2	58.4	75.8	35.4	35.2	31.8	39.3	81.1	90.8	29.8	40.0	33.2	92.2	63.4	66.5	32.2	41.5	32.4	30.1	33.0	33.9	58.7	75.8	29.4	75.5	75.5	25.6	100.0	33.2	36.7	100.0	69.1	33.9	29.3	33.3	100.0	40.9	69.7	95.5	31.6	30.4
KX819228.1_Citrus_bent_leaf_viroid_isolate_CBLVdCY103_complete_genome	56.2	63.2	44.7	74.9	97.3	74.7	66.2	37.4	74.6	40.0	37.4	66.2	66.5	39.7	74.7	36.7	39.5	34.1	94.3	40.8	41.3	42.4	40.8	58.4	97.0	52.4	37.3	52.9	64.5	40.3	37.4	40.0	37.1	37.1	30.9	40.9	54.2	72.4	40.9	41.9	63.1	34.5	53.2	40.9	100.0	37.7	40.9	41.3	33.5
KX819229.1_Citrus_bent_leaf_viroid_isolate_CBLVdCY216_complete_genome	35.0	36.3	30.0	40.1	38.3	35.5	37.0	92.9	40.1	73.3	92.9	36.7	36.7	29.8	37.7	66.0	66.5	31.2	39.0	28.6	74.9	58.9	53.2	33.5	38.3	32.7	31.3	35.8	38.4	73.0	92.9	29.5	93.2	93.2	27.0	69.7	35.8	35.3	69.7	53.9	34.1	30.5	33.3	69.7	37.7	100.0	67.1	29.1	30.0
KX819230.1_Citrus_bent_leaf_viroid_isolate_CBLVdCY342_complete_genome	33.8	34.2	34.3	35.5	40.9	36.6	34.7	72.0	35.5	57.4	72.0	34.7	34.5	31.5	39.0	81.1	91.0	29.4	40.0	33.4	89.6	64.3	67.8	32.1	40.9	32.0	30.3	33.0	34.0	57.2	72.0	29.1	72.3	72.3	25.8	95.5	32.5	36.0	95.5	68.9	33.2	29.0	32.6	95.5	40.9	67.1	100.0	31.8	30.1
MF421256.1_Citrus_bent_leaf_viroid_clone_CB9_complete_genome	37.2	38.9	84.1	36.9	41.6	41.3	37.8	29.4	36.9	29.6	29.4	37.4	37.6	63.4	39.1	30.5	31.6	36.1	42.3	75.3	30.9	30.7	31.0	41.7	41.6	37.1	41.9	37.8	34.6	30.1	29.4	39.7	29.4	29.4	31.1	31.6	34.6	41.5	31.6	31.6	40.9	37.6	38.9	31.6	41.3	29.1	31.8	100.0	44.8
MF421257.1_Citrus_bent_leaf_viroid_clone_CB16_complete_genome	42.2	34.2	42.1	33.2	34.8	42.9	32.4	31.0	33.2	30.4	31.0	32.4	32.1	37.5	32.5	34.3	32.0	55.4	33.1	37.7	29.0	29.8	30.9	43.7	34.5	47.8	60.2	30.8	28.6	30.2	31.0	55.3	31.0	31.0	45.1	30.4	34.1	42.8	30.4	31.6	51.8	63.0	51.0	30.4	33.5	30.0	30.1	44.8	100.0
MF421258.1_Citrus_bent_leaf_viroid_clone_CB20_complete_genome	55.0	60.0	44.2	72.8	94.6	69.2	64.7	36.5	73.1	38.7	36.5	64.5	64.7	38.1	74.5	36.0	38.7	32.4	91.7	39.1	39.9	41.3	40.2	59.0	95.2	51.3	35.2	53.4	65.1	38.7	36.5	40.5	36.3	36.3	30.5	40.0	52.9	70.2	40.0	40.8	63.2	34.0	53.3	40.0	92.3	36.9	39.3	40.2	33.9
MF421259.1_Citrus_bent_leaf_viroid_clone_CB25_complete_genome	35.3	35.4	35.7	36.8	42.2	37.6	35.7	71.9	36.8	57.6	71.9	36.2	36.0	31.8	39.9	81.0	90.7	29.9	40.8	33.1	90.2	64.3	68.6	32.6	42.2	32.3	30.5	33.0	33.9	56.8	71.9	30.3	72.2	72.2	25.8	95.5	33.3	37.5	95.5	71.2	34.9	30.6	34.3	95.5	41.7	67.6	96.1	32.4	31.7
MF346702.1_Citrus_bent_leaf_viroid_isolate_MyMalacca01/10_complete_genome	71.5	62.3	39.2	60.7	65.1	84.3	66.9	34.1	60.4	35.6	34.1	67.6	67.4	35.0	56.6	37.7	35.2	44.6	61.9	34.7	33.2	36.0	35.6	78.6	64.6	80.2	47.4	55.1	51.1	35.6	34.1	66.0	33.9	33.9	42.8	33.6	64.2	86.0	33.6	36.6	99.4	52.1	83.6	33.6	63.1	33.9	33.0	40.7	51.2
MF346703.1_Citrus_bent_leaf_viroid_isolate_MyMalacca01/20_complete_genome	76.6	68.9	39.8	65.9	74.5	96.7	73.1	35.3	65.6	36.8	35.3	73.6	73.6	36.5	58.9	37.9	35.6	43.1	69.7	35.0	37.0	40.0	38.1	75.8	73.9	68.9	45.9	57.9	54.5	36.8	35.3	55.6	35.0	35.0	39.0	36.9	59.1	98.5	36.9	39.8	86.3	43.1	72.1	36.9	72.4	35.6	36.3	41.0	43.2
MF361856.1_Citrus_bent_leaf_viroid_isolate_MyMalacca01/08_complete_genome	34.5	34.7	34.8	36.2	41.5	36.6	35.4	75.8	36.2	58.4	75.8	35.4	35.2	31.8	39.3	81.1	90.8	29.8	40.0	33.2	92.2	63.4	66.5	32.2	41.5	32.4	30.1	33.0	33.9	58.7	75.8	29.4	75.5	75.5	25.6	100.0	33.2	36.7	100.0	69.1	33.9	29.3	33.3	100.0	40.9	69.7	95.5	31.6	30.4
MF361857.1_Citrus_bent_leaf_viroid_isolate_MyMalacca01/13_complete_genome	34.5	34.7	34.8	36.2	41.5	36.6	35.4	75.8	36.2	58.4	75.8	35.4	35.2	31.8	39.3	81.1	90.8	29.8	40.0	33.2	92.2	63.4	66.5	32.2	41.5	32.4	30.1	33.0	33.9	58.7	75.8	29.4	75.5	75.5	25.6	100.0	33.2	36.7	100.0	69.1	33.9	29.3	33.3	100.0	40.9	69.7	95.5	31.6	30.4
AB019509.1_Citrus_viroidI-LSS_genomic_RNA_complete_genome	49.4	42.1	32.2	43.7	47.0	51.1	44.6	32.7	43.4	31.4	32.7	44.6	44.6	31.4	45.5	34.6	34.5	33.7	47.0	32.2	33.5	31.5	32.0	53.4	46.8	52.1	32.3	45.2	41.7	32.1	32.7	39.4	32.4	32.4	30.8	34.9	49.1	49.4	34.9	31.7	49.6	31.2	48.4	34.9	47.9	31.3	34.4	34.3	31.1
AB054638.1_Citrus_viroidI-LSS_variant_TS_genomic_RNA_complete_sequence	29.3	30.4	30.3	32.3	34.3	31.5	30.9	47.8	32.3	53.2	47.8	30.7	30.7	28.7	36.3	49.2	55.8	28.0	34.0	29.9	55.7	57.2	57.2	29.5	34.3	28.9	28.0	29.3	31.3	53.8	47.8	26.0	47.6	47.6	24.4	56.3	29.6	31.0	56.3	57.1	30.5	27.2	28.7	56.3	34.4	47.0	54.8	27.2	27.6
AB054639.1_Citrus_viroidI-LSS_variant_WS1_genomic_RNA_complete_sequence	46.7	39.9	30.8	40.7	44.7	48.8	42.6	32.3	40.5	30.8	32.3	42.6	42.6	30.4	41.0	34.2	34.3	30.7	43.2	31.2	34.3	32.0	31.2	42.3	44.4	41.9	32.2	43.6	43.1	31.1	32.3	35.2	32.1	32.1	31.3	34.7	38.7	48.3	34.7	32.4	47.7	32.7	45.0	34.7	44.8	31.7	34.0	31.4	29.6
AB054640.1_Citrus_viroidI-LSS_variant_WS2_genomic_RNA_complete_sequence	43.8	38.2	29.4	39.0	42.9	46.9	40.9	29.9	38.8	30.2	29.9	40.9	40.9	29.2	39.3	31.7	31.8	29.4	42.2	30.3	32.4	32.0	31.2	41.5	42.7	40.6	30.5	41.8	41.4	30.6	29.9	33.8	29.7	29.7	30.3	32.2	37.7	46.4	32.2	31.7	45.6	30.9	42.2	32.2	43.0	29.9	31.5	30.0	29.0
AB054641.1_Citrus_viroidI-LSS_variant_9KS_genomic_RNA_complete_sequence	39.8	40.4	34.4	37.5	40.6	42.7	38.1	32.1	37.5	31.0	32.1	38.1	38.1	33.5	40.2	34.0	33.5	37.2	40.0	33.9	32.3	30.6	32.4	43.0	40.6	39.8	37.8	36.9	35.2	30.7	32.1	45.6	32.1	32.1	30.0	33.9	38.4	42.4	33.9	32.1	42.7	37.1	39.2	33.9	39.9	31.0	33.9	36.1	43.8
KF726091.1_Citrus_viroidI-LSS_isolate_SL1_complete_genome	44.5	40.4	32.1	45.1	48.4	46.8	41.7	31.4	44.9	30.8	31.4	41.9	41.9	31.3	47.3	32.2	32.1	34.1	47.1	31.4	30.9	30.4	30.6	47.0	48.1	46.5	32.3	41.2	42.4	30.8	31.4	38.9	31.2	31.2	30.7	33.0	45.0	46.3	33.0	30.8	46.6	32.0	43.7	33.0	48.0	30.1	31.8	33.3	35.7
KF726092.1_Citrus_viroidI-LSS_isolate_SL4_complete_genome	30.1	32.3	31.1	33.6	36.2	32.8	32.4	57.1	33.6	49.4	57.1	32.9	32.6	29.1	35.3	58.1	64.2	29.6	35.4	30.6	63.9	48.6	50.4	31.0	36.2	30.4	29.4	30.2	32.1	49.6	57.1	27.4	56.9	56.9	25.1	66.7	30.9	32.2	66.7	50.6	32.3	28.9	30.6	66.7	36.8	54.0	65.1	28.2	29.6
KF726093.1_Citrus_viroidI-LSS_isolate_AK4_complete_genome	44.0	40.4	31.8	44.7	47.9	46.5	41.4	31.4	44.4	31.6	31.4	41.4	41.7	31.1	46.8	32.6	32.6	34.3	47.9	31.5	31.7	30.5	30.2	47.0	47.6	47.0	32.3	41.2	42.4	32.1	31.4	38.3	31.2	31.2	30.0	32.9	45.5	46.0	32.9	31.0	45.9	31.0	43.1	32.9	48.3	30.2	32.3	33.9	34.6
KF726094.1_Citrus_viroidI-LSS_isolate_SO5_complete_genome	37.7	40.7	40.9	36.7	39.0	40.8	38.2	26.7	36.7	27.2	26.7	38.0	38.0	39.3	36.6	28.4	28.3	39.1	37.9	40.5	29.7	30.0	27.8	39.0	39.0	37.8	38.8	35.7	33.3	27.0	26.7	41.7	26.7	26.7	30.9	29.4	37.1	40.7	29.4	29.3	38.7	37.0	37.2	29.4	38.5	27.4	28.8	42.4	42.3
KF726095.1_Citrus_viroidI-LSS_isolate_RB1_complete_genome	49.2	44.8	32.8	45.3	48.7	53.1	48.0	33.2	45.5	32.4	33.2	47.8	47.8	31.4	46.6	35.6	35.6	32.3	48.9	31.8	34.3	33.2	34.6	55.6	49.0	48.8	32.5	44.8	43.7	32.4	33.2	39.9	33.0	33.0	30.6	35.7	45.3	52.7	35.7	33.6	53.0	32.3	48.0	35.7	48.0	32.3	35.3	34.4	32.0
KF726096.1_Citrus_viroidI-LSS_isolate_SU4_complete_genome	32.3	40.0	38.8	36.7	36.4	36.3	37.6	26.8	36.7	27.5	26.8	37.4	37.4	39.6	35.1	27.0	27.1	35.4	36.1	38.3	28.0	29.6	28.8	36.0	36.4	34.1	35.6	35.3	33.9	27.2	26.8	37.8	26.8	26.8	27.3	27.5	36.3	36.4	27.5	29.6	34.5	33.6	32.7	27.5	35.7	27.7	27.5	37.0	38.3
KF726097.1_Citrus_viroidI-LSS_isolate_KM1_complete_genome	30.8	28.5	26.1	30.5	30.8	29.4	29.5	48.3	30.5	51.7	48.3	29.5	29.3	25.1	31.8	45.5	46.0	27.9	30.8	24.9	45.6	54.6	57.2	28.1	30.8	28.4	28.3	29.0	29.9	52.2	48.3	26.4	48.1	48.1	25.4	47.8	29.6	29.0	47.8	58.2	29.9	28.4	30.3	47.8	30.9	45.8	47.2	25.6	28.3
KF726098.1_Citrus_viroidI-LSS_isolate_SO1_complete_genome	48.7	42.4	31.3	43.1	46.4	50.9	45.3	32.4	42.9	31.5	32.4	45.5	45.5	30.3	45.0	35.0	35.0	32.0	46.6	30.4	34.6	33.3	33.3	46.6	46.2	47.8	33.0	39.0	38.1	31.3	32.4	41.0	32.2	32.2	34.1	35.1	44.7	50.5	35.1	32.7	51.8	33.3	49.3	35.1	45.7	32.4	34.7	33.5	30.9
KF726099.1_Citrus_viroidI-LSS_isolate_NI1_complete_genome	29.1	31.7	31.4	33.3	35.8	31.8	32.3	56.8	33.3	48.6	56.8	31.8	32.0	28.6	34.7	57.6	63.7	28.8	35.1	30.5	65.2	49.2	49.6	30.2	35.8	30.8	28.7	29.9	31.7	49.1	56.8	27.5	56.5	56.5	25.2	66.3	31.3	31.6	66.3	49.6	32.4	29.0	30.8	66.3	35.9	55.5	65.4	28.5	29.3
KT725631.1_Citrus_viroidI-LSS_isolate_NRCV03_complete_sequence	30.6	31.4	31.6	33.6	35.6	32.7	32.1	46.6	33.6	52.5	46.6	32.2	32.2	28.9	37.1	49.5	56.1	27.7	36.0	30.5	52.1	56.5	59.0	31.0	35.6	29.2	28.8	30.4	32.3	53.2	46.6	26.4	46.4	46.4	23.9	55.0	29.9	32.4	55.0	57.8	31.9	27.7	30.0	55.0	35.4	44.4	55.4	29.0	28.4
AF040721.1_Citrus_viroid_Ia_clone_17_complete_genome	46.6	33.9	33.9	32.0	34.6	44.4	32.1	29.3	32.0	29.7	29.3	31.7	31.7	32.8	31.0	30.4	27.4	88.5	33.3	34.0	28.9	29.9	28.7	44.9	34.6	45.0	82.7	30.8	29.0	29.7	29.3	57.5	29.3	29.3	69.0	29.0	32.9	43.4	29.0	29.9	43.2	79.3	44.6	29.0	34.6	29.5	28.6	36.0	51.9
AF040722.1_Citrus_viroid_Ia_clone_18_complete_genome	32.3	35.5	30.0	37.8	39.4	37.6	36.0	59.4	37.8	70.8	59.4	36.0	35.7	30.0	38.2	62.4	63.7	30.3	39.1	29.8	62.8	85.5	91.0	34.5	39.4	34.1	31.3	34.2	36.8	71.9	59.4	31.2	59.1	59.1	26.1	68.1	33.7	36.5	68.1	89.6	35.6	30.2	34.1	68.1	40.0	54.2	66.9	30.6	30.8
AY226156.1_Citrus_viroid_Ia_clone_20_complete_genome	46.5	34.4	34.4	32.6	34.4	43.7	32.3	30.7	32.6	31.1	30.7	31.8	31.8	35.3	31.5	31.6	29.4	95.8	33.2	34.5	29.4	30.3	29.1	45.9	34.4	49.4	89.7	30.8	29.6	31.1	30.7	63.2	30.7	30.7	71.1	29.5	32.9	42.7	29.5	30.3	44.5	86.2	48.4	29.5	34.4	30.9	29.0	36.6	55.9
AY226157.1_Citrus_viroid_Ia_clone_12_complete_genome	49.0	36.6	38.2	35.3	37.3	46.9	34.5	31.8	35.3	32.1	31.8	34.5	34.5	34.6	33.0	34.0	31.7	89.6	35.2	33.8	30.0	31.5	30.8	45.9	37.3	46.6	93.4	31.4	30.2	31.9	31.8	61.1	31.8	31.8	69.0	30.5	29.8	45.8	30.5	32.7	47.9	91.9	51.4	30.5	37.2	31.7	30.2	40.1	60.4
AY226158.1_Citrus_viroid_Ia_clone_24_complete_genome	73.6	61.3	39.4	59.5	63.8	82.9	65.6	34.7	59.2	36.2	34.7	66.3	66.1	36.6	54.3	38.1	35.6	48.3	59.9	35.1	33.7	36.5	35.3	77.6	63.3	69.5	51.1	54.5	49.3	36.2	34.7	59.6	34.5	34.5	39.9	34.2	54.6	83.7	34.2	37.0	87.0	46.7	75.9	34.2	62.1	34.4	33.6	40.8	46.5
AY226159.1_Citrus_viroid_Ia_clone_5_complete_genome	77.9	65.3	37.5	62.8	71.5	93.4	69.5	36.8	62.5	34.9	36.8	70.2	69.9	34.5	56.2	39.5	37.1	43.7	67.4	33.2	38.8	38.4	36.2	73.4	71.0	66.8	46.5	55.5	52.1	34.9	36.8	53.5	36.6	36.6	39.3	38.5	56.8	94.5	38.5	37.9	83.5	43.4	70.0	38.5	69.5	37.4	37.8	38.9	43.6
AY226160.1_Citrus_viroid_Ia_clone_3_complete_genome	48.9	36.3	36.7	35.2	37.6	47.3	34.6	30.7	35.2	31.0	30.7	34.6	34.6	32.4	32.7	33.6	31.3	75.8	35.5	32.2	29.6	31.2	30.4	46.0	37.6	43.1	79.2	32.3	30.1	30.8	30.7	58.1	30.7	30.7	59.3	30.1	30.6	46.2	30.1	32.3	47.5	77.5	48.9	30.1	37.4	30.6	29.9	38.5	61.9
AY226161.1_Citrus_viroid_Ia_clone_14_complete_genome	35.4	42.8	72.8	41.7	47.7	41.9	41.7	32.0	41.7	33.0	32.0	41.5	41.5	58.6	46.8	32.1	36.3	33.5	48.4	68.9	35.9	33.4	32.3	37.8	47.7	35.5	38.8	37.5	39.4	33.5	32.0	38.9	32.0	32.0	29.1	36.1	34.9	41.4	36.1	33.7	40.6	35.1	37.5	36.1	47.4	32.3	36.3	64.9	44.2
AY226162.1_Citrus_viroid_Ia_clone_21_complete_genome	86.5	55.8	40.0	54.7	57.9	74.1	59.0	34.4	54.4	34.8	34.4	59.1	58.9	38.2	50.8	38.0	35.5	53.3	54.6	35.8	33.9	35.6	34.3	75.4	57.4	81.1	56.2	53.5	45.3	35.0	34.4	64.6	34.2	34.2	42.6	34.2	53.9	75.1	34.2	36.7	78.2	51.9	92.8	34.2	56.2	34.3	33.5	41.7	48.7
AY226163.1_Citrus_viroid_Ia_clone_17a_complete_genome	44.2	33.3	33.7	31.4	33.0	42.4	30.8	30.0	31.4	29.9	30.0	30.6	30.3	29.4	30.5	33.1	30.9	71.6	32.2	30.7	29.3	30.0	30.0	41.3	32.7	49.5	74.0	29.3	28.3	30.1	30.0	63.5	30.0	30.0	59.9	29.3	34.8	41.0	29.3	30.8	50.4	81.7	54.2	29.3	33.6	30.0	29.6	35.8	68.4
AY226164.1_Citrus_viroid_Ia_clone_7_complete_genome	18.1	20.8	26.0	19.2	20.3	19.2	19.2	18.0	19.2	17.5	18.0	19.2	19.2	25.0	19.7	18.1	18.8	18.6	19.6	25.7	19.0	18.2	17.8	18.8	20.3	18.7	18.5	18.9	18.8	17.2	18.0	19.0	18.0	18.0	16.7	19.0	19.3	19.1	19.0	18.6	19.2	19.0	18.9	19.0	20.2	18.2	18.9	25.3	22.0
NC_003681.1_Coleus_blumei_viroid_1_complete_genome	19.8	20.9	23.2	20.9	22.8	20.8	20.8	19.9	20.9	19.0	19.9	20.5	20.5	20.0	22.8	18.0	19.6	20.3	22.9	23.0	19.4	18.4	18.9	20.2	22.8	17.3	21.2	20.6	20.5	19.0	19.9	19.0	19.9	19.9	18.9	19.3	18.9	20.5	19.3	18.7	18.8	19.7	18.6	19.3	22.6	20.5	19.2	22.8	17.6
DQ178395.1_Coleus_blumei_viroid_1_clone_B_complete_genome	19.8	20.8	20.0	21.6	21.5	20.6	21.0	22.1	21.6	20.9	22.1	20.7	20.7	18.5	21.5	18.9	19.3	21.0	20.7	19.4	19.2	19.0	19.5	19.1	21.5	19.2	21.1	19.6	20.2	21.1	22.1	20.0	22.1	22.1	19.0	20.1	20.6	20.8	20.1	20.2	20.0	20.9	19.7	20.1	20.8	21.6	19.1	19.6	17.5
DQ178396.1_Coleus_blumei_viroid_1_clone_F_complete_genome	19.0	20.0	20.5	20.8	20.7	19.8	20.2	22.1	20.8	21.0	22.1	20.0	20.0	18.0	21.3	19.0	19.3	20.7	20.6	19.1	18.6	18.5	19.5	19.1	20.7	18.2	20.8	19.4	19.5	21.2	22.1	18.9	22.1	22.1	18.5	20.1	19.5	20.0	20.1	20.3	19.0	19.6	18.7	20.1	20.0	21.0	19.1	20.1	17.0
DQ178397.1_Coleus_blumei_viroid_1_clone_I2_complete_genome	19.4	20.1	20.8	21.2	21.1	20.3	20.2	21.7	21.2	21.0	21.7	20.0	20.0	18.0	21.7	19.6	20.0	19.4	21.0	20.0	18.1	18.6	20.3	20.0	21.1	18.0	19.9	20.7	20.8	21.0	21.7	17.5	21.7	21.7	18.4	19.7	19.6	20.0	19.7	20.0	19.0	19.3	18.6	19.7	20.9	20.5	19.2	20.3	18.0
DQ178398.1_Coleus_blumei_viroid_1_clone_J_complete_genome	22.7	23.4	22.9	23.9	23.8	22.2	23.0	21.3	23.9	21.2	21.3	23.0	23.0	20.6	22.9	18.5	18.9	24.5	22.3	20.9	19.0	19.2	19.1	19.4	23.8	20.9	24.5	20.1	21.4	21.2	21.3	22.8	21.3	21.3	21.1	19.5	21.6	23.0	19.5	20.7	22.7	24.6	23.2	19.5	22.8	21.0	19.2	21.5	20.3
DQ178399.1_Coleus_blumei_viroid_1_clone_I1_complete_genome	20.3	21.4	21.6	22.2	22.0	21.1	21.5	22.9	22.2	22.1	22.9	21.3	21.3	19.0	22.7	19.7	20.0	21.8	21.9	20.1	19.3	19.6	20.6	20.4	22.0	19.4	21.9	20.7	20.9	22.4	22.9	20.0	22.9	22.9	19.2	20.9	20.9	21.3	20.9	21.4	20.2	20.7	20.0	20.9	21.3	21.8	19.8	21.1	18.0
EU410620.1_Coleus_blumei_viroid_1_isolate_CbVdK_complete_genome	20.8	21.9	21.4	22.7	22.5	21.6	22.0	22.5	22.7	21.8	22.5	21.7	21.7	19.2	22.6	19.3	19.7	21.7	21.8	20.1	19.5	19.8	20.3	20.1	22.5	20.1	21.8	20.7	21.3	22.0	22.5	20.7	22.5	22.5	19.4	20.5	21.6	21.8	20.5	21.1	21.0	21.7	20.7	20.5	21.8	22.0	19.5	20.9	18.2
AB740017.1_Coleus_blumei_viroid_1_RNA_complete_genome_isolate:_Ind1	20.8	21.9	21.4	22.7	22.5	21.6	22.0	22.5	22.7	21.8	22.5	21.7	21.7	19.2	22.6	19.3	19.7	21.7	21.8	20.1	19.5	19.8	20.3	20.1	22.5	20.1	21.8	20.7	21.3	22.0	22.5	20.7	22.5	22.5	19.4	20.5	21.6	21.8	20.5	21.1	21.0	21.7	20.7	20.5	21.8	22.0	19.5	20.9	18.2
AB740018.1_Coleus_blumei_viroid_1_RNA_complete_genome_isolate:_Ind2	20.3	21.4	21.8	22.2	22.0	21.1	21.5	22.9	22.2	22.1	22.9	21.3	21.3	19.0	22.7	19.7	20.0	21.8	21.9	20.4	19.3	19.6	20.6	20.4	22.0	19.4	21.9	20.7	20.9	22.4	22.9	20.0	22.9	22.9	19.2	20.9	20.9	21.3	20.9	21.4	20.2	20.7	20.0	20.9	21.3	21.8	19.8	21.4	18.0
KC581915.1_Coleus_blumei_viroid_1_isolate_BJ11_complete_genome	20.9	23.3	19.8	21.5	23.8	23.7	22.6	22.7	21.5	21.4	22.7	22.4	22.4	20.9	23.5	21.2	22.8	20.8	23.0	19.7	24.6	24.1	22.4	19.4	23.8	20.1	19.8	20.4	19.2	22.1	22.7	20.7	22.7	22.7	18.9	23.4	22.4	22.6	23.4	24.0	21.2	18.9	19.8	23.4	24.9	23.9	24.3	19.9	17.5
MF176948.1_Coleus_blumei_viroid_1_isolate_CbVd1J1MY_complete_sequence	21.1	22.2	21.1	23.0	22.8	21.9	22.3	22.9	23.0	22.1	22.9	22.1	22.1	19.5	22.8	19.6	20.0	22.1	22.1	20.4	19.9	20.1	20.6	20.3	22.8	20.5	22.2	20.9	21.6	22.3	22.9	21.0	22.9	22.9	19.8	20.8	22.0	22.1	20.8	21.4	21.3	22.0	21.0	20.8	22.1	22.4	19.8	20.6	18.5
MF176949.1_Coleus_blumei_viroid_1_isolate_CbVd1J2MY_complete_sequence	21.1	22.2	21.1	23.0	22.8	21.9	22.3	22.9	23.0	22.1	22.9	22.1	22.1	19.5	22.8	19.6	20.0	22.1	22.1	20.4	19.9	20.1	20.6	20.3	22.8	20.5	22.2	20.9	21.6	22.3	22.9	21.0	22.9	22.9	19.8	20.8	22.0	22.1	20.8	21.4	21.3	22.0	21.0	20.8	22.1	22.4	19.8	20.6	18.5
MF176950.1_Coleus_blumei_viroid_1_isolate_CbVd1_M1MY_complete_sequence	21.1	22.2	21.1	23.0	22.8	21.9	22.3	22.9	23.0	22.1	22.9	22.1	22.1	19.5	22.8	19.6	20.0	22.1	22.1	20.4	19.9	20.1	20.6	20.3	22.8	20.5	22.2	20.9	21.6	22.3	22.9	21.0	22.9	22.9	19.8	20.8	22.0	22.1	20.8	21.4	21.3	22.0	21.0	20.8	22.1	22.4	19.8	20.6	18.5
MF176951.1_Coleus_blumei_viroid_1_isolate_CbVd1_P1MY_complete_sequence	21.1	22.2	21.1	23.0	22.8	21.9	22.3	22.9	23.0	22.1	22.9	22.1	22.1	19.5	22.8	19.6	20.0	22.1	22.1	20.4	19.9	20.1	20.6	20.3	22.8	20.5	22.2	20.9	21.6	22.3	22.9	21.0	22.9	22.9	19.8	20.8	22.0	22.1	20.8	21.4	21.3	22.0	21.0	20.8	22.1	22.4	19.8	20.6	18.5
MG767212.1_Coleus_blumei_viroid_1_clone_1_complete_sequence	21.1	22.2	21.1	23.0	22.8	21.9	22.3	22.9	23.0	22.1	22.9	22.1	22.1	19.5	22.8	19.6	20.0	22.1	22.1	20.4	19.9	20.1	20.6	20.3	22.8	20.5	22.2	20.9	21.6	22.3	22.9	21.0	22.9	22.9	19.8	20.8	22.0	22.1	20.8	21.4	21.3	22.0	21.0	20.8	22.1	22.4	19.8	20.6	18.5
MK477624.1_Coleus_blumei_viroid_1_isolate_CbVd1_6A_1_DOM_complete_sequence	21.1	22.2	21.1	23.0	22.8	21.9	22.3	22.9	23.0	22.1	22.9	22.1	22.1	19.5	22.8	19.6	20.0	22.1	22.1	20.4	19.9	20.1	20.6	20.3	22.8	20.5	22.2	20.9	21.6	22.3	22.9	21.0	22.9	22.9	19.8	20.8	22.0	22.1	20.8	21.4	21.3	22.0	21.0	20.8	22.1	22.4	19.8	20.6	18.5
MK477625.1_Coleus_blumei_viroid_1_isolate_CbVd1_8_10_DOM_complete_sequence	20.9	23.3	19.8	21.5	23.8	23.7	22.6	22.7	21.5	21.4	22.7	22.4	22.4	20.9	23.5	21.2	22.8	20.8	23.0	19.7	24.6	24.1	22.4	19.4	23.8	20.1	19.8	20.4	19.2	22.1	22.7	20.7	22.7	22.7	18.9	23.4	22.4	22.6	23.4	24.0	21.2	18.9	19.8	23.4	24.9	23.9	24.3	19.9	17.5
MK477626.1_Coleus_blumei_viroid_1_isolate_CbVd1_6B_13_complete_sequence	19.0	20.0	20.5	20.8	20.7	19.8	20.2	22.1	20.8	21.0	22.1	20.0	20.0	18.0	21.3	19.0	19.3	20.7	20.6	19.1	18.6	18.5	19.5	19.1	20.7	18.2	20.8	19.4	19.5	21.2	22.1	18.9	22.1	22.1	18.5	20.1	19.5	20.0	20.1	20.3	19.0	19.6	18.7	20.1	20.0	21.0	19.1	20.1	17.0
X95366.1_Coleus_blumei_viroid_1RL_RNA	19.2	19.9	19.0	20.7	20.6	20.1	20.0	20.9	20.7	19.9	20.9	19.8	19.8	17.6	20.7	18.9	19.3	18.4	20.0	19.0	18.1	18.1	19.2	19.7	20.6	17.8	19.2	20.4	20.7	19.9	20.9	17.4	20.9	20.9	17.7	19.0	19.4	19.8	19.0	18.9	18.8	18.9	18.4	19.0	20.5	20.4	18.6	18.8	17.8
NC_001462.1_Coconut_cadangcadang_viroid_complete_genome	27.1	24.6	20.4	24.8	23.9	28.1	24.8	22.7	24.8	22.6	22.7	24.6	24.6	19.9	23.9	23.3	20.8	23.8	23.4	19.4	20.0	19.7	19.2	25.2	23.9	24.3	25.4	23.2	23.2	22.6	22.7	24.7	22.7	22.7	22.2	20.2	22.9	27.2	20.2	20.0	27.0	24.6	25.9	20.2	23.9	22.6	20.9	21.1	24.3
J02050.1_Cadangcadang_coconut_viroid_RNA_1_fast_complete_genome	27.1	24.6	20.6	24.8	23.9	28.1	24.8	22.7	24.8	22.6	22.7	24.6	24.6	20.1	23.9	23.3	20.8	23.8	23.4	19.6	20.0	19.7	19.2	25.2	23.9	24.3	25.4	23.2	23.2	22.6	22.7	24.7	22.7	22.7	22.2	20.2	22.9	27.2	20.2	20.0	27.0	24.6	25.9	20.2	23.9	22.6	20.9	21.3	24.5
J02051.1_Cadangcadang_coconut_viroid_RNA_1_slow_complete_genome	22.2	21.9	24.3	21.8	24.7	23.2	21.3	24.3	21.8	23.8	24.3	21.0	21.0	22.5	24.1	22.4	25.5	21.7	24.9	23.0	26.6	22.5	22.4	21.0	24.7	20.2	21.9	20.8	21.2	23.8	24.3	20.8	24.3	24.3	19.4	26.8	20.3	22.3	26.8	22.9	21.4	21.7	21.5	26.8	25.3	24.3	26.1	23.3	20.0
DQ097183.1_Coconut_cadangcadang_viroid_isolate_oil_palm_variant_297_complete_genome	17.2	15.0	13.2	14.8	13.6	15.9	15.0	13.8	14.8	13.2	13.8	14.8	14.8	13.6	15.4	12.9	12.5	15.1	13.6	13.6	12.2	12.6	13.0	15.8	13.6	15.0	15.1	15.5	15.9	13.2	13.8	15.3	13.8	13.8	15.1	12.4	14.7	15.6	12.4	12.7	15.4	15.3	16.0	12.4	13.6	13.7	12.5	14.4	14.1
DQ097184.1_Coconut_cadangcadang_viroid_isolate_oil_palm_variant_293_complete_genome	26.6	23.3	19.9	23.4	22.5	26.7	23.5	21.6	23.4	22.0	21.6	23.2	23.2	19.5	22.6	22.2	19.7	24.2	22.1	18.8	18.9	19.0	18.6	23.9	22.5	22.9	25.8	21.9	21.8	22.0	21.6	24.6	21.6	21.6	22.6	19.1	21.6	25.8	19.1	19.4	25.6	24.6	25.1	19.1	22.6	21.4	19.8	20.5	24.6
DQ097185.1_Coconut_cadangcadang_viroid_isolate_oil_palm_variant_270_complete_genome	17.1	17.1	15.0	16.2	16.4	16.5	17.1	19.4	16.2	18.9	19.4	17.3	17.3	16.7	17.9	17.2	18.1	18.4	15.9	14.5	18.4	19.8	19.9	14.9	16.4	15.6	17.6	15.6	15.2	18.7	19.4	15.4	19.4	19.4	15.7	18.4	16.0	16.9	18.4	20.7	15.6	17.0	15.8	18.4	16.4	19.4	18.6	15.2	15.2
HQ608513.1_Coconut_cadangcadang_viroid_isolate_GOS_Palm_complete_genome	23.9	28.5	24.5	27.0	24.7	24.5	28.1	23.9	27.0	23.2	23.9	27.8	27.8	21.3	24.7	21.4	22.3	18.8	24.9	22.2	21.9	21.6	21.2	22.8	24.7	21.6	20.2	26.2	26.6	23.4	23.9	21.0	23.6	23.6	18.3	22.0	24.8	23.9	22.0	22.1	23.5	20.1	23.0	22.0	25.0	23.7	22.2	23.9	19.2
KM588102.1_Coconut_cadangcadang_viroid_isolate_CP246_complete_genome	23.9	28.5	24.5	27.0	24.7	24.5	28.1	23.9	27.0	23.2	23.9	27.8	27.8	21.3	24.7	21.4	22.3	18.8	24.9	22.2	21.9	21.6	21.2	22.8	24.7	21.6	20.2	26.2	26.6	23.4	23.9	21.0	23.6	23.6	18.3	22.0	24.8	23.9	22.0	22.1	23.5	20.1	23.0	22.0	25.0	23.7	22.2	23.9	19.2
KT923143.1_Coconut_cadangcadang_viroid_complete_genome	23.4	23.3	19.9	22.9	21.9	24.8	22.7	19.7	22.9	19.4	19.7	22.4	22.4	19.9	23.6	19.0	18.5	20.6	22.1	20.5	17.8	17.6	18.1	23.4	21.9	22.7	20.7	23.1	22.9	19.4	19.7	21.3	19.7	19.7	20.0	18.1	22.9	23.7	18.1	17.8	24.0	20.0	22.6	18.1	22.4	19.4	18.6	20.6	19.5
MF579860.1_Coconut_cadangcadang_viroid_isolate_SRH2_complete_genome	24.2	25.6	22.2	24.7	25.2	24.7	25.7	22.4	24.7	22.0	22.4	25.4	25.4	20.8	24.0	22.1	23.2	22.0	24.8	21.1	22.0	21.5	21.4	22.4	25.2	21.3	23.4	25.3	23.1	22.2	22.4	21.8	22.4	22.4	19.9	22.4	24.7	23.8	22.4	21.9	23.8	22.6	23.7	22.4	25.2	21.9	23.2	21.8	21.3
MF579861.1_Coconut_cadangcadang_viroid_isolate_720_complete_genome	24.2	25.6	22.2	24.7	25.2	24.7	25.7	22.4	24.7	22.0	22.4	25.4	25.4	20.8	24.0	22.1	23.2	22.0	24.8	21.1	22.0	21.5	21.4	22.4	25.2	21.3	23.4	25.3	23.1	22.2	22.4	21.8	22.4	22.4	19.9	22.4	24.7	23.8	22.4	21.9	23.8	22.6	23.7	22.4	25.2	21.9	23.2	21.8	21.3
MF579862.1_Coconut_cadangcadang_viroid_isolate_489_complete_genome	24.2	25.6	22.2	24.7	25.2	24.7	25.7	22.4	24.7	22.0	22.4	25.4	25.4	20.8	24.0	22.1	23.2	22.0	24.8	21.1	22.0	21.5	21.4	22.4	25.2	21.3	23.4	25.3	23.1	22.2	22.4	21.8	22.4	22.4	19.9	22.4	24.7	23.8	22.4	21.9	23.8	22.6	23.7	22.4	25.2	21.9	23.2	21.8	21.3
MF579863.1_Coconut_cadangcadang_viroid_isolate_331_complete_genome	24.2	25.6	22.2	24.7	25.2	24.7	25.7	22.4	24.7	22.0	22.4	25.4	25.4	20.8	24.0	22.1	23.2	22.0	24.8	21.1	22.0	21.5	21.4	22.4	25.2	21.3	23.4	25.3	23.1	22.2	22.4	21.8	22.4	22.4	19.9	22.4	24.7	23.8	22.4	21.9	23.8	22.6	23.7	22.4	25.2	21.9	23.2	21.8	21.3
NC_003538.1_Columnea_latent_viroid_complete_genome	29.2	27.4	27.9	29.7	31.4	30.1	27.4	35.1	29.7	33.5	35.1	27.2	27.2	27.8	32.2	35.1	35.5	29.1	30.9	27.7	34.4	32.1	33.3	28.9	31.4	28.4	29.2	27.8	29.2	33.7	35.1	27.6	35.1	35.1	25.5	35.7	27.0	29.9	35.7	33.9	28.8	28.4	28.6	35.7	31.4	33.9	36.4	28.9	26.7
M93686.1_Columnea_latent_viroid_mRNA	28.9	27.0	28.0	29.4	31.1	29.8	27.2	34.5	29.4	32.7	34.5	27.0	27.0	27.5	31.9	34.8	35.2	28.7	31.1	27.6	34.5	32.1	33.0	28.5	31.1	28.3	29.0	27.5	28.9	32.9	34.5	27.3	34.5	34.5	25.4	35.1	27.0	29.7	35.1	33.4	28.9	28.6	28.7	35.1	30.9	34.0	35.7	29.0	27.1
AY365230.1_Columnea_latent_viroid_isolate_96009271_complete_genome	28.8	26.6	26.7	29.5	30.2	29.2	27.2	33.7	29.5	31.5	33.7	27.0	27.0	26.6	31.2	33.7	33.3	27.3	30.2	26.3	32.7	30.8	31.9	27.8	30.2	28.0	28.1	27.2	28.8	31.7	33.7	26.1	33.7	33.7	24.1	33.6	26.9	29.1	33.6	32.8	28.4	27.2	28.6	33.6	30.0	33.0	33.8	27.9	26.4
AY367350.1_Columnea_latent_viroid_isolate_89001013_complete_genome	28.5	26.8	26.3	29.2	30.1	29.4	27.0	33.9	29.2	32.2	33.9	26.7	26.7	26.0	30.2	33.2	33.2	27.7	29.3	25.9	32.3	30.7	31.3	28.0	30.1	27.8	27.8	27.4	29.0	32.4	33.9	25.9	33.9	33.9	24.3	33.8	26.5	29.3	33.8	32.3	28.1	26.9	27.9	33.8	30.2	32.7	33.4	26.8	26.7
AY372392.1_Columnea_latent_viroid_isolate_93007481_complete_genome	28.8	26.6	26.7	29.5	30.2	29.2	27.2	33.5	29.5	31.3	33.5	27.0	27.0	26.6	31.2	33.5	33.1	27.3	30.2	26.3	32.4	30.6	31.7	27.8	30.2	28.0	28.1	27.2	28.8	31.5	33.5	26.1	33.5	33.5	24.1	33.3	26.9	29.1	33.3	32.6	28.4	27.2	28.6	33.3	30.0	32.8	33.6	27.9	26.4
AY372395.1_Columnea_latent_viroid_isolate_95001530_complete_genome	30.3	30.7	29.9	31.3	33.6	31.7	30.3	32.5	31.3	32.3	32.5	30.5	30.5	29.4	33.5	31.1	33.4	28.2	32.6	28.8	33.7	33.9	34.4	28.1	33.6	29.3	27.7	28.2	29.9	32.1	32.5	28.5	32.3	32.3	25.5	34.7	29.2	32.0	34.7	36.0	30.7	28.3	30.2	34.7	33.2	32.0	34.7	30.8	27.7
AY372396.1_Columnea_latent_viroid_isolate_95006685_complete_genome	29.9	30.7	30.0	31.3	33.6	31.7	30.3	32.8	31.3	32.4	32.8	30.5	30.5	29.5	33.5	31.4	33.7	28.3	32.6	28.8	34.0	34.0	34.5	28.1	33.6	29.3	27.7	28.2	29.9	32.4	32.8	28.5	32.6	32.6	25.6	35.0	29.2	32.0	35.0	35.6	30.7	28.4	29.8	35.0	33.2	32.3	35.0	30.9	27.8
AY373446.1_Columnea_latent_viroid_isolate_93007908_complete_genome	29.9	30.7	30.0	31.3	33.6	31.7	30.3	32.8	31.3	32.4	32.8	30.5	30.5	29.5	33.5	31.4	33.7	28.3	32.6	28.8	34.0	34.0	34.5	28.1	33.6	29.3	27.7	28.2	29.9	32.4	32.8	28.5	32.6	32.6	25.6	35.0	29.2	32.0	35.0	35.6	30.7	28.4	29.8	35.0	33.2	32.3	35.0	30.9	27.8
DQ022677.1_Columnea_latent_viroid_clone_PC2Pa2_complete_sequence	28.5	26.1	27.1	29.0	30.1	29.1	26.9	33.3	29.0	30.8	33.3	26.5	26.5	26.7	30.7	33.9	34.2	27.4	30.1	26.9	33.1	30.3	31.8	28.2	30.1	27.7	27.9	27.4	29.2	30.8	33.3	26.4	33.3	33.3	24.9	34.0	26.2	28.8	34.0	31.8	28.3	27.7	28.5	34.0	30.4	32.6	34.6	27.8	26.6
DQ061192.1_Columnea_latent_viroid_clone_PC2Pa54_complete_genome	28.5	26.5	26.9	29.0	29.9	28.7	26.7	33.5	29.0	31.2	33.5	26.7	26.7	26.5	30.5	33.6	33.9	28.0	30.3	26.5	33.6	30.5	31.6	28.0	29.9	28.4	28.1	27.2	29.0	31.5	33.5	26.4	33.5	33.5	24.5	34.2	27.0	28.8	34.2	32.5	28.3	27.4	28.5	34.2	30.0	32.8	34.6	27.8	26.4
DQ061193.1_Columnea_latent_viroid_clone_PC2Pa29_complete_genome	28.5	26.3	27.1	29.0	30.1	28.9	26.7	33.5	29.0	31.2	33.5	26.5	26.5	26.7	30.7	33.9	33.9	27.8	30.5	26.7	33.3	30.5	31.6	28.2	30.1	28.2	28.3	27.2	29.0	31.5	33.5	26.4	33.5	33.5	24.7	34.2	26.6	28.8	34.2	32.1	28.3	27.7	28.5	34.2	30.2	32.8	34.6	28.0	26.6
DQ923058.1_Columnea_latent_viroid_clone_PQ49_complete_genome	28.5	26.8	27.4	29.1	30.8	29.8	26.7	33.5	29.1	31.9	33.5	26.7	26.7	26.9	31.6	33.6	34.1	27.7	30.4	27.1	33.1	30.8	32.5	28.7	30.8	27.8	27.9	27.6	29.1	31.7	33.5	26.1	33.5	33.5	24.9	33.9	26.5	29.3	33.9	32.1	28.5	27.7	28.3	33.9	31.3	32.7	34.5	27.8	26.9
DQ923059.1_Columnea_latent_viroid_clone_PQ430_complete_genome	28.3	26.4	27.1	28.8	30.7	29.6	26.4	33.3	28.8	32.0	33.3	26.4	26.4	26.5	31.5	33.0	33.5	27.6	30.3	26.7	32.5	30.4	32.1	28.5	30.7	27.7	27.8	27.3	28.8	31.8	33.3	25.7	33.3	33.3	24.7	33.3	26.1	29.1	33.3	31.7	28.4	27.6	28.2	33.3	31.2	32.5	33.9	27.6	26.3
DQ923060.1_Columnea_latent_viroid_clone_PQ720_complete_genome	28.3	26.6	27.2	28.9	30.6	29.6	26.5	33.7	28.9	32.2	33.7	26.5	26.5	26.7	31.4	33.4	33.9	27.5	30.2	26.9	32.7	30.4	32.3	28.5	30.6	27.8	27.7	27.4	28.9	31.9	33.7	26.1	33.7	33.7	24.9	33.7	26.5	29.0	33.7	31.8	28.5	27.7	28.3	33.7	31.1	32.7	34.3	27.6	26.9
EF015581.1_Columnea_latent_viroid_complete_genome	31.0	28.5	27.9	30.8	30.9	32.5	29.1	33.1	30.8	32.7	33.1	29.1	29.1	26.7	32.1	33.6	33.1	27.7	30.3	27.4	32.5	32.9	32.7	29.8	30.9	29.7	27.9	29.1	29.8	32.7	33.1	27.7	32.9	32.9	25.5	32.8	28.8	31.9	32.8	32.6	31.2	28.3	30.6	32.8	31.2	32.8	32.9	27.8	27.6
AM698093.1_Columnea_latent_viroid_isolate_GC9_genomic_RNA	28.5	26.3	27.2	28.7	30.4	29.4	26.3	33.5	28.7	31.9	33.5	26.3	26.3	26.7	31.2	33.2	33.6	27.7	30.0	26.9	32.7	30.4	32.1	28.2	30.4	27.6	27.9	27.2	28.7	31.7	33.5	26.1	33.5	33.5	24.9	33.5	26.0	28.8	33.5	32.1	28.1	27.7	28.3	33.5	30.9	32.7	34.1	27.6	26.7
AM698094.1_Columnea_latent_viroid_isolate_NC17_genomic_RNA	28.7	26.5	27.3	29.2	30.3	29.1	26.9	33.9	29.2	31.7	33.9	26.7	26.7	26.9	31.1	33.9	34.2	28.0	30.7	26.9	33.6	30.7	31.8	28.4	30.3	28.4	28.5	27.6	29.2	31.9	33.9	26.6	33.9	33.9	24.9	34.5	27.0	29.0	34.5	32.3	28.5	27.9	28.7	34.5	30.4	33.3	34.9	28.2	26.8
AM698095.1_Columnae_latent_viroid_isolate_MCM11_genomic_RNA	28.5	26.3	27.2	28.7	30.4	29.4	26.3	33.5	28.7	31.7	33.5	26.3	26.3	26.9	31.2	33.2	33.6	27.7	30.3	27.1	32.7	30.1	31.8	28.5	30.4	27.6	28.2	27.5	29.0	31.5	33.5	26.1	33.5	33.5	25.2	33.5	26.0	28.8	33.5	31.8	28.1	27.7	28.3	33.5	30.9	32.7	34.1	27.8	26.9
FM995506.1_Columnea_latent_viroid_isolate_07060402_complete_genome_genomic_RNA	28.0	27.1	26.8	30.0	31.1	30.3	27.5	33.2	30.0	32.1	33.2	27.5	27.5	26.2	31.9	33.6	33.9	27.2	30.3	26.5	32.8	31.5	32.2	28.8	31.1	28.4	27.0	28.4	29.9	32.1	33.2	25.4	33.0	33.0	24.3	33.7	27.4	29.8	33.7	32.0	29.0	27.0	27.6	33.7	31.6	32.3	33.6	27.0	26.5
FM995507.1_Columnea_latent_viroid_isolate_07084401_complete_genome_genomic_RNA	31.1	28.6	27.9	30.9	31.0	32.6	29.2	33.1	30.9	32.7	33.1	29.2	29.2	26.8	32.1	33.6	33.1	27.8	30.3	27.4	32.3	32.7	32.7	29.9	31.0	29.8	27.9	29.1	29.9	32.7	33.1	27.7	32.9	32.9	25.6	32.8	28.8	32.0	32.8	32.6	31.2	28.3	30.7	32.8	31.2	32.6	32.9	27.8	27.4
HM043810.1_Columnea_latent_viroid_isolate_12_clone_1_complete_genome	29.0	27.2	27.7	29.5	31.2	29.9	27.2	34.8	29.5	33.3	34.8	27.0	27.0	27.8	32.0	34.8	35.3	29.1	31.2	27.7	34.6	32.4	33.3	28.9	31.2	28.4	29.0	27.6	29.0	33.5	34.8	27.6	34.8	34.8	25.5	35.5	27.0	29.7	35.5	33.7	28.6	28.2	28.4	35.5	31.2	34.2	36.2	28.7	26.5
HM043811.1_Columnea_latent_viroid_isolate_12_clone_2_complete_genome	29.3	27.4	28.2	29.8	31.5	30.2	27.6	34.8	29.8	33.2	34.8	27.4	27.4	27.5	32.3	35.3	35.8	28.8	31.5	27.6	34.8	32.6	33.7	28.7	31.5	28.5	29.4	27.7	29.1	33.4	34.8	27.7	34.8	34.8	25.4	35.4	27.1	30.1	35.4	34.2	29.3	29.0	29.1	35.4	31.4	34.3	36.0	29.2	27.5
HM043812.1_Columnea_latent_viroid_isolate_12_clone_3_complete_genome	29.0	27.0	27.9	29.3	30.9	29.6	27.0	34.6	29.3	33.0	34.6	26.8	26.8	28.0	32.0	35.1	35.5	29.4	30.9	27.9	34.8	32.6	33.5	28.7	30.9	28.6	29.2	27.4	28.8	33.3	34.6	27.8	34.6	34.6	25.5	35.7	26.8	29.5	35.7	33.9	28.4	28.4	28.6	35.7	31.0	33.9	36.4	28.9	26.7
HM043813.1_Columnea_latent_viroid_isolate_12_clone_4_complete_genome	29.0	27.2	27.7	29.5	30.9	29.9	27.2	34.8	29.5	33.3	34.8	27.0	27.0	27.6	31.8	34.6	35.1	29.4	30.9	27.7	34.4	32.1	33.0	28.9	30.9	28.4	29.2	27.6	29.0	33.5	34.8	27.6	34.8	34.8	25.7	35.3	27.0	29.7	35.3	33.5	28.6	28.4	28.4	35.3	31.0	34.2	36.0	28.7	26.5
HM043814.1_Columnea_latent_viroid_isolate_13_clone_1_complete_genome	29.7	27.4	28.2	29.8	31.5	30.2	27.6	35.1	29.8	33.1	35.1	27.4	27.4	27.7	32.3	35.7	36.1	28.8	31.1	27.6	34.5	31.8	33.4	28.5	31.5	28.3	29.4	27.5	28.9	33.3	35.1	27.3	35.1	35.1	25.2	35.8	26.7	30.1	35.8	34.3	28.9	28.6	29.1	35.8	31.4	34.0	36.4	29.2	27.0
HM043815.1_Columnea_latent_viroid_isolate_13_clone_3_complete_genome	29.6	27.4	28.3	29.7	31.4	30.1	27.4	35.0	29.7	33.0	35.0	27.2	27.2	27.7	32.2	35.5	36.0	28.9	30.9	27.6	34.3	31.7	33.3	28.4	31.4	28.1	29.4	27.4	28.7	33.2	35.0	27.3	35.0	35.0	25.0	35.7	26.6	29.9	35.7	34.2	28.8	28.6	29.0	35.7	31.2	33.9	36.2	29.3	27.1
HM043816.1_Columnea_latent_viroid_isolate_13_clone_4_complete_genome	29.1	27.2	28.0	29.6	31.3	30.0	27.4	34.5	29.6	33.0	34.5	27.2	27.2	27.5	32.1	35.1	35.5	28.8	31.7	27.6	35.0	32.8	33.7	28.7	31.3	28.5	29.2	27.5	28.9	33.2	34.5	27.7	34.5	34.5	25.4	35.2	27.1	29.9	35.2	33.9	29.1	28.8	28.9	35.2	31.2	34.5	35.8	29.0	27.3
HM043817.1_Columnea_latent_viroid_isolate_14_clone_1_complete_genome	29.0	27.2	27.7	29.5	31.2	29.9	27.2	34.6	29.5	33.0	34.6	27.0	27.0	27.6	31.8	34.6	35.1	29.1	31.2	27.9	34.4	32.1	33.0	28.9	31.2	28.4	29.0	27.8	28.8	33.3	34.6	27.6	34.6	34.6	25.7	35.3	27.0	29.7	35.3	33.5	28.6	28.2	28.4	35.3	31.2	33.9	36.0	28.7	26.5
HM043818.1_Columnea_latent_viroid_isolate_14_clone_2_complete_genome	29.3	27.4	28.2	29.8	31.5	30.2	27.6	34.8	29.8	33.2	34.8	27.4	27.4	27.5	32.3	35.3	35.8	28.8	31.5	27.6	34.8	32.6	33.7	28.7	31.5	28.5	29.4	27.7	29.1	33.4	34.8	27.7	34.8	34.8	25.4	35.4	27.1	30.1	35.4	34.2	29.3	29.0	29.1	35.4	31.4	34.3	36.0	29.2	27.5
HM043819.1_Columnea_latent_viroid_isolate_14_clone_3_complete_genome	29.0	27.2	27.7	29.5	31.2	29.9	27.2	34.8	29.5	33.3	34.8	27.0	27.0	27.8	32.0	34.8	35.3	29.1	31.2	27.7	34.6	32.4	33.3	28.9	31.2	28.4	29.0	27.6	29.0	33.5	34.8	27.6	34.8	34.8	25.5	35.5	27.0	29.7	35.5	33.7	28.6	28.2	28.4	35.5	31.2	34.2	36.2	28.7	26.5
HM043820.1_Columnea_latent_viroid_isolate_14_clone_4_complete_genome	29.0	27.2	27.7	29.5	31.2	29.9	27.2	34.8	29.5	33.3	34.8	27.0	27.0	27.8	32.0	34.8	35.3	29.1	31.2	27.7	34.6	32.4	33.3	28.9	31.2	28.4	29.0	27.6	29.0	33.5	34.8	27.6	34.8	34.8	25.5	35.5	27.0	29.7	35.5	33.7	28.6	28.2	28.4	35.5	31.2	34.2	36.2	28.7	26.5
JF446915.1_Columnea_latent_viroid_isolate_LP13c1_complete_genome	27.4	26.3	26.6	28.7	30.2	29.2	26.3	32.1	28.7	31.0	32.1	26.3	26.3	26.3	30.8	32.5	33.0	27.1	30.0	26.5	32.0	30.1	31.8	28.3	30.2	27.0	27.6	26.9	29.0	30.8	32.1	25.5	32.1	32.1	24.5	32.8	25.4	28.6	32.8	31.2	27.9	27.1	27.3	32.8	30.7	31.3	33.4	27.2	26.3
JF446916.1_Columnea_latent_viroid_isolate_LP16c5_complete_genome	27.8	26.8	27.0	28.9	30.8	29.8	26.7	32.6	28.9	31.5	32.6	26.7	26.7	26.5	31.2	32.7	33.0	27.3	30.7	26.9	32.4	30.6	32.3	28.5	30.8	27.2	27.8	27.5	29.2	31.3	32.6	25.7	32.6	32.6	24.7	33.3	26.0	29.3	33.3	31.6	28.1	27.3	27.5	33.3	31.3	31.8	33.9	27.6	26.5
JF446917.1_Columnea_latent_viroid_isolate_LP112c3_complete_genome	30.9	28.5	28.1	31.2	32.8	33.1	29.4	28.7	31.2	27.9	28.7	29.4	29.4	27.8	32.7	30.2	30.9	27.4	31.8	27.3	29.8	28.8	28.3	29.8	32.8	30.1	27.6	28.0	29.5	27.9	28.7	27.5	28.5	28.5	25.0	30.7	28.8	32.1	30.7	29.2	32.0	28.1	31.3	30.7	33.3	27.8	30.7	27.9	27.8
JF446918.1_Columnea_latent_viroid_isolate_LP113c1_complete_genome	27.6	26.6	26.8	28.9	30.4	29.4	26.5	32.4	28.9	31.3	32.4	26.5	26.5	26.5	31.0	32.7	33.2	27.3	30.3	26.7	32.2	30.4	32.1	28.5	30.4	27.2	27.8	27.1	29.2	31.0	32.4	25.7	32.4	32.4	24.7	33.0	25.6	28.8	33.0	31.4	28.1	27.3	27.5	33.0	30.9	31.5	33.6	27.4	26.5
JF446919.1_Columnea_latent_viroid_isolate_LP114c1_complete_genome	29.0	26.8	27.5	29.2	30.9	29.9	26.8	33.6	29.2	31.8	33.6	26.8	26.8	27.1	31.5	33.7	34.2	28.2	30.5	27.3	33.1	30.6	32.2	28.5	30.9	28.1	28.4	27.1	29.0	31.6	33.6	26.5	33.6	33.6	25.4	34.0	26.1	29.3	34.0	32.4	28.6	28.2	28.8	34.0	31.4	32.7	34.6	27.8	27.2
JF446920.1_Columnea_latent_viroid_isolate_LP115c4_complete_genome	31.2	28.8	28.3	31.4	33.0	33.3	29.6	28.9	31.4	28.1	28.9	29.6	29.6	28.0	32.9	30.4	31.1	27.6	32.0	27.6	30.0	29.0	28.5	30.0	33.0	30.4	27.8	28.2	29.7	28.1	28.9	27.8	28.7	28.7	25.2	30.9	29.1	32.3	30.9	29.4	32.3	28.3	31.5	30.9	33.5	28.0	30.9	28.1	28.0
JF446921.1_Columnea_latent_viroid_isolate_LP21c1_complete_genome	27.9	26.6	27.1	29.0	30.7	29.6	26.6	32.8	29.0	32.0	32.8	26.6	26.6	26.8	31.5	32.5	33.0	27.6	30.5	26.9	32.0	30.4	32.1	28.8	30.7	27.5	28.0	27.7	29.3	31.8	32.8	25.9	32.8	32.8	25.0	32.8	26.3	29.1	32.8	31.2	28.4	27.6	27.7	32.8	31.2	32.0	33.4	27.7	26.7
JF446922.1_Columnea_latent_viroid_isolate_LP25c1_complete_genome	27.6	26.6	26.8	28.9	30.4	29.4	26.5	32.6	28.9	31.5	32.6	26.5	26.5	26.5	31.2	32.7	33.2	27.3	30.3	26.7	32.2	30.4	32.1	28.5	30.4	27.2	27.8	27.3	29.2	31.3	32.6	25.7	32.6	32.6	24.7	33.0	25.8	28.8	33.0	31.4	28.1	27.3	27.5	33.0	30.9	31.8	33.6	27.4	26.5
JF446923.1_Columnea_latent_viroid_isolate_LP26c1_complete_genome	31.2	28.8	28.3	31.4	33.0	33.3	29.6	29.2	31.4	28.4	29.2	29.6	29.6	28.0	33.1	30.4	31.1	27.6	32.0	27.6	30.0	29.0	28.5	30.0	33.0	30.4	27.8	28.4	29.7	28.4	29.2	27.8	28.9	28.9	25.2	30.9	29.3	32.3	30.9	29.4	32.3	28.3	31.5	30.9	33.5	28.2	30.9	28.1	28.0
JF446924.1_Columnea_latent_viroid_isolate_LP27c1_complete_genome	29.0	26.8	27.5	29.2	30.9	29.9	26.8	33.8	29.2	32.3	33.8	26.8	26.8	27.1	31.5	33.7	34.2	28.2	30.5	27.3	33.1	30.9	32.4	28.5	30.9	28.1	28.4	27.3	29.0	32.1	33.8	26.5	33.8	33.8	25.4	34.0	26.3	29.3	34.0	32.7	28.6	28.2	28.8	34.0	31.4	32.9	34.6	27.8	27.2
JF446925.1_Columnea_latent_viroid_isolate_LP28c1_complete_genome	31.2	28.8	28.3	31.4	33.0	33.3	29.6	28.9	31.4	28.1	28.9	29.6	29.6	28.0	32.9	30.4	31.1	27.6	32.0	27.6	30.0	29.0	28.5	30.0	33.0	30.4	27.8	28.2	29.7	28.1	28.9	27.8	28.7	28.7	25.2	30.9	29.1	32.3	30.9	29.4	32.3	28.3	31.5	30.9	33.5	28.0	30.9	28.1	28.2
JF446926.1_Columnea_latent_viroid_isolate_LP33c2_complete_genome	28.1	27.0	27.0	29.4	30.8	29.8	27.0	32.6	29.4	31.5	32.6	27.0	27.0	26.7	31.6	32.7	33.2	27.5	30.7	26.9	32.2	30.4	32.1	28.9	30.8	27.6	28.0	27.7	29.6	31.3	32.6	25.9	32.6	32.6	25.2	33.0	26.2	29.3	33.0	31.4	28.5	27.5	27.9	33.0	31.3	31.8	33.6	27.6	26.7
JF446927.1_Columnea_latent_viroid_isolate_LP47c1_complete_genome	29.0	26.9	27.5	29.3	30.9	29.9	26.9	33.6	29.3	32.4	33.6	26.9	26.9	27.2	31.6	33.8	34.2	28.3	30.5	27.4	33.2	30.9	32.5	28.6	30.9	28.2	28.5	27.3	29.0	32.1	33.6	26.6	33.6	33.6	25.4	34.1	26.3	29.4	34.1	32.7	28.6	28.3	28.8	34.1	31.4	32.7	34.7	27.9	27.0
JF446928.1_Columnea_latent_viroid_isolate_LP47c4_complete_genome	29.0	26.8	27.3	29.4	30.7	29.6	26.8	34.0	29.4	32.5	34.0	26.8	26.8	27.1	31.7	33.5	33.9	28.0	30.3	27.1	33.1	30.9	32.4	28.3	30.7	27.9	28.2	27.5	29.2	32.3	34.0	26.3	34.0	34.0	25.4	34.0	26.5	29.1	34.0	32.7	28.4	28.0	28.6	34.0	31.2	33.1	34.6	27.6	27.0
JF446929.1_Columnea_latent_viroid_isolate_CM106c1_complete_genome	28.5	26.2	26.8	28.8	30.0	28.8	26.6	33.8	28.8	31.3	33.8	26.4	26.4	26.5	30.6	33.7	34.0	27.9	30.0	26.6	33.4	30.4	31.2	27.9	30.0	27.9	28.4	27.1	28.6	31.6	33.8	26.1	33.8	33.8	24.7	34.3	26.5	28.7	34.3	31.9	28.0	27.5	28.2	34.3	30.0	33.1	34.7	27.7	26.5
JF446930.1_Columnea_latent_viroid_isolate_CM106c2_complete_genome	28.3	25.8	26.6	28.6	29.8	28.6	26.4	33.3	28.6	30.7	33.3	26.2	26.2	26.3	30.4	33.7	34.0	27.5	29.6	26.6	33.2	30.1	31.2	27.7	29.8	27.5	28.0	26.9	28.6	30.9	33.3	25.9	33.3	33.3	24.7	34.1	25.9	28.5	34.1	31.7	27.7	27.3	28.0	34.1	29.8	32.7	34.7	27.5	26.3
JF446931.1_Columnea_latent_viroid_isolate_CR1115c1_complete_genome	28.5	26.6	27.1	29.0	30.5	29.4	26.6	33.3	29.0	31.8	33.3	26.6	26.6	26.7	31.1	33.5	33.9	27.8	30.0	26.9	32.9	30.6	32.2	28.1	30.5	27.7	28.0	26.9	28.8	31.6	33.3	26.1	33.3	33.3	24.9	33.8	25.9	28.9	33.8	32.4	28.2	27.8	28.4	33.8	30.9	32.4	34.4	27.4	26.7
JF446932.1_Columnea_latent_viroid_isolate_CR149c1_complete_genome	27.6	26.3	26.8	28.7	30.4	29.4	26.3	32.6	28.7	31.5	32.6	26.3	26.3	26.5	31.4	32.5	33.0	27.3	30.3	26.7	32.0	30.1	31.8	28.5	30.4	27.2	27.8	27.3	29.0	31.3	32.6	25.7	32.6	32.6	24.7	32.8	25.8	28.8	32.8	31.2	28.1	27.3	27.5	32.8	30.9	31.8	33.4	27.4	26.3
JF446933.1_Columnea_latent_viroid_isolate_LPng166c1_complete_genome	30.5	30.4	28.9	31.6	34.4	32.7	29.9	34.1	31.6	33.4	34.1	29.9	29.9	28.7	33.1	32.3	33.9	29.6	33.6	28.2	34.1	34.1	35.4	29.5	34.4	29.6	29.5	28.7	30.7	33.2	34.1	28.6	33.9	33.9	27.0	35.2	28.7	32.5	35.2	35.9	31.3	30.7	30.6	35.2	34.2	33.3	35.5	30.9	28.8
JF446934.1_Columnea_latent_viroid_isolate_LPng194c1_complete_genome	27.6	26.6	26.8	28.9	30.4	29.4	26.5	32.4	28.9	31.3	32.4	26.5	26.5	26.5	31.0	32.7	33.2	27.3	30.3	26.7	32.2	30.4	32.1	28.5	30.4	27.2	27.8	27.1	29.2	31.0	32.4	25.7	32.4	32.4	24.7	33.0	25.6	28.8	33.0	31.4	28.1	27.3	27.5	33.0	30.9	31.5	33.6	27.4	26.5
JF446935.1_Columnea_latent_viroid_isolate_NK1010c1_complete_genome	29.7	30.5	31.4	30.0	32.9	31.1	29.8	25.8	29.8	26.4	25.8	30.0	30.2	29.8	33.0	27.8	28.9	29.9	31.4	30.7	27.2	25.9	26.9	30.6	32.9	30.6	29.7	29.4	29.9	26.4	25.8	30.9	25.6	25.6	29.8	28.8	29.8	30.9	28.8	26.8	31.8	30.9	31.3	28.8	32.4	24.5	28.2	30.4	30.8
JF446936.1_Columnea_latent_viroid_isolate_NK1010c3_complete_genome	30.9	28.5	28.1	31.2	32.8	33.1	29.4	28.9	31.2	28.1	28.9	29.4	29.4	27.8	32.9	30.2	30.9	27.4	31.8	27.3	29.8	28.8	28.3	29.8	32.8	30.1	27.6	28.2	29.5	28.1	28.9	27.5	28.7	28.7	25.0	30.7	29.1	32.1	30.7	29.2	32.0	28.1	31.3	30.7	33.3	28.0	30.7	27.9	27.8
JF446937.1_Columnea_latent_viroid_isolate_NK118c4_complete_genome	27.8	26.8	27.0	29.1	30.6	29.6	26.7	32.8	29.1	31.7	32.8	26.7	26.7	26.7	31.2	33.0	33.4	27.5	30.5	26.9	32.4	30.6	32.3	28.7	30.6	27.4	28.0	27.5	29.4	31.5	32.8	25.9	32.8	32.8	24.9	33.3	26.0	29.0	33.3	31.6	28.3	27.5	27.7	33.3	31.1	32.0	33.9	27.6	26.7
JF446938.1_Columnea_latent_viroid_isolate_NK1114c3_complete_genome	27.4	26.1	26.8	28.5	30.2	29.2	26.1	32.1	28.5	31.0	32.1	26.1	26.1	26.3	30.8	32.3	32.7	27.1	30.3	26.5	32.0	30.1	31.8	28.5	30.2	27.4	27.6	27.1	29.0	30.8	32.1	25.9	32.1	32.1	24.7	32.6	25.8	28.6	32.6	31.0	28.3	27.5	27.7	32.6	30.7	31.5	33.2	27.4	26.7
JF446939.1_Columnea_latent_viroid_isolate_NK1114c5_complete_genome	31.2	28.8	28.3	31.4	33.0	33.3	29.6	28.9	31.4	28.1	28.9	29.6	29.6	28.0	32.9	30.4	31.1	27.6	32.0	27.6	30.0	29.0	28.5	30.0	33.0	30.4	27.8	28.2	29.7	28.1	28.9	27.8	28.7	28.7	25.2	30.9	29.1	32.3	30.9	29.4	32.3	28.3	31.5	30.9	33.5	28.0	30.9	28.1	28.0
JF742632.1_Columnea_latent_viroid_clone_Solanum_1_complete_genome	29.0	26.8	27.5	29.2	30.9	29.9	26.8	33.6	29.2	31.8	33.6	26.8	26.8	27.1	31.5	33.7	34.2	28.2	30.5	27.3	33.1	30.6	32.2	28.5	30.9	28.1	28.4	27.1	29.0	31.6	33.6	26.5	33.6	33.6	25.4	34.0	26.1	29.3	34.0	32.4	28.6	28.2	28.8	34.0	31.4	32.7	34.6	27.8	27.2
JF742633.1_Columnea_latent_viroid_clone_Solanum_4_complete_genome	28.9	26.8	27.4	29.1	30.8	29.8	26.7	33.7	29.1	32.0	33.7	26.7	26.7	27.1	31.4	33.6	34.1	28.2	30.4	27.3	33.0	30.6	32.1	28.5	30.8	28.0	28.3	27.2	28.9	31.8	33.7	26.5	33.7	33.7	25.3	33.9	26.2	29.3	33.9	32.4	28.5	28.2	28.7	33.9	31.3	32.8	34.5	27.8	27.1
JF742634.1_Columnea_latent_viroid_clone_Solanum_16_complete_genome	28.5	26.6	27.1	29.0	30.5	29.4	26.6	33.3	29.0	31.6	33.3	26.6	26.6	26.7	31.3	33.5	33.9	27.8	30.0	26.9	32.9	30.4	32.0	28.1	30.5	27.7	28.0	26.9	28.8	31.4	33.3	26.1	33.3	33.3	24.9	33.8	25.9	28.9	33.8	32.2	28.2	27.8	28.4	33.8	30.9	32.4	34.4	27.4	26.7
JF742635.1_Columnea_latent_viroid_clone_Rutgers_3_complete_genome	29.0	26.8	27.5	29.2	30.9	29.9	26.8	33.8	29.2	32.1	33.8	26.8	26.8	27.1	31.7	33.7	34.2	28.2	30.5	27.3	33.1	30.6	32.2	28.5	30.9	28.1	28.4	27.3	29.0	31.8	33.8	26.5	33.8	33.8	25.4	34.0	26.3	29.3	34.0	32.4	28.6	28.2	28.8	34.0	31.4	32.9	34.6	27.8	27.2
JF742636.1_Columnea_latent_viroid_clone_Rutgers_9_complete_genome	28.8	26.6	27.1	29.0	30.5	29.6	26.6	33.8	29.0	31.8	33.8	26.6	26.6	26.7	31.1	33.7	33.9	28.0	30.0	26.9	32.9	30.4	32.0	28.3	30.5	27.9	28.2	27.1	28.8	31.6	33.8	26.3	33.8	33.8	25.2	33.8	26.1	29.1	33.8	32.2	28.4	28.0	28.6	33.8	30.9	32.9	34.4	27.6	27.0
JF742641.1_Columnea_latent_viroid_clone_Duenpen_8_complete_genome	28.5	26.8	27.5	29.0	30.7	29.6	26.6	32.9	29.0	31.4	32.9	26.6	26.6	27.1	31.3	33.0	33.5	28.2	30.3	27.3	32.4	30.2	31.8	28.3	30.7	27.9	28.4	26.9	28.8	31.2	32.9	26.5	32.9	32.9	25.4	33.3	25.9	29.1	33.3	32.0	28.4	28.2	28.6	33.3	31.2	32.0	33.9	27.8	27.2
JQ362419.1_Columnea_latent_viroid_clone_16_complete_genome	28.8	27.0	26.7	29.5	30.2	29.2	27.2	33.7	29.5	31.5	33.7	27.0	27.0	26.8	31.2	33.5	33.1	27.6	30.2	26.5	32.7	30.8	31.7	28.0	30.2	28.0	28.1	27.4	29.0	31.7	33.7	26.3	33.7	33.7	24.3	33.6	27.1	29.1	33.6	32.6	28.4	27.2	28.6	33.6	30.5	33.0	33.8	27.9	26.4
KC143289.1_Columnea_latent_viroid_clone_Sathap1_complete_genome	29.0	26.6	27.3	29.0	30.7	29.6	26.6	33.8	29.0	31.8	33.8	26.6	26.6	26.9	31.3	33.7	34.2	28.2	30.3	27.1	33.1	30.4	32.0	28.3	30.7	27.9	28.4	27.1	28.8	31.6	33.8	26.3	33.8	33.8	25.4	34.0	26.1	29.1	34.0	32.2	28.4	28.2	28.6	34.0	31.2	32.9	34.6	27.6	27.2
KC143290.1_Columnea_latent_viroid_clone_Sathap2_complete_genome	28.8	26.6	27.1	29.0	30.5	29.4	26.6	33.3	29.0	31.4	33.3	26.6	26.6	26.7	31.1	33.7	34.2	28.0	30.0	26.9	33.1	30.4	32.0	28.1	30.5	27.7	28.2	26.7	28.8	31.2	33.3	26.1	33.3	33.3	25.2	34.0	25.7	28.9	34.0	32.2	28.2	28.0	28.4	34.0	30.9	32.4	34.6	27.4	27.0
KC143291.1_Columnea_latent_viroid_clone_Sathap3_complete_genome	29.0	26.6	27.3	29.0	30.7	29.6	26.6	33.6	29.0	31.6	33.6	26.6	26.6	26.9	31.3	33.7	34.2	28.2	30.3	27.1	33.1	30.4	32.0	28.3	30.7	27.9	28.4	26.9	28.8	31.4	33.6	26.3	33.6	33.6	25.4	34.0	25.9	29.1	34.0	32.2	28.4	28.2	28.6	34.0	31.2	32.7	34.6	27.6	27.2
KC143292.1_Columnea_latent_viroid_clone_Sathap21_complete_genome	29.0	26.6	27.3	29.0	30.7	29.6	26.6	33.8	29.0	31.8	33.8	26.6	26.6	26.9	31.3	33.9	34.4	28.2	30.3	27.1	33.3	30.6	32.2	28.3	30.7	27.9	28.4	26.9	28.8	31.6	33.8	26.3	33.8	33.8	25.4	34.2	25.9	29.1	34.2	32.4	28.4	28.2	28.6	34.2	31.2	32.9	34.9	27.6	27.2
KC143293.1_Columnea_latent_viroid_clone_Prayong13_complete_genome	29.1	26.7	27.1	29.1	30.9	29.5	26.9	33.9	29.1	31.7	33.9	26.7	26.7	26.8	31.3	33.6	34.0	28.4	30.9	27.0	33.2	30.5	31.6	28.6	30.9	28.3	28.7	26.5	28.4	31.9	33.9	26.4	33.9	33.9	25.4	34.3	26.3	29.4	34.3	32.3	28.6	28.1	28.6	34.3	31.0	33.0	34.7	27.9	27.0
KC143294.1_Columnea_latent_viroid_clone_Prayong16_complete_genome	28.8	26.4	27.1	28.8	30.5	29.4	26.4	33.8	28.8	31.8	33.8	26.4	26.4	26.7	31.3	33.5	33.9	28.0	30.0	26.9	32.9	30.2	31.8	28.1	30.5	27.7	28.2	27.1	28.6	31.6	33.8	26.1	33.8	33.8	25.2	33.8	26.1	28.9	33.8	32.0	28.2	28.0	28.4	33.8	30.9	32.9	34.4	27.4	27.0
KC143295.1_Columnea_latent_viroid_clone_Prayong17_complete_genome	29.0	26.9	27.5	29.3	30.9	29.5	27.1	34.3	29.3	32.1	34.3	26.9	26.9	27.4	31.6	34.0	34.5	28.6	30.9	27.4	33.4	30.7	32.1	28.6	30.9	28.5	28.9	27.1	29.0	32.4	34.3	26.6	34.3	34.3	25.4	34.8	26.5	29.4	34.8	32.7	28.6	28.3	28.8	34.8	31.0	33.2	35.2	28.3	27.0
HG916813.1_Columnea_latent_viroid_isolate_CLVdIT_complete_genome	26.4	24.6	23.7	27.0	27.1	28.2	25.7	30.8	27.0	30.2	30.8	25.5	25.5	24.2	27.1	29.0	29.3	25.3	27.6	24.3	30.5	30.2	30.8	26.0	27.1	27.0	24.8	26.9	26.9	30.9	30.8	24.1	30.5	30.5	23.2	31.4	27.4	27.4	31.4	31.4	26.4	25.2	26.4	31.4	27.4	30.2	30.8	24.8	24.5
KM214216.1_Columnea_latent_viroid_isolate_Chaipayon1_complete_genome	29.0	26.9	27.5	29.3	30.9	29.5	27.1	34.1	29.3	31.9	34.1	26.9	26.9	27.4	31.6	33.8	34.2	28.4	30.9	27.4	33.4	30.7	31.8	28.6	30.9	28.5	28.7	27.1	29.0	32.1	34.1	26.6	34.1	34.1	25.2	34.5	26.5	29.4	34.5	32.5	28.6	28.1	28.8	34.5	31.0	33.2	34.9	28.3	27.2
KM214217.1_Columnea_latent_viroid_isolate_Chaipayon16_complete_genome	28.8	26.7	27.3	29.1	30.7	29.7	26.9	34.1	29.1	31.9	34.1	26.7	26.7	27.2	31.3	33.8	34.2	28.4	30.7	27.4	33.4	30.5	32.1	28.4	30.7	28.3	28.7	27.3	29.0	32.1	34.1	26.4	34.1	34.1	25.4	34.3	26.5	29.2	34.3	32.3	28.4	28.1	28.6	34.3	31.2	33.2	34.9	28.1	27.0
KM214218.1_Columnea_latent_viroid_isolate_Chaipayon19_complete_genome	28.6	26.7	27.1	29.1	30.5	29.1	26.9	33.6	29.1	31.5	33.6	26.7	26.7	27.0	31.1	33.6	34.0	28.2	30.5	27.0	33.2	30.5	31.6	28.2	30.5	28.3	28.2	26.7	28.8	31.7	33.6	26.4	33.6	33.6	24.7	34.3	26.3	29.0	34.3	32.3	28.2	27.7	28.4	34.3	30.6	32.7	34.7	27.9	26.8
KM214219.1_Columnea_latent_viroid_isolate_Chaipayon20_complete_genome	28.8	26.7	27.3	29.1	30.7	29.7	26.9	34.1	29.1	31.9	34.1	26.7	26.7	27.2	31.3	33.8	34.2	28.4	30.7	27.4	33.4	30.5	32.1	28.4	30.7	28.3	28.7	27.3	29.0	32.1	34.1	26.4	34.1	34.1	25.4	34.3	26.5	29.2	34.3	32.3	28.4	28.1	28.6	34.3	31.2	33.2	34.9	28.1	27.0
KM214220.1_Columnea_latent_viroid_isolate_Niruj9_complete_genome	29.0	26.9	27.5	29.3	30.9	29.5	27.1	34.3	29.3	32.1	34.3	26.9	26.9	27.4	31.6	33.8	34.2	28.6	30.9	27.4	33.4	30.7	31.8	28.6	30.9	28.5	28.9	27.3	29.0	32.4	34.3	26.6	34.3	34.3	25.4	34.5	26.7	29.4	34.5	32.5	28.6	28.3	28.8	34.5	31.0	33.4	34.9	28.3	27.2
KM214221.1_Columnea_latent_viroid_isolate_Niruj14_complete_genome	28.6	26.7	27.1	29.1	30.5	29.1	26.9	34.1	29.1	31.9	34.1	26.7	26.7	27.0	31.1	34.0	34.5	28.4	30.5	27.0	33.6	30.9	32.1	28.2	30.5	28.1	28.7	26.7	28.8	32.1	34.1	26.4	34.1	34.1	25.2	34.8	26.1	29.0	34.8	32.7	28.2	28.1	28.4	34.8	30.6	33.2	35.2	27.9	26.8
KM214222.1_Columnea_latent_viroid_isolate_Niruj18_complete_genome	30.0	30.2	28.9	31.1	33.9	32.2	29.5	33.5	31.1	32.8	33.5	29.5	29.5	28.4	32.4	31.4	32.9	29.5	33.2	27.7	33.0	33.1	35.0	29.0	33.9	29.5	29.3	28.2	30.3	32.8	33.5	28.0	33.3	33.3	26.9	34.6	29.0	32.1	34.6	35.3	30.9	30.1	30.2	34.6	34.2	32.2	34.1	31.3	29.5
KY235369.1_Columnea_latent_viroid_strain_NKKUKPS1_complete_genome	28.4	26.2	27.1	29.0	30.7	29.3	26.2	33.3	29.0	32.2	33.3	26.2	26.2	26.8	31.5	33.0	33.5	27.2	30.5	27.0	32.5	30.6	32.3	28.8	30.7	27.7	27.7	27.8	29.3	31.9	33.3	25.6	33.3	33.3	24.6	33.3	26.3	28.7	33.3	31.8	28.0	27.2	28.2	33.3	31.2	32.5	33.9	27.7	26.8
KY810771.1_Columnea_latent_viroid_strain_FERA_160205_complete_genome	29.9	30.7	30.0	31.3	33.6	31.7	30.3	32.8	31.3	32.4	32.8	30.5	30.5	29.5	33.5	31.4	33.7	28.3	32.6	28.8	34.0	34.0	34.5	28.1	33.6	29.3	27.7	28.2	29.9	32.4	32.8	28.5	32.6	32.6	25.6	35.0	29.2	32.0	35.0	35.6	30.7	28.4	29.8	35.0	33.2	32.3	35.0	30.9	27.8
NC_003463.1_Apple_dimple_fruit_viroid_complete_genome	26.4	27.0	31.4	28.7	27.7	27.3	27.3	26.7	28.7	26.2	26.7	27.1	27.1	28.8	27.0	26.7	27.0	23.9	28.5	31.5	24.9	25.2	27.7	26.2	27.7	24.6	25.3	26.8	28.1	26.2	26.7	25.3	26.7	26.7	23.6	26.1	26.4	27.0	26.1	26.9	26.4	25.4	25.7	26.1	27.5	25.7	26.9	32.1	28.5
EF088658.1_Apple_dimple_fruit_viroid_variant_ADFVd02_complete_genome	27.4	30.0	28.1	30.4	29.0	27.9	29.7	38.7	30.4	37.7	38.7	29.4	29.4	28.8	29.2	35.5	37.2	27.8	28.9	27.0	35.3	35.5	35.7	25.7	29.0	25.3	27.7	27.6	28.5	38.7	38.7	26.5	38.4	38.4	23.0	36.4	28.2	27.5	36.4	36.5	25.6	26.2	26.5	36.4	28.8	37.9	36.4	27.9	28.8
EF088659.1_Apple_dimple_fruit_viroid_variant_ADFVd03_complete_genome	32.8	37.2	32.7	35.2	34.3	34.2	37.1	31.6	34.9	31.1	31.6	37.3	37.3	31.7	35.0	30.4	31.4	31.1	32.6	30.9	30.3	29.9	29.7	32.5	34.1	32.5	31.8	33.8	30.4	31.1	31.6	32.0	31.6	31.6	28.3	31.6	36.9	34.4	31.6	30.6	36.4	32.3	34.9	31.6	33.6	30.8	31.8	31.9	31.4
EF088660.1_Apple_dimple_fruit_viroid_variant_ADFVd04_complete_genome	27.4	27.3	32.0	28.5	28.5	28.5	27.6	27.1	28.5	25.7	27.1	27.3	27.3	29.3	27.5	26.6	26.9	25.3	29.4	32.1	25.6	24.9	26.7	27.4	28.5	25.5	26.8	27.7	27.9	25.7	27.1	25.7	27.1	27.1	25.1	26.0	27.3	28.2	26.0	25.8	27.7	26.9	26.6	26.0	28.3	26.9	26.8	32.7	27.4
EF088661.1_Apple_dimple_fruit_viroid_variant_ADFVd05_complete_genome	27.4	27.3	32.1	28.5	28.6	28.6	27.6	27.6	28.5	26.3	27.6	27.4	27.4	29.4	27.6	27.1	27.4	25.4	29.4	32.2	25.3	24.7	27.2	27.4	28.6	25.5	26.8	27.8	28.0	26.3	27.6	26.0	27.6	27.6	24.7	26.5	27.4	28.3	26.5	26.4	27.7	26.5	26.7	26.5	28.4	26.7	27.3	32.8	27.0
EF088662.1_Apple_dimple_fruit_viroid_variant_ADFVd06_complete_genome	26.9	28.6	31.0	29.0	28.8	28.1	28.6	28.6	28.8	26.8	28.6	28.6	28.6	30.2	29.1	28.8	30.0	26.6	29.4	31.1	28.0	27.0	28.8	27.8	28.6	26.6	28.1	28.3	27.7	26.8	28.6	27.0	28.6	28.6	25.1	28.4	28.6	27.9	28.4	27.6	28.0	27.9	27.5	28.4	28.6	28.3	29.2	31.7	33.1
EF088663.1_Apple_dimple_fruit_viroid_variant_ADFVd07_complete_genome	31.0	33.7	33.3	33.1	32.5	33.3	33.4	29.8	32.8	28.6	29.8	33.7	33.7	32.3	32.2	29.4	30.5	28.5	32.1	32.4	27.7	27.1	28.9	31.1	32.3	29.5	30.5	31.1	29.5	28.8	29.8	28.6	29.8	29.8	26.2	29.6	33.0	32.5	29.6	29.0	32.2	29.2	31.1	29.6	32.8	28.1	30.3	34.0	28.5
EF088664.1_Apple_dimple_fruit_viroid_variant_ADFVd08_complete_genome	26.5	27.2	32.7	27.3	28.1	28.1	27.2	26.8	27.3	25.5	26.8	27.0	27.0	29.1	27.6	26.5	26.9	25.1	29.0	32.8	25.6	24.9	26.7	27.0	28.1	25.3	26.5	27.4	26.8	25.5	26.8	25.7	26.8	26.8	24.7	26.0	27.0	27.8	26.0	25.8	27.3	26.6	26.4	26.0	27.9	26.6	26.8	33.4	27.2
EF088665.1_Apple_dimple_fruit_viroid_variant_ADFVd09_complete_genome	27.3	27.2	32.2	28.4	28.5	28.4	27.5	27.1	28.4	25.2	27.1	27.3	27.3	29.5	27.4	26.6	26.9	25.1	29.3	32.2	25.6	24.4	26.2	27.3	28.5	25.4	26.5	27.6	27.9	25.2	27.1	25.7	27.1	27.1	24.5	26.0	27.2	28.2	26.0	25.3	27.6	26.6	26.5	26.0	28.2	26.9	26.7	32.9	27.1
EF088666.1_Apple_dimple_fruit_viroid_variant_ADFVd10_complete_genome	27.8	27.5	30.7	28.9	29.0	28.9	28.0	28.0	28.9	25.7	28.0	27.8	27.8	28.1	27.9	27.5	27.8	24.8	29.8	30.8	26.5	24.9	26.7	27.8	29.0	25.9	26.3	28.1	28.3	25.7	28.0	25.4	28.0	28.0	24.3	26.9	27.7	28.6	26.9	25.8	28.1	26.3	27.0	26.9	28.7	27.8	27.7	31.3	26.9
KC237730.1_Apple_dimple_fruit_viroid_isolate_SDQD2_complete_genome	28.9	32.6	28.9	34.0	32.5	29.8	33.3	29.8	34.0	30.6	29.8	33.6	33.6	27.4	33.2	27.9	28.5	28.7	31.4	28.8	28.7	30.5	30.4	27.6	32.5	26.8	29.3	30.3	30.4	30.6	29.8	28.3	29.8	29.8	26.2	28.9	32.1	30.3	28.9	30.9	29.9	29.3	28.5	28.9	31.8	29.8	28.7	27.5	26.7
KC237731.1_Apple_dimple_fruit_viroid_isolate_SDYT1_complete_genome	26.4	28.8	28.4	30.3	29.7	27.9	28.5	36.8	30.3	37.5	36.8	28.2	28.2	28.2	31.0	37.0	36.3	28.0	29.6	27.4	33.5	36.2	36.4	27.0	29.7	26.6	28.7	27.3	28.4	38.3	36.8	27.3	36.5	36.5	22.3	34.6	27.9	27.6	34.6	37.6	27.0	26.3	27.1	34.6	29.5	35.9	34.6	28.4	30.2
KC237732.1_Apple_dimple_fruit_viroid_isolate_SDYT3_complete_genome	26.4	28.8	28.4	30.3	29.7	27.9	28.5	36.8	30.3	37.5	36.8	28.2	28.2	28.2	31.0	37.0	36.3	28.0	29.6	27.4	33.5	36.2	36.4	27.0	29.7	26.6	28.7	27.3	28.4	38.3	36.8	27.3	36.5	36.5	22.3	34.6	27.9	27.6	34.6	37.6	27.0	26.3	27.1	34.6	29.5	35.9	34.6	28.4	30.2
KC237733.1_Apple_dimple_fruit_viroid_isolate_XJ1_complete_genome	26.4	28.8	28.4	30.3	29.7	27.9	28.5	36.8	30.3	37.5	36.8	28.2	28.2	28.2	31.0	37.0	36.3	28.0	29.6	27.4	33.5	36.2	36.4	27.0	29.7	26.6	28.7	27.3	28.4	38.3	36.8	27.3	36.5	36.5	22.3	34.6	27.9	27.6	34.6	37.6	27.0	26.3	27.1	34.6	29.5	35.9	34.6	28.4	30.2
MG516812.1_Apple_dimple_fruit_viroid_isolate_IRN4_complete_genome	26.9	28.6	31.0	29.0	28.8	28.1	28.6	28.6	28.8	26.8	28.6	28.6	28.6	30.2	29.1	28.8	30.0	26.6	29.4	31.1	28.0	27.0	28.8	27.8	28.6	26.6	28.1	28.3	27.7	26.8	28.6	27.0	28.6	28.6	25.1	28.4	28.6	27.9	28.4	27.6	28.0	27.9	27.5	28.4	28.6	28.3	29.2	31.7	33.1
MG516813.1_Apple_dimple_fruit_viroid_isolate_IRN5_complete_genome	26.9	28.6	31.0	29.0	28.8	28.1	28.6	28.6	28.8	26.8	28.6	28.6	28.6	30.2	29.1	28.8	30.0	26.6	29.4	31.1	28.0	27.0	28.8	27.8	28.6	26.6	28.1	28.3	27.7	26.8	28.6	27.0	28.6	28.6	25.1	28.4	28.6	27.9	28.4	27.6	28.0	27.9	27.5	28.4	28.6	28.3	29.2	31.7	33.1
MG516814.1_Apple_dimple_fruit_viroid_isolate_IRN6_complete_genome	28.7	31.0	32.0	31.2	31.0	29.8	30.5	30.1	31.0	29.3	30.1	30.7	30.7	30.8	30.4	29.4	30.1	28.5	29.7	31.0	29.0	29.1	28.7	28.7	30.8	28.4	28.7	27.9	27.6	29.3	30.1	28.7	30.1	30.1	25.5	30.2	30.4	30.0	30.2	29.9	30.1	29.0	29.2	30.2	30.5	29.4	29.6	31.7	33.1
AB561003.1_Apple_dimple_fruit_viroid_genomic_RNA_complete_genome_host:_Malus_x_domestica_cultivar_Fuji_No.7	28.8	32.0	32.2	30.6	32.4	31.3	31.0	26.9	30.4	26.0	26.9	31.5	31.3	28.5	31.4	25.9	25.7	28.6	30.6	32.6	24.3	23.5	25.2	29.4	31.9	30.0	29.2	29.7	28.0	26.0	26.9	28.7	26.9	26.9	27.1	26.1	31.8	30.9	26.1	25.9	31.2	29.2	30.2	26.1	32.8	24.9	26.4	30.6	29.7
LC042215.1_Apple_dimple_fruit_viroid_genomic_RNA_isolate_ADFVd_complete_genome_clone:_ADFVdJ40	26.4	29.7	28.0	30.4	29.0	27.0	28.9	37.8	30.4	36.5	37.8	29.1	29.1	27.9	29.0	32.2	33.3	25.9	27.3	26.9	33.9	33.0	32.6	24.5	29.0	24.3	25.9	27.7	29.4	36.8	37.8	24.8	37.5	37.5	21.6	34.6	26.5	27.3	34.6	34.9	25.2	24.6	25.6	34.6	28.6	37.4	33.0	26.7	27.5
LC042216.1_Apple_dimple_fruit_viroid_genomic_RNA_isolate_ADFVd_complete_genome_clone:_ADFVdJ22	28.5	33.2	28.9	32.3	32.1	30.5	32.7	27.7	32.0	26.4	27.7	33.2	33.0	26.9	31.5	25.0	26.1	26.5	30.3	29.3	24.3	23.6	25.3	27.8	31.6	27.4	27.0	29.9	29.6	26.4	27.7	26.8	27.7	27.7	26.7	26.2	31.9	30.4	26.2	26.0	29.7	27.0	28.7	26.2	32.3	25.7	26.5	27.5	27.2
LC042217.1_Apple_dimple_fruit_viroid_genomic_RNA_isolate_ADFVd_complete_genome_clone:_ADFVdJ27	28.2	31.6	27.5	31.7	30.5	30.5	31.1	27.6	31.4	26.3	27.6	31.7	31.4	26.7	30.4	26.1	28.1	27.3	28.8	27.9	25.3	23.6	25.3	28.1	30.1	27.6	27.3	30.7	29.0	26.3	27.6	27.1	27.6	27.6	26.9	27.2	32.8	30.4	27.2	26.0	30.1	27.8	29.0	27.2	30.7	25.7	27.5	27.8	27.5
LC042218.1_Apple_dimple_fruit_viroid_genomic_RNA_isolate_ADFVd_complete_genome_clone:_ADFVdJ35	27.4	28.3	29.2	27.7	27.8	27.3	27.6	26.0	27.5	26.0	26.0	27.6	27.6	27.7	26.3	25.2	25.8	28.5	27.2	29.5	25.8	25.3	25.8	26.4	27.6	26.1	28.9	26.5	25.8	25.7	26.0	28.9	26.0	26.0	26.6	27.0	27.0	27.0	27.0	26.6	25.6	26.9	27.1	27.0	27.8	25.1	27.8	29.5	27.7
LC133492.1_Apple_dimple_fruit_viroid_genomic_RNA_complete_genome_clone:_ADFVdJG1575	29.7	34.5	29.7	33.6	33.4	31.7	34.0	28.4	33.3	26.7	28.4	34.6	34.4	27.6	32.8	25.6	26.7	27.4	31.5	30.1	25.2	24.1	25.6	29.0	32.9	28.5	27.9	31.1	30.8	26.7	28.4	27.7	28.4	28.4	26.7	26.9	33.2	31.7	26.9	26.4	31.0	27.9	29.9	26.9	33.6	26.6	27.1	28.2	27.9
LC133493.1_Apple_dimple_fruit_viroid_genomic_RNA_complete_genome_clone:_ADFVdJG1574	27.7	28.6	29.5	28.0	28.1	27.6	27.9	26.0	27.8	26.0	26.0	27.9	27.9	28.0	26.6	25.2	25.8	28.6	27.5	29.8	26.1	25.6	25.9	26.7	27.9	26.4	29.0	26.7	26.1	25.8	26.0	29.0	26.0	26.0	26.7	27.0	27.3	27.3	27.0	26.6	25.9	27.0	27.4	27.0	28.1	25.3	27.8	29.7	27.5
LC133494.1_Apple_dimple_fruit_viroid_genomic_RNA_complete_genome_clone:_ADFVdJG1570	27.5	30.4	28.8	31.1	29.7	27.6	29.6	38.0	31.1	36.8	38.0	29.8	29.8	28.7	29.7	32.5	33.6	27.2	27.9	27.7	34.2	33.2	32.8	25.1	29.7	24.9	27.2	28.3	30.1	37.0	38.0	26.1	37.8	37.8	22.9	34.8	27.1	28.0	34.8	34.7	25.8	25.9	26.7	34.8	29.3	37.7	33.2	27.4	28.4
LC214529.1_Apple_dimple_fruit_viroid_genomic_RNA_complete_genome_isolate:_ADFVdJ_clone:_JG162	28.2	30.8	27.7	31.1	30.6	30.4	30.3	27.3	30.9	26.0	27.3	30.9	30.7	27.0	30.3	25.6	27.0	26.8	28.9	28.1	25.1	24.2	26.0	28.1	30.2	27.6	27.3	30.1	28.5	26.0	27.3	27.1	27.3	27.3	26.5	27.0	32.2	30.4	27.0	26.7	30.0	27.3	29.0	27.0	30.8	25.4	27.3	27.9	27.7
LC214530.1_Apple_dimple_fruit_viroid_genomic_RNA_complete_genome_isolate:_ADFVdJ_clone:_JG161	27.7	30.3	26.5	30.9	29.8	29.6	30.1	27.9	30.7	26.8	27.9	30.4	30.4	25.8	28.9	26.0	26.7	26.3	28.5	27.8	25.3	24.7	26.6	26.9	29.5	27.6	26.4	29.4	29.1	26.8	27.9	27.3	27.9	27.9	25.9	27.3	31.7	29.5	27.3	27.8	29.0	26.3	27.9	27.3	29.8	25.9	27.7	26.6	26.9
NC_001351.1_Hop_stunt_viroid_complete_genome	29.5	31.6	27.6	31.9	32.1	30.5	30.8	30.3	31.9	29.5	30.3	30.6	30.6	26.3	31.2	28.6	29.2	30.9	32.6	27.2	29.4	29.8	29.5	29.3	32.1	30.1	31.2	28.9	29.7	29.5	30.3	29.6	30.3	30.3	26.8	29.1	30.7	30.4	29.1	29.0	30.6	30.7	29.7	29.1	32.2	30.9	29.1	28.0	28.3
X13838.1_Hop_stunt_viroid_(HSVd)_isolate_genome_from_grapefruit	31.0	30.8	27.8	31.7	31.6	30.5	30.8	29.6	31.7	28.7	29.6	30.6	30.6	26.8	30.6	27.3	28.8	29.8	31.5	26.4	27.4	27.6	28.8	28.8	31.6	29.4	30.0	29.0	29.1	28.7	29.6	29.2	29.6	29.6	26.1	27.9	30.5	30.6	27.9	29.1	30.8	29.8	30.6	27.9	31.5	29.4	27.9	27.4	27.2
X12537.1_Hop_stunt_viroid_(HSV)_Korean_strain_mRNA_for_viroid_RNA	31.9	32.0	28.9	33.2	32.8	31.4	31.7	34.1	33.2	32.3	34.1	31.7	31.7	27.2	32.7	31.4	32.6	30.6	32.8	28.1	32.7	32.2	32.5	29.6	32.8	30.8	31.4	30.8	30.6	32.1	34.1	29.5	34.1	34.1	27.9	32.3	32.8	31.5	32.3	32.7	31.4	31.5	32.3	32.3	32.4	34.8	32.3	29.1	28.8
X06873.1_Hop_stunt_viroid_(German_grapevine_cultivar_Riesling)_genome	31.5	31.9	28.5	33.1	32.7	31.5	31.5	33.3	33.1	32.1	33.3	31.5	31.5	26.7	32.6	30.6	31.9	30.7	32.9	27.5	32.2	32.2	32.7	30.0	32.7	30.4	31.2	31.2	31.0	31.8	33.3	29.4	33.3	33.3	27.5	31.5	32.6	31.3	31.5	32.5	31.0	31.6	31.7	31.5	32.5	34.3	31.5	28.6	28.2
X06718.1_Hop_stunt_viroid_citrus_isolate_(HSVcit)_genome_(variant_1)	31.6	32.7	29.3	33.7	33.5	31.8	31.9	35.0	33.7	33.5	35.0	31.9	31.9	27.7	33.7	31.7	33.0	31.0	33.5	28.5	32.7	32.3	32.6	30.6	33.5	31.4	31.5	31.6	31.3	33.2	35.0	30.4	35.0	35.0	28.3	32.6	33.7	31.9	32.6	32.6	32.3	31.9	32.5	32.6	33.6	35.4	32.6	29.2	29.3
X15330.1_Hop_Stunt_Viroid_(HSVd)_genomic_RNA	31.5	32.1	28.5	33.3	32.9	31.7	31.8	33.6	33.3	32.1	33.6	31.8	31.8	26.7	32.9	30.9	32.1	30.7	33.2	27.5	32.5	32.2	32.7	30.2	32.9	30.6	31.2	31.5	31.2	31.8	33.6	29.4	33.6	33.6	27.3	31.8	32.8	31.6	31.8	32.5	31.2	31.6	31.7	31.8	32.8	34.6	31.8	28.6	28.2
X00009.1_Hop_Stunt_Viroid_(HSV)_ss_circular_RNA_sequence	32.4	32.5	28.9	33.8	33.3	31.9	32.2	34.4	33.8	32.3	34.4	32.2	32.2	27.2	33.2	31.6	32.9	30.8	33.3	28.1	33.0	32.2	32.5	30.0	33.3	31.2	31.6	31.3	31.1	32.1	34.4	30.0	34.4	34.4	27.9	32.6	33.3	32.0	32.6	32.7	31.8	31.8	32.8	32.6	32.9	35.1	32.6	29.1	29.0
U02527.1_Hop_stunt_viroid_(HSVd)_complete_genome	31.8	32.4	29.5	33.9	33.7	32.1	32.1	35.0	33.9	33.4	35.0	32.1	32.1	27.7	34.0	32.0	33.2	31.0	33.7	28.5	32.7	32.2	32.8	30.6	33.7	31.4	31.8	31.6	31.3	33.2	35.0	30.4	35.0	35.0	28.2	32.6	33.7	32.1	32.6	32.8	32.5	32.2	32.8	32.6	33.3	35.4	32.6	29.4	29.5
X87924.1_Hop_stunt_viroid_grapevine_variant_Ia_RNA_sequence	32.1	32.8	28.9	34.0	33.6	32.1	32.4	34.1	34.0	32.6	34.1	32.4	32.4	27.2	33.4	31.4	32.6	31.1	33.5	28.1	32.7	32.5	32.7	30.3	33.6	31.2	31.8	31.5	31.3	32.3	34.1	30.2	34.1	34.1	28.1	32.3	33.5	32.2	32.3	32.7	32.1	32.0	32.5	32.3	33.2	34.8	32.3	29.1	29.0
X87923.1_Hop_stunt_viroid_grapevine_variant_Ib_RNA_sequence	30.5	31.4	28.1	32.7	32.5	31.0	31.1	33.2	32.7	32.0	33.2	31.1	31.1	27.0	33.3	31.6	33.2	30.3	32.7	26.9	33.2	32.2	32.3	29.2	32.5	29.4	30.7	30.1	30.3	31.7	33.2	29.1	33.2	33.2	27.0	32.8	32.1	30.9	32.8	32.5	30.5	30.9	30.7	32.8	32.4	34.0	33.1	27.9	28.0
X87925.1_Hop_stunt_viroid_grapevine_variant_Ic_RNA_sequence	30.8	32.3	28.3	33.5	33.3	31.8	31.9	34.7	33.5	33.3	34.7	31.9	31.9	27.3	34.1	32.9	34.5	30.8	33.5	27.1	34.6	33.6	33.7	30.0	33.3	30.2	31.2	31.0	31.1	32.8	34.7	29.7	34.7	34.7	27.6	34.2	32.9	31.4	34.2	33.2	31.3	31.5	31.0	34.2	33.2	35.4	34.2	28.1	28.3
X87926.1_Hop_stunt_viroid_grapevine_variant_Id_RNA_sequence	30.8	32.4	28.2	33.7	33.3	31.7	32.1	35.4	33.7	33.9	35.4	32.1	32.1	27.2	34.4	33.1	34.7	30.8	33.4	27.1	34.8	33.8	33.8	29.9	33.3	30.1	31.1	31.3	31.3	33.3	35.4	29.6	35.4	35.4	27.5	34.4	33.3	31.3	34.4	33.3	31.2	31.4	31.0	34.4	33.1	36.2	34.4	28.0	28.5
X87927.1_Hop_stunt_viroid_grapevine_variant_Ie_RNA_sequence	31.9	32.5	28.7	33.8	33.3	31.9	32.2	33.9	33.8	32.3	33.9	32.2	32.2	27.0	33.2	31.1	32.4	31.1	33.3	27.8	32.5	32.2	32.5	30.5	33.3	31.2	31.6	31.3	31.1	32.1	33.9	30.2	33.9	33.9	27.9	32.1	33.5	32.0	32.1	32.5	31.8	31.8	32.3	32.1	32.9	34.6	32.0	28.8	28.8
X87928.1_Hop_stunt_viroid_grapevine_variant_IIa_RNA_sequence	31.2	31.6	28.2	32.8	32.4	31.2	31.3	33.1	32.8	31.8	33.1	31.3	31.3	26.5	32.4	30.4	31.6	30.4	32.7	27.3	32.0	32.0	32.5	29.7	32.4	30.1	31.0	31.0	30.8	31.5	33.1	29.1	33.1	33.1	27.3	31.3	32.3	31.1	31.3	32.2	30.7	31.4	31.4	31.3	32.3	34.0	31.3	28.4	28.0
Y09345.1_Hop_stunt_viroid_RNA_complete_genome_clone_B1B	32.5	33.2	29.8	34.4	34.0	32.5	32.8	35.3	34.4	34.4	35.3	32.8	32.8	28.0	33.3	31.5	32.7	31.9	33.6	28.4	33.1	33.5	33.2	30.6	34.0	30.8	32.6	31.9	31.1	34.1	35.3	30.4	35.3	35.3	28.4	32.9	33.2	32.6	32.9	33.5	32.0	32.2	32.5	32.9	33.6	35.7	32.9	29.7	29.1
Y09346.1_Hop_stunt_viroid_RNA_complete_genome_clone_B6B	32.8	33.2	30.0	34.4	34.2	32.8	32.8	35.0	34.4	34.1	35.0	32.8	32.8	28.2	33.1	31.5	32.7	32.2	33.8	28.6	33.1	33.5	33.2	30.8	34.2	31.1	32.9	31.6	31.1	33.9	35.0	30.6	35.0	35.0	28.6	32.9	32.9	32.9	32.9	33.5	32.2	32.4	32.7	32.9	33.8	35.5	32.9	29.9	28.9
Y09344.1_Hop_stunt_viroid_RNA_complete_genome_clone_BA1B	32.7	33.5	30.1	34.8	34.4	32.9	33.2	35.1	34.8	33.9	35.1	33.2	33.2	28.3	33.4	31.3	33.1	32.1	34.0	28.7	32.6	32.9	32.6	31.0	34.4	31.0	32.8	32.2	31.5	33.7	35.1	30.5	35.1	35.1	28.3	32.5	33.5	33.0	32.5	32.9	32.4	32.3	32.9	32.5	34.0	35.5	32.5	30.0	29.1
Y09343.1_Hop_stunt_viroid_RNA_complete_genome_clone_BA4A_and_BA7B	32.7	33.5	30.1	34.8	34.4	32.9	33.2	35.1	34.8	33.9	35.1	33.2	33.2	28.3	33.4	31.3	33.1	32.1	34.0	28.7	32.6	32.9	32.6	31.0	34.4	31.0	32.8	32.2	31.5	33.7	35.1	30.5	35.1	35.1	28.3	32.5	33.5	33.0	32.5	32.9	32.4	32.3	32.9	32.5	34.0	35.5	32.5	30.0	29.1
Y09350.1_Hop_stunt_viroid_RNA_complete_genome_clone_JC1_and_JC5	32.5	33.2	29.8	34.4	34.0	32.5	32.8	35.3	34.4	34.4	35.3	32.8	32.8	28.0	33.3	31.5	32.7	31.9	33.6	28.4	33.1	33.5	33.2	30.6	34.0	30.8	32.6	31.9	31.1	34.1	35.3	30.4	35.3	35.3	28.4	32.9	33.2	32.6	32.9	33.5	32.0	32.2	32.5	32.9	33.6	35.7	32.9	29.7	29.1
Y09351.1_Hop_stunt_viroid_RNA_complete_genome_clone_JJ1_and_JJ4	32.5	33.2	29.8	34.4	34.0	32.5	32.8	35.3	34.4	34.4	35.3	32.8	32.8	28.0	33.3	31.5	32.7	31.9	33.6	28.4	33.1	33.5	33.2	30.6	34.0	30.8	32.6	31.9	31.1	34.1	35.3	30.4	35.3	35.3	28.4	32.9	33.2	32.6	32.9	33.5	32.0	32.2	32.5	32.9	33.6	35.7	32.9	29.7	29.1
Y09352.1_Hop_stunt_viroid_RNA_complete_genome_clone_JJ3	32.5	33.2	29.8	34.4	34.0	32.5	32.8	35.3	34.4	34.4	35.3	32.8	32.8	28.0	33.3	31.5	32.7	31.9	33.6	28.4	33.1	33.5	33.2	30.6	34.0	30.8	32.6	31.9	31.1	34.1	35.3	30.4	35.3	35.3	28.4	32.9	33.2	32.6	32.9	33.5	32.0	32.2	32.5	32.9	33.6	35.7	32.9	29.7	29.1
Y09347.1_Hop_stunt_viroid_RNA_complete_genome_clone_PR1A	32.5	33.2	29.8	34.4	34.0	32.5	32.8	35.3	34.4	34.4	35.3	32.8	32.8	28.0	33.3	31.5	32.7	31.9	33.6	28.4	33.1	33.5	33.2	30.6	34.0	30.8	32.6	31.9	31.1	34.1	35.3	30.4	35.3	35.3	28.4	32.9	33.2	32.6	32.9	33.5	32.0	32.2	32.5	32.9	33.6	35.7	32.9	29.7	29.1
Y09349.1_Hop_stunt_viroid_RNA_complete_genome_clone_PR1B	32.8	33.4	30.0	34.7	34.2	32.8	33.1	35.3	34.7	34.4	35.3	33.1	33.1	28.2	33.6	31.5	32.7	32.2	33.8	28.6	33.3	33.8	33.2	30.8	34.2	30.8	32.9	32.1	31.4	34.1	35.3	30.4	35.3	35.3	28.4	32.9	33.2	32.9	32.9	33.5	32.0	32.2	32.5	32.9	33.8	36.0	32.9	29.9	29.1
Y09348.1_Hop_stunt_viroid_RNA_complete_genome_clone_PR2A	32.3	32.9	29.6	34.2	33.7	32.3	32.6	35.3	34.2	34.4	35.3	32.6	32.6	27.8	33.1	31.2	32.5	31.9	33.3	28.2	32.8	33.2	32.9	30.4	33.7	30.6	32.6	31.6	30.9	34.1	35.3	30.1	35.3	35.3	28.4	32.6	32.9	32.4	32.6	33.2	31.7	32.2	32.2	32.6	33.3	35.7	32.6	29.4	28.9
Y08437.1_Hop_stunt_viroid_isolate_Roma1_complete_genome	32.7	33.5	30.1	34.8	34.4	32.9	33.2	35.1	34.8	33.9	35.1	33.2	33.2	28.3	33.4	31.3	33.1	32.1	34.0	28.7	32.6	32.9	32.6	31.0	34.4	31.0	32.8	32.2	31.5	33.7	35.1	30.5	35.1	35.1	28.3	32.5	33.5	33.0	32.5	32.9	32.4	32.3	32.9	32.5	34.0	35.5	32.5	30.0	29.1
AJ011813.1_Hop_stunt_viroid_RNA_sequence_almond_isolate_HSVd.alm1	32.6	33.2	29.6	34.5	34.1	32.6	32.9	35.0	34.5	34.1	35.0	32.9	32.9	27.8	33.4	31.2	32.5	31.7	33.7	28.2	32.8	33.2	32.9	30.7	34.1	30.9	32.4	31.9	31.2	33.9	35.0	30.1	35.0	35.0	28.1	32.6	33.2	32.7	32.6	33.2	32.1	31.9	32.5	32.6	33.7	35.5	32.6	29.4	28.9
AJ011814.1_Hop_stunt_viroid_RNA_sequence_almond_isolate_HSVd.alm2	32.6	33.2	29.6	34.5	34.1	32.6	32.9	35.0	34.5	34.1	35.0	32.9	32.9	27.8	33.4	31.2	32.5	31.7	33.7	28.2	32.8	33.2	32.9	30.7	34.1	30.9	32.4	31.9	31.2	33.9	35.0	30.1	35.0	35.0	28.1	32.6	33.2	32.7	32.6	33.2	32.1	31.9	32.5	32.6	33.7	35.5	32.6	29.4	28.9
AF131248.1_Hop_stunt_viroid_isolate_CVdIIa_or_E819_complete_genome	31.8	32.4	29.5	33.9	33.7	32.1	32.1	35.3	33.9	33.8	35.3	32.1	32.1	27.7	34.0	32.0	33.2	31.0	33.7	28.5	32.7	32.3	32.8	30.6	33.7	31.4	31.8	31.9	31.3	33.5	35.3	30.4	35.3	35.3	28.3	32.6	34.0	32.1	32.6	32.8	32.5	32.2	32.8	32.6	33.3	35.7	32.6	29.4	29.5
AF131249.1_Hop_stunt_viroid_isolate_CVdIIb_or_Ca902_complete_genome	32.8	33.0	29.2	34.4	33.7	32.4	32.7	35.4	34.4	33.3	35.4	32.7	32.7	27.6	33.6	32.2	33.4	30.5	33.7	28.3	33.8	33.0	33.2	30.6	33.7	31.4	31.3	32.0	31.8	33.1	35.4	30.1	35.4	35.4	28.0	33.3	33.9	32.5	33.3	33.5	32.3	31.5	33.0	33.3	33.3	36.2	33.3	29.4	29.0
AF131250.1_Hop_stunt_viroid_isolate_CVdIIc_or_Ca905_complete_genome	32.6	32.5	28.2	33.9	33.3	31.9	32.2	34.3	33.9	32.6	34.3	32.2	32.2	27.2	32.8	31.1	32.3	30.6	32.7	27.7	32.4	32.0	32.6	29.8	33.3	31.0	31.4	31.2	31.0	32.3	34.3	29.5	34.3	34.3	27.7	32.2	32.7	32.0	32.2	32.8	31.1	30.8	32.1	32.2	32.8	34.7	32.2	28.4	27.6
AF131251.1_Hop_stunt_viroid_isolate_Ca903_complete_genome	32.6	33.3	29.2	34.7	34.0	32.6	32.9	34.8	34.7	33.3	34.8	32.9	32.9	27.6	33.8	32.1	33.3	30.8	34.0	28.3	33.4	33.2	33.8	30.8	34.0	31.6	31.5	32.0	32.0	33.1	34.8	30.6	34.8	34.8	28.5	33.2	34.2	32.7	33.2	33.8	32.8	31.9	33.0	33.2	33.6	35.3	33.2	29.4	29.2
AF131252.1_Hop_stunt_viroid_isolate_CA909_complete_genome	30.0	30.9	27.5	32.4	31.8	29.8	30.7	31.2	32.4	31.1	31.2	30.7	30.7	26.3	31.6	27.9	29.3	29.5	31.4	26.5	28.7	28.9	29.9	29.3	31.8	29.0	30.2	29.2	29.1	30.9	31.2	28.5	31.2	31.2	26.4	29.2	30.6	30.0	29.2	29.7	30.4	29.9	30.0	29.2	31.0	30.9	29.2	26.9	27.4
E00276.1_Hop_stunt_viroid(HSV)_sequence	32.4	32.5	28.9	33.8	33.3	31.9	32.2	34.4	33.8	32.3	34.4	32.2	32.2	27.2	33.2	31.6	32.9	30.8	33.3	28.1	33.0	32.2	32.5	30.0	33.3	31.2	31.6	31.3	31.1	32.1	34.4	30.0	34.4	34.4	27.9	32.6	33.3	32.0	32.6	32.7	31.8	31.8	32.8	32.6	32.9	35.1	32.6	29.1	29.0
E01842.1_Genomic_RNA_of_hop_stunt_viroid_type_HSVc	31.8	32.9	29.5	33.9	33.7	32.1	32.1	35.3	33.9	33.7	35.3	32.1	32.1	27.9	34.0	32.0	33.2	31.2	33.7	28.8	33.0	32.5	32.8	30.8	33.7	31.6	31.8	31.9	31.6	33.4	35.3	30.6	35.3	35.3	28.2	32.8	34.0	32.1	32.8	32.8	32.5	32.2	32.8	32.8	33.8	35.7	32.8	29.4	29.5
E01843.1_Genomic_RNA_of_hop_stunt_viroid	32.4	32.5	28.9	33.8	33.3	31.9	32.2	34.4	33.8	32.3	34.4	32.2	32.2	27.2	33.2	31.6	32.9	30.8	33.3	28.1	33.0	32.2	32.5	30.0	33.3	31.2	31.6	31.3	31.1	32.1	34.4	30.0	34.4	34.4	27.9	32.6	33.3	32.0	32.6	32.7	31.8	31.8	32.8	32.6	32.9	35.1	32.6	29.1	29.0
E01844.1_Genomic_RNA_of_hop_stunt_viroid_type_HSVg	31.1	32.5	28.5	33.8	33.6	32.0	32.2	34.9	33.8	33.6	34.9	32.2	32.2	27.5	34.3	33.2	34.8	31.1	33.7	27.4	34.9	33.8	33.9	30.2	33.6	30.4	31.5	31.2	31.4	33.1	34.9	29.9	34.9	34.9	27.8	34.5	33.2	31.7	34.5	33.4	31.5	31.7	31.3	34.5	33.4	35.6	34.5	28.3	28.5
AJ297825.1_Hop_stunt_viroid_RNA_isolate_HSVd.apr9_complete_genome	32.8	33.1	30.0	34.3	34.2	32.8	32.8	34.7	34.3	33.8	34.7	32.8	32.8	28.2	33.0	31.4	32.6	32.2	33.8	28.6	33.0	33.5	33.2	30.8	34.2	31.1	32.9	31.5	31.1	33.5	34.7	30.6	34.7	34.7	28.6	32.8	32.8	32.9	32.8	33.5	32.2	32.4	32.7	32.8	33.8	35.1	32.8	29.9	28.9
AJ297826.1_Hop_stunt_viroid_RNA_isolate_HSVd.apr10_complete_genome	32.8	33.1	30.0	34.3	34.2	32.8	32.8	34.7	34.3	33.8	34.7	32.8	32.8	28.2	33.0	31.4	32.6	32.2	33.8	28.6	33.0	33.5	33.2	30.8	34.2	31.1	32.9	31.5	31.1	33.5	34.7	30.6	34.7	34.7	28.6	32.8	32.8	32.9	32.8	33.5	32.2	32.4	32.7	32.8	33.8	35.1	32.8	29.9	28.9
AJ297827.1_Hop_stunt_viroid_RNA_isolate_HSVd.apr11_complete_genome	32.5	32.8	29.7	34.1	34.0	32.5	32.5	34.7	34.1	33.8	34.7	32.5	32.5	28.2	32.8	31.1	32.4	32.2	33.6	28.6	33.0	33.5	32.9	30.6	34.0	31.1	32.6	31.5	31.1	33.5	34.7	30.4	34.7	34.7	28.6	32.8	32.8	32.6	32.8	33.2	32.0	32.2	32.5	32.8	33.6	35.1	32.6	29.7	28.7
AJ297828.1_Hop_stunt_viroid_RNA_isolate_HSVd.apr12_complete_genome	32.5	32.8	29.7	34.1	34.0	32.5	32.5	34.4	34.1	33.5	34.4	32.5	32.5	28.2	32.8	30.9	32.1	32.2	33.6	28.6	32.7	33.2	32.7	30.6	34.0	31.1	32.6	31.5	31.1	33.2	34.4	30.4	34.4	34.4	28.6	32.6	32.8	32.6	32.6	33.0	32.0	32.2	32.5	32.6	33.6	34.8	32.3	29.7	28.7
AJ297829.1_Hop_stunt_viroid_RNA_isolate_HSVd.apr13_complete_genome	32.3	32.2	29.0	33.3	32.9	31.8	31.9	34.4	33.3	32.3	34.4	31.9	31.9	27.2	32.9	31.6	32.9	31.0	33.2	28.1	33.2	32.5	33.0	30.3	32.9	30.9	31.5	31.5	31.2	32.1	34.4	29.7	34.4	34.4	27.3	32.6	32.9	31.7	32.6	33.0	31.3	31.9	32.5	32.6	32.8	35.4	32.6	29.1	28.8
AJ297830.1_Hop_stunt_viroid_RNA_isolate_HSVd.apr14_complete_genome	30.8	32.3	28.4	33.5	33.3	31.8	31.9	34.7	33.5	33.3	34.7	31.9	31.9	27.3	34.1	32.9	34.5	31.2	33.5	27.2	34.6	33.6	33.7	30.0	33.3	30.2	31.6	31.0	31.1	32.8	34.7	29.7	34.7	34.7	27.9	34.2	32.9	31.4	34.2	33.2	31.3	31.9	31.0	34.2	33.2	35.4	34.2	28.1	28.7
AJ297831.1_Hop_stunt_viroid_RNA_isolate_HSVd.apr15_complete_genome	32.4	33.3	29.9	34.5	34.2	32.7	32.9	34.8	34.5	33.7	34.8	32.9	32.9	28.1	33.2	31.1	32.8	31.8	33.7	28.5	32.9	33.2	32.3	30.8	34.2	31.2	32.5	32.0	31.2	33.4	34.8	30.8	34.8	34.8	28.5	32.2	33.7	32.8	32.2	32.7	32.6	32.6	33.1	32.2	33.7	35.8	32.2	29.8	28.8
AJ297832.1_Hop_stunt_viroid_RNA_isolate_HSVd.apr16_complete_genome	32.4	33.3	29.9	34.5	34.2	32.7	32.9	34.8	34.5	33.7	34.8	32.9	32.9	28.1	33.2	31.1	32.8	31.8	33.7	28.5	32.4	32.7	32.3	30.8	34.2	30.8	32.5	32.0	31.2	33.4	34.8	30.3	34.8	34.8	28.1	32.2	33.3	32.8	32.2	32.9	32.1	32.1	32.6	32.2	33.7	35.3	32.2	29.8	28.8
AJ297833.1_Hop_stunt_viroid_RNA_isolate_HSVd.apr17_complete_genome	32.6	33.4	30.1	34.7	34.3	32.9	33.1	35.0	34.7	33.8	35.0	33.1	33.1	28.3	33.3	31.2	33.0	32.1	33.9	28.7	32.6	32.8	32.5	30.9	34.3	30.9	32.8	32.1	31.4	33.6	35.0	30.4	35.0	35.0	28.3	32.4	33.4	32.9	32.4	32.8	32.3	32.3	32.8	32.4	33.9	35.4	32.4	30.0	29.0
AJ297834.1_Hop_stunt_viroid_RNA_isolate_HSVd.apr18_complete_genome	31.8	32.7	28.8	33.3	32.9	31.8	31.9	34.1	33.3	32.6	34.1	31.9	31.9	27.2	32.9	31.1	32.4	31.2	33.2	28.1	33.0	32.7	33.0	30.5	32.9	30.9	31.5	31.8	31.5	32.3	34.1	29.9	34.1	34.1	27.6	32.3	33.2	31.7	32.3	32.7	31.3	31.9	32.0	32.3	33.3	35.1	32.3	28.9	28.5
AJ297835.1_Hop_stunt_viroid_RNA_isolate_HSVd.apr19_complete_genome	32.4	33.5	29.9	34.8	34.4	32.9	33.2	35.1	34.8	33.9	35.1	33.2	33.2	28.1	33.4	31.3	33.1	31.8	34.0	28.5	32.6	32.9	32.6	31.0	34.4	31.0	32.5	32.2	31.5	33.7	35.1	30.3	35.1	35.1	28.1	32.5	33.5	33.0	32.5	32.9	32.4	32.1	32.6	32.5	34.0	35.5	32.5	29.8	28.8
AJ297836.1_Hop_stunt_viroid_RNA_isolate_HSVd.apr20_complete_genome	32.4	33.3	29.9	34.5	34.2	32.7	32.9	34.8	34.5	33.7	34.8	32.9	32.9	28.1	33.2	31.1	32.8	32.3	33.7	28.5	32.4	32.7	32.3	30.8	34.2	30.8	33.0	32.0	31.2	33.4	34.8	30.3	34.8	34.8	28.5	32.2	33.3	32.8	32.2	32.7	32.1	32.6	32.6	32.2	33.7	35.3	32.2	29.8	29.3
AJ297837.1_Hop_stunt_viroid_RNA_isolate_HSVd.apr21_complete_genome	31.5	32.1	28.3	33.2	32.8	32.4	31.8	33.3	33.2	32.3	33.3	31.8	31.8	26.6	32.7	31.1	32.4	30.4	33.3	27.9	32.2	32.2	32.7	30.1	32.8	30.6	31.7	31.4	31.1	32.3	33.3	29.6	33.3	33.3	28.1	31.5	32.8	31.6	31.5	32.2	31.4	31.4	31.9	31.5	33.4	34.0	32.0	28.9	28.4
AJ297838.1_Hop_stunt_viroid_RNA_isolate_HSVd.apr22_complete_genome	31.2	32.1	28.5	33.3	33.2	31.4	31.8	35.1	33.3	33.2	35.1	31.8	31.8	27.2	33.9	33.3	35.0	30.7	33.1	27.1	35.1	33.5	33.3	29.6	33.2	30.3	31.1	30.6	30.8	33.0	35.1	29.3	35.1	35.1	27.2	34.6	32.5	31.3	34.6	33.1	31.1	31.3	31.4	34.6	32.8	35.8	34.6	28.0	28.5
AJ297839.1_Hop_stunt_viroid_RNA_isolate_HSVd.apr23_complete_genome	32.0	31.9	28.8	33.1	32.7	31.6	31.6	34.1	33.1	32.1	34.1	31.6	31.6	27.0	32.6	31.4	32.6	30.8	32.9	27.8	33.0	32.2	32.7	30.0	32.7	30.7	31.3	31.3	31.0	31.8	34.1	29.4	34.1	34.1	27.1	32.3	32.7	31.4	32.3	33.2	31.0	31.7	32.2	32.3	32.5	35.1	32.3	28.9	28.5
AJ297840.1_Hop_stunt_viroid_RNA_isolate_HSVd.apr24_complete_genome	32.0	31.9	28.8	33.1	32.7	31.6	31.6	34.1	33.1	32.1	34.1	31.6	31.6	27.0	32.6	31.4	32.6	30.8	32.9	27.8	33.0	32.2	32.7	30.0	32.7	30.7	31.3	31.3	31.0	31.8	34.1	29.4	34.1	34.1	27.1	32.3	32.7	31.4	32.3	32.7	31.0	31.7	32.2	32.3	32.5	35.1	32.3	28.9	28.5
AB039265.1_Hop_stunt_viroid_RNA_complete_genome_isolate:hFK82	31.9	32.0	28.9	33.2	32.8	31.4	31.7	34.1	33.2	32.3	34.1	31.7	31.7	27.2	32.7	31.4	32.6	30.6	32.8	28.1	32.7	32.2	32.5	29.6	32.8	30.8	31.4	30.8	30.6	32.1	34.1	29.5	34.1	34.1	27.9	32.3	32.8	31.5	32.3	32.7	31.4	31.5	32.3	32.3	32.4	34.8	32.3	29.1	28.8
AB039266.1_Hop_stunt_viroid_RNA_complete_genome_isolate:hAIw36	32.4	32.6	29.2	34.1	33.7	32.0	32.3	34.7	34.1	32.6	34.7	32.3	32.3	27.5	33.5	31.9	33.2	30.9	33.6	28.3	33.2	32.2	32.5	30.1	33.7	31.3	31.7	31.4	31.4	32.3	34.7	30.0	34.7	34.7	27.9	32.8	33.3	32.0	32.8	32.7	31.9	31.9	32.9	32.8	33.3	35.4	32.8	29.1	29.1
AB039267.1_Hop_stunt_viroid_RNA_complete_genome_isolate:hAIw365	30.9	31.9	28.4	33.3	33.2	31.4	31.5	35.4	33.3	34.0	35.4	31.5	31.5	27.4	33.9	33.7	35.3	30.5	33.3	27.3	35.4	34.0	34.1	29.6	33.2	30.1	30.9	30.6	31.0	33.5	35.4	29.4	35.4	35.4	27.3	35.0	32.5	31.0	35.0	33.8	30.9	31.2	31.1	35.0	33.0	36.2	35.0	28.0	28.2
AB039268.1_Hop_stunt_viroid_RNA_complete_genome_isolate:hKIw	31.9	32.5	29.4	34.0	33.6	31.9	32.2	34.4	34.0	32.8	34.4	32.2	32.2	27.6	33.4	31.6	32.9	31.1	33.5	28.5	33.0	32.5	32.7	30.0	33.6	31.0	31.8	31.3	31.3	32.6	34.4	30.0	34.4	34.4	28.1	32.6	33.3	32.0	32.6	32.7	31.8	32.0	32.3	32.6	33.2	35.1	32.6	29.3	29.0
AB039269.1_Hop_stunt_viroid_RNA_complete_genome_isolate:hSIw	31.9	32.3	29.2	33.5	33.1	31.4	31.7	34.7	33.5	32.8	34.7	31.7	31.7	27.6	32.9	31.6	32.9	30.8	33.0	28.5	33.2	32.5	32.5	29.8	33.1	31.0	31.4	31.1	31.1	32.6	34.7	30.0	34.7	34.7	27.9	32.8	33.0	31.5	32.8	32.7	31.4	31.5	32.3	32.8	32.9	35.4	33.1	29.1	28.8
AB039270.1_Hop_stunt_viroid_RNA_complete_genome_isolate:hAIw5	30.6	32.0	28.8	33.5	33.3	31.6	31.7	34.9	33.5	33.9	34.9	31.7	31.7	27.7	34.1	33.2	34.8	30.8	33.5	27.6	34.9	33.8	33.9	29.7	33.3	30.0	31.2	30.7	31.1	33.3	34.9	29.4	34.9	34.9	27.8	34.5	32.7	31.2	34.5	33.4	31.0	31.5	30.8	34.5	33.2	35.6	34.5	28.3	28.3
AB039271.1_Hop_stunt_viroid_RNA_complete_genome_isolate:hKFKi	30.8	31.8	28.8	33.2	33.1	31.3	31.4	35.2	33.2	33.6	35.2	31.4	31.4	27.7	33.8	33.4	35.1	30.6	33.3	27.6	35.2	33.6	33.7	29.5	33.1	30.0	31.0	30.5	30.9	33.1	35.2	29.2	35.2	35.2	27.6	34.7	32.4	30.9	34.7	33.4	30.8	31.2	31.0	34.7	32.9	35.9	34.7	28.3	28.3
AB039272.1_Hop_stunt_viroid_RNA_complete_genome_isolate:hKF824	32.1	32.5	28.9	34.0	33.3	31.9	32.2	34.1	34.0	32.6	34.1	32.2	32.2	27.2	33.4	31.4	32.6	31.1	33.3	28.1	32.5	32.2	32.5	30.3	33.3	31.2	31.8	31.3	31.3	32.3	34.1	30.2	34.1	34.1	28.1	32.1	33.3	32.0	32.1	32.5	32.1	32.0	32.5	32.1	32.9	34.8	32.0	29.1	29.0
AF213503.1_Hop_stunt_viroid_isolate_CVdIIa_(117)_complete_genome	31.8	32.4	29.5	33.9	33.7	32.1	32.1	35.0	33.9	33.4	35.0	32.1	32.1	27.7	34.0	32.0	33.2	31.0	33.7	28.5	32.7	32.2	32.8	30.6	33.7	31.4	31.8	31.6	31.3	33.2	35.0	30.4	35.0	35.0	28.2	32.6	33.7	32.1	32.6	32.8	32.5	32.2	32.8	32.6	33.3	35.4	32.6	29.4	29.5
AB054605.1_Hop_stunt_viroid_variant_AB2_genomic_RNA_complete_sequence	32.5	32.4	28.2	33.8	33.2	31.8	32.1	34.6	33.8	32.7	34.6	32.1	32.1	27.1	32.8	31.0	32.2	30.5	32.6	27.6	32.3	31.8	32.4	29.7	33.2	30.9	31.3	31.5	30.9	32.5	34.6	29.4	34.6	34.6	27.6	32.1	32.9	31.9	32.1	32.7	31.0	30.8	32.0	32.1	32.8	35.0	32.1	28.3	27.5
AB054606.1_Hop_stunt_viroid_variant_AD1_genomic_RNA_complete_sequence	32.0	32.2	29.5	33.7	33.5	31.8	31.9	35.3	33.7	33.2	35.3	31.9	31.9	27.7	33.7	32.2	33.5	30.8	33.5	28.5	33.0	32.1	32.6	30.4	33.5	31.4	31.5	31.4	31.1	33.0	35.3	30.2	35.3	35.3	28.1	32.8	33.5	31.9	32.8	32.8	32.3	31.9	33.0	32.8	33.1	35.7	32.8	29.4	29.5
AB054607.1_Hop_stunt_viroid_variant_BF_genomic_RNA_complete_sequence	31.8	32.4	29.5	33.9	33.7	32.1	32.1	35.0	33.9	33.4	35.0	32.1	32.1	27.7	34.0	32.0	33.2	31.0	33.7	28.5	32.7	32.2	32.8	30.6	33.7	31.4	31.8	31.6	31.3	33.2	35.0	30.4	35.0	35.0	28.2	32.6	33.7	32.1	32.6	32.8	32.5	32.2	32.8	32.6	33.3	35.4	32.6	29.4	29.5
AB054608.1_Hop_stunt_viroid_variant_E120P8_genomic_RNA_complete_sequence	31.8	32.4	29.5	33.9	33.7	32.1	32.1	35.0	33.9	33.4	35.0	32.1	32.1	27.7	33.7	31.7	33.0	31.0	33.7	28.5	32.7	32.2	32.5	30.6	33.7	31.2	31.8	31.9	31.3	33.2	35.0	30.2	35.0	35.0	28.0	32.3	33.7	32.1	32.3	32.5	32.3	31.9	32.5	32.3	33.3	35.7	32.3	29.4	29.3
AB054609.1_Hop_stunt_viroid_variant_E127_genomic_RNA_complete_sequence	32.0	32.2	29.5	33.7	33.5	31.8	31.9	35.0	33.7	32.9	35.0	31.9	31.9	27.7	33.5	32.0	33.2	30.8	33.5	28.5	33.0	32.0	32.2	30.4	33.5	31.2	31.5	31.4	31.1	32.7	35.0	29.9	35.0	35.0	27.8	32.6	33.3	31.9	32.6	32.5	32.1	31.7	32.8	32.6	33.1	35.7	32.6	29.4	29.3
AB054610.1_Hop_stunt_viroid_variant_E180_genomic_RNA_complete_sequence	31.6	32.3	29.3	33.7	33.6	31.9	32.0	34.6	33.7	33.0	34.6	32.0	32.0	27.5	33.6	31.2	32.5	30.8	33.6	28.4	32.2	32.1	32.3	30.4	33.6	31.0	31.6	31.5	31.2	32.7	34.6	30.0	34.6	34.6	27.8	31.8	33.3	32.0	31.8	32.3	32.2	31.8	32.4	31.8	33.2	35.3	31.8	29.2	29.1
AB054611.1_Hop_stunt_viroid_variant_FA_genomic_RNA_complete_sequence	32.9	33.3	29.0	34.8	34.1	32.7	33.0	34.9	34.8	33.7	34.9	33.0	33.0	27.7	33.8	31.6	32.9	31.1	33.5	28.1	32.7	32.8	33.3	30.6	34.1	31.3	31.9	32.0	31.8	33.4	34.9	30.3	34.9	34.9	28.4	32.8	33.7	32.8	32.8	33.6	32.1	31.6	32.6	32.8	33.7	35.1	32.8	29.1	28.4
AB054612.1_Hop_stunt_viroid_variant_FO_genomic_RNA_complete_sequence	32.0	32.7	29.4	34.2	34.0	32.3	32.4	34.9	34.2	33.3	34.9	32.4	32.4	27.6	33.6	31.9	33.2	30.9	34.0	28.4	33.0	32.5	33.0	30.5	34.0	31.3	31.7	31.5	31.6	33.1	34.9	30.3	34.9	34.9	28.4	32.8	33.6	32.4	32.8	33.0	32.5	32.1	32.7	32.8	33.6	35.4	32.8	29.3	29.4
AB054613.1_Hop_stunt_viroid_variant_MA_genomic_RNA_complete_sequence	30.3	31.2	27.8	32.7	32.1	30.1	31.0	31.8	32.7	31.9	31.8	31.0	31.0	26.6	31.6	28.4	29.9	30.1	31.4	26.5	29.3	29.6	30.6	29.6	32.1	29.3	30.8	29.5	29.4	31.6	31.8	29.0	31.8	31.8	26.6	29.7	30.9	30.3	29.7	30.4	30.7	30.4	30.3	29.7	31.3	31.5	29.7	27.1	27.6
AB054614.1_Hop_stunt_viroid_variant_MK_genomic_RNA_complete_sequence	30.8	31.9	29.3	33.4	33.3	31.5	31.6	35.0	33.4	33.9	35.0	31.6	31.6	28.0	34.5	31.4	33.0	30.6	33.2	28.4	32.5	32.4	32.8	29.8	33.3	30.5	31.0	30.9	30.8	33.7	35.0	29.9	35.0	35.0	27.8	32.3	33.6	31.4	32.3	32.9	31.8	31.7	31.8	32.3	33.1	35.4	32.3	28.9	28.7
AB054615.1_Hop_stunt_viroid_variant_WS1_genomic_RNA_complete_sequence	31.8	32.4	29.5	33.9	33.7	32.1	32.1	35.0	33.9	33.5	35.0	32.1	32.1	27.7	34.0	32.0	33.2	31.0	33.7	28.5	32.7	32.3	32.8	30.6	33.7	31.4	31.8	31.6	31.3	33.2	35.0	30.4	35.0	35.0	28.3	32.6	33.7	32.1	32.6	32.8	32.5	32.2	32.8	32.6	33.3	35.4	32.6	29.4	29.5
AB054616.1_Hop_stunt_viroid_variant_WS2_genomic_RNA_complete_sequence	31.9	31.8	27.8	33.2	32.5	31.2	31.5	33.9	33.2	32.1	33.9	31.5	31.5	26.6	32.4	30.3	31.6	29.9	32.7	27.5	32.7	32.2	32.0	29.4	32.5	30.8	30.7	31.1	30.5	31.8	33.9	29.3	33.9	33.9	27.4	31.5	32.8	31.3	31.5	32.0	30.9	30.6	31.8	31.5	32.1	35.4	31.5	28.0	27.4
AB054617.1_Hop_stunt_viroid_variant_10SA1IW1_genomic_RNA_complete_sequence	31.6	32.2	29.3	33.7	33.5	31.8	31.9	34.7	33.7	33.2	34.7	31.9	31.9	27.5	33.7	31.7	33.0	30.8	33.5	28.3	32.5	32.0	32.5	30.4	33.5	31.2	31.5	31.4	31.1	32.9	34.7	30.2	34.7	34.7	28.0	32.3	33.5	31.9	32.3	32.5	32.3	31.9	32.5	32.3	33.1	35.2	32.3	29.2	29.3
AB054618.1_Hop_stunt_viroid_variant_10SA1IW2_genomic_RNA_complete_sequence	31.8	31.9	29.0	33.4	33.3	31.6	31.6	35.3	33.4	33.2	35.3	31.6	31.6	27.2	33.5	31.7	33.0	30.3	33.3	28.1	32.5	31.6	32.1	30.1	33.3	30.9	31.1	31.4	30.8	33.0	35.3	29.7	35.3	35.3	27.8	32.3	33.5	31.7	32.3	32.3	32.1	31.5	32.5	32.3	32.8	35.7	32.3	28.9	29.0
AB055634.1_Hop_stunt_viroid_variant_AD2_genomic_RNA_complete_sequence	32.5	32.4	28.2	33.8	33.2	31.8	32.1	34.6	33.8	32.8	34.6	32.1	32.1	27.1	32.8	31.0	32.2	30.5	32.6	27.6	32.3	31.9	32.5	29.7	33.2	30.9	31.3	31.5	30.9	32.6	34.6	29.4	34.6	34.6	27.6	32.1	32.9	31.9	32.1	32.7	31.0	30.8	32.0	32.1	32.8	35.0	32.1	28.3	27.5
AF359274.1_Hop_stunt_viroid_isolate_CVdIIA_10uy_complete_genome	31.8	32.4	29.5	33.9	33.7	32.1	32.1	35.0	33.9	33.5	35.0	32.1	32.1	27.7	34.0	32.0	33.2	31.0	33.7	28.5	32.7	32.3	32.8	30.6	33.7	31.4	31.8	31.6	31.3	33.2	35.0	30.4	35.0	35.0	28.3	32.6	33.7	32.1	32.6	32.8	32.5	32.2	32.8	32.6	33.3	35.4	32.6	29.4	29.5
AF359275.1_Hop_stunt_viroid_isolate_CVdIIA_11uy_complete_genome	31.6	32.2	29.3	33.7	33.5	31.8	31.9	34.7	33.7	33.2	34.7	31.9	31.9	27.5	33.7	31.7	33.0	30.8	33.5	28.3	32.5	32.1	32.6	30.4	33.5	31.2	31.5	31.4	31.1	33.0	34.7	30.2	34.7	34.7	28.1	32.3	33.5	31.9	32.3	32.6	32.3	31.9	32.5	32.3	33.1	35.2	32.3	29.2	29.3
AF359276.1_Hop_stunt_viroid_isolate_CVdIIa_17uy_complete_genome	31.3	31.9	29.3	33.4	33.3	31.6	31.6	34.7	33.4	33.2	34.7	31.6	31.6	27.5	33.5	31.7	33.0	31.0	33.3	28.3	32.5	32.1	32.6	30.1	33.3	30.9	31.8	31.1	30.8	33.0	34.7	30.4	34.7	34.7	28.1	32.3	33.3	31.7	32.3	32.6	32.1	32.2	32.3	32.3	32.8	35.2	32.3	29.2	29.5
AF416554.1_Hop_stunt_viroid_isolate_CVdIIa_5421_complete_genome	31.8	32.4	29.5	33.9	33.7	32.1	32.1	35.0	33.9	33.5	35.0	32.1	32.1	27.7	34.0	32.0	33.2	31.0	33.7	28.5	32.7	32.3	32.8	30.6	33.7	31.4	31.8	31.6	31.3	33.2	35.0	30.4	35.0	35.0	28.3	32.6	33.7	32.1	32.6	32.8	32.5	32.2	32.8	32.6	33.3	35.4	32.6	29.4	29.5
AF416555.1_Hop_stunt_viroid_isolate_CVdIIa_5422_complete_genome	31.6	32.2	29.3	33.7	33.5	31.8	31.9	35.0	33.7	33.5	35.0	31.9	31.9	27.5	33.7	31.7	33.0	31.2	33.5	28.3	32.5	32.1	32.6	30.4	33.5	31.4	31.8	31.4	31.1	33.2	35.0	30.4	35.0	35.0	28.3	32.3	33.7	31.9	32.3	32.6	32.3	32.2	32.5	32.3	33.1	35.4	32.3	29.2	29.3
AF416556.1_Hop_stunt_viroid_isolate_CVdIIa_20524_complete_genome	30.8	31.9	29.3	33.4	33.3	31.5	31.6	35.0	33.4	33.9	35.0	31.6	31.6	28.0	34.5	31.4	33.0	30.6	33.2	28.4	32.5	32.4	32.8	29.8	33.3	30.5	31.0	30.9	30.8	33.7	35.0	29.9	35.0	35.0	27.8	32.3	33.6	31.4	32.3	32.9	31.8	31.7	31.8	32.3	33.1	35.4	32.3	28.9	28.7
AF416557.1_Hop_stunt_viroid_isolate_CVdIIa_20521_complete_genome	31.8	32.4	29.5	33.9	33.7	32.1	32.1	35.0	33.9	33.5	35.0	32.1	32.1	27.7	34.0	32.0	33.2	31.0	33.7	28.5	32.7	32.3	32.8	30.6	33.7	31.4	31.8	31.6	31.3	33.2	35.0	30.4	35.0	35.0	28.3	32.6	33.7	32.1	32.6	32.8	32.5	32.2	32.8	32.6	33.3	35.4	32.6	29.4	29.5
AJ490824.1_Hop_stunt_viroid_complete_genome_strain_yellow_corky_vein	32.6	32.5	28.2	33.9	33.3	31.9	32.2	34.3	33.9	32.6	34.3	32.2	32.2	27.2	32.8	31.1	32.3	30.6	32.7	27.7	32.4	32.0	32.6	29.8	33.3	31.0	31.4	31.2	31.0	32.3	34.3	29.5	34.3	34.3	27.7	32.2	32.7	32.0	32.2	32.8	31.1	30.8	32.1	32.2	32.8	34.7	32.2	28.4	27.6
AF517563.1_Hop_stunt_viroid_strain_citrus_yellow_corky_vein_viroid_A_complete_genome	32.6	32.5	28.2	33.9	33.3	31.9	32.2	34.3	33.9	32.6	34.3	32.2	32.2	27.2	32.8	31.1	32.3	30.6	32.7	27.7	32.4	32.0	32.6	29.8	33.3	31.0	31.4	31.2	31.0	32.3	34.3	29.5	34.3	34.3	27.7	32.2	32.7	32.0	32.2	32.8	31.1	30.8	32.1	32.2	32.8	34.7	32.2	28.4	27.6
AY189685.1_Hop_stunt_viroid_variant_WP_complete_genome	30.7	32.0	28.2	33.2	32.8	31.2	31.7	34.6	33.2	33.3	34.6	31.7	31.7	27.2	34.0	33.0	34.6	31.2	32.9	27.1	34.7	34.0	34.1	29.4	32.8	29.9	31.6	30.6	30.9	32.8	34.6	29.8	34.6	34.6	27.4	34.3	32.6	30.8	34.3	33.8	30.7	31.8	31.0	34.3	32.6	35.4	34.3	28.0	28.8
AY237168.1_Hop_stunt_viroid_complete_genome	32.6	32.5	28.2	33.9	33.3	31.9	32.2	34.3	33.9	32.6	34.3	32.2	32.2	27.2	32.8	31.1	32.3	30.6	32.7	27.7	32.4	32.0	32.6	29.8	33.3	31.0	31.4	31.2	31.0	32.3	34.3	29.5	34.3	34.3	27.7	32.2	32.7	32.0	32.2	32.8	31.1	30.8	32.1	32.2	32.8	34.7	32.2	28.4	27.6
AY143167.1_Hop_stunt_viroid_clone_cl1_complete_genome	32.6	33.0	29.2	34.7	34.0	32.4	32.7	35.5	34.7	34.3	35.5	32.7	32.7	27.6	34.1	31.6	32.9	30.8	34.0	28.3	33.0	32.8	33.3	30.6	34.0	31.7	31.6	32.4	32.0	34.0	35.5	30.7	35.5	35.5	28.6	32.8	34.5	32.5	32.8	33.3	32.5	32.0	33.0	32.8	33.6	36.0	32.8	29.1	28.8
AY143170.1_Hop_stunt_viroid_clone_cl3_complete_genome	30.8	31.2	27.7	32.7	32.5	30.9	30.9	33.2	32.7	32.0	33.2	30.9	30.9	26.6	32.3	30.6	31.8	30.4	32.0	26.8	31.3	31.1	31.4	29.4	32.5	29.4	31.1	30.4	30.1	31.7	33.2	28.6	33.2	33.2	26.8	31.1	31.3	31.0	31.1	31.7	30.2	30.4	30.7	31.1	32.1	33.7	31.1	27.6	27.2
AY379533.1_Hop_stunt_viroid_isolate_PM26x_clone_26xc18_complete_genome	32.4	32.0	28.0	33.7	33.0	31.4	31.9	34.0	33.7	31.8	34.0	31.9	31.9	27.0	32.6	30.8	32.1	29.9	32.2	27.4	31.9	31.7	32.3	29.6	33.0	30.5	30.7	31.0	30.8	31.5	34.0	29.3	34.0	34.0	27.2	32.2	32.2	31.7	32.2	32.6	30.9	30.4	31.8	32.2	32.4	34.5	32.0	28.1	27.0
AY379534.1_Hop_stunt_viroid_isolate_PM26x_clone_26xc26_complete_genome	31.6	31.5	27.3	32.9	32.3	30.9	31.2	33.5	32.9	31.8	33.5	31.2	31.2	26.3	31.9	30.6	31.8	29.9	31.7	26.8	31.6	31.0	31.8	28.9	32.3	30.0	30.7	30.5	30.0	31.5	33.5	28.6	33.5	33.5	27.0	31.7	31.9	31.0	31.7	32.1	30.2	30.1	31.1	31.7	31.9	33.7	31.7	27.5	26.6
AY379535.1_Hop_stunt_viroid_isolate_PM26x_clone_26xc23_complete_genome	32.4	32.3	28.0	33.7	33.0	31.6	31.9	34.0	33.7	32.3	34.0	31.9	31.9	27.0	32.6	30.8	32.1	30.4	32.4	27.4	32.1	31.7	32.3	29.6	33.0	30.8	31.1	31.0	30.8	32.1	34.0	29.3	34.0	34.0	27.5	32.0	32.4	31.7	32.0	32.6	30.9	30.6	31.8	32.0	32.6	34.5	32.0	28.1	27.3
AY379536.1_Hop_stunt_viroid_isolate_PM26x_clone_26xc29_complete_genome	32.4	32.3	28.2	33.7	33.0	31.6	31.9	34.0	33.7	32.3	34.0	31.9	31.9	27.2	32.6	30.8	32.1	30.4	32.4	27.7	32.1	31.7	32.3	29.6	33.0	30.8	31.1	31.0	30.8	32.1	34.0	29.5	34.0	34.0	27.5	32.0	32.4	31.7	32.0	32.6	30.9	30.6	31.8	32.0	32.6	34.5	32.0	28.4	27.3
AY379537.1_Hop_stunt_viroid_isolate_PM26x_clone_26xc13_complete_genome	32.4	32.3	28.0	33.7	33.0	31.6	31.9	34.0	33.7	32.3	34.0	31.9	31.9	27.0	32.6	31.1	32.1	30.4	32.4	27.4	32.1	31.7	32.3	29.6	33.0	30.8	31.1	31.0	30.8	32.1	34.0	29.3	34.0	34.0	27.5	32.0	32.4	31.7	32.0	32.6	30.9	30.6	31.8	32.0	32.6	34.5	32.0	28.1	27.3
AY379538.1_Hop_stunt_viroid_isolate_PM26x_clone_26xc22_complete_genome	32.4	32.3	28.0	33.7	33.0	31.6	31.9	34.0	33.7	32.3	34.0	31.9	31.9	27.0	32.6	30.8	32.1	30.4	32.4	27.4	32.1	31.7	32.3	29.6	33.0	30.8	31.1	31.0	30.8	32.1	34.0	29.3	34.0	34.0	27.5	32.0	32.4	31.7	32.0	32.6	30.9	30.6	31.8	32.0	32.6	34.5	32.0	28.1	27.3
AY379539.1_Hop_stunt_viroid_isolate_PM26x_clone_26xc45_complete_genome	32.6	32.5	28.2	33.9	33.3	31.9	32.2	34.6	33.9	32.6	34.6	32.2	32.2	27.2	32.9	31.3	32.6	30.6	32.7	27.7	32.6	32.0	32.6	29.8	33.3	31.0	31.4	31.2	31.0	32.3	34.6	29.5	34.6	34.6	27.7	32.5	32.7	32.0	32.5	32.8	31.1	30.8	32.1	32.5	32.8	35.0	32.5	28.4	27.5
AY379540.1_Hop_stunt_viroid_isolate_PM26x_clone_26xc2_complete_genome	32.6	32.5	28.2	33.9	33.3	31.9	32.2	33.5	33.9	31.8	33.5	32.2	32.2	27.2	32.5	31.1	32.3	30.6	32.7	27.7	32.4	32.0	32.6	29.8	33.3	31.0	31.4	30.5	31.0	31.5	33.5	29.5	33.5	33.5	27.7	32.2	31.9	32.0	32.2	32.8	31.1	30.8	32.1	32.2	32.8	34.0	32.2	28.4	27.6
AY379541.1_Hop_stunt_viroid_isolate_PM26x_clone_26xc19_complete_genome	32.7	32.6	28.3	34.0	33.3	32.0	32.3	33.5	34.0	31.8	33.5	32.3	32.3	27.3	32.6	31.1	32.3	30.7	32.8	27.7	32.1	31.7	32.6	29.9	33.3	31.1	31.4	30.6	31.1	31.5	33.5	29.6	33.5	33.5	27.8	32.2	32.0	32.0	32.2	32.8	31.2	30.9	32.1	32.2	32.9	33.7	32.2	28.4	27.3
AY425170.1_Hop_stunt_viroid_isolate_Whang_complete_genome	32.5	33.2	29.8	34.4	34.0	32.5	32.8	35.0	34.4	34.1	35.0	32.8	32.8	28.0	33.3	31.5	32.7	31.9	33.6	28.4	33.1	33.5	33.2	30.6	34.0	30.8	32.6	31.9	31.1	33.9	35.0	30.4	35.0	35.0	28.4	32.9	33.2	32.6	32.9	33.5	32.0	32.2	32.5	32.9	33.6	35.5	32.9	29.7	29.1
AY425171.1_Hop_stunt_viroid_isolate_Jabong_complete_genome	32.5	33.2	29.8	34.4	34.0	32.5	32.8	35.3	34.4	34.4	35.3	32.8	32.8	28.0	33.3	31.5	32.7	31.9	33.6	28.4	33.1	33.5	33.2	30.6	34.0	30.8	32.6	31.9	31.1	34.1	35.3	30.4	35.3	35.3	28.4	32.9	33.2	32.6	32.9	33.5	32.0	32.2	32.5	32.9	33.6	35.7	32.9	29.7	29.1
AY460201.1_Hop_stunt_viroid_isolate_apricot_Ring_Pox_complete_genome	31.8	32.4	28.8	33.3	32.9	31.6	31.9	34.1	33.3	32.6	34.1	31.9	31.9	27.2	32.9	31.1	32.4	31.0	33.2	28.1	33.0	32.7	32.7	30.5	32.9	30.9	31.5	31.8	31.5	32.3	34.1	30.1	34.1	34.1	27.6	32.3	32.9	31.7	32.3	32.5	31.3	31.7	32.0	32.3	32.8	35.1	32.6	28.9	28.5
AY460202.1_Hop_stunt_viroid_isolate_dapple_plum_fruit_complete_genome	32.4	33.3	29.9	34.5	34.2	32.7	32.9	34.8	34.5	33.9	34.8	32.9	32.9	28.1	33.2	31.1	32.8	31.8	33.7	28.5	32.4	32.9	32.6	30.8	34.2	30.8	32.5	32.0	31.2	33.7	34.8	30.3	34.8	34.8	28.3	32.2	33.3	32.8	32.2	32.9	32.1	32.1	32.6	32.2	33.7	35.3	32.2	29.8	28.8
AY594200.1_Hop_stunt_viroid_isolate_26xl22m_complete_genome	32.1	32.8	29.5	34.2	34.1	32.4	32.4	35.4	34.2	33.5	35.4	32.4	32.4	27.7	34.0	32.0	33.2	31.0	34.1	28.5	33.1	32.3	32.8	30.6	34.1	31.4	31.8	31.9	31.6	33.2	35.4	30.4	35.4	35.4	28.3	32.9	34.0	32.5	32.9	32.8	32.5	32.2	32.8	32.9	33.7	35.8	32.9	29.4	29.5
AY594202.1_Hop_stunt_viroid_isolate_26Xl12_complete_genome	32.6	32.5	28.2	33.9	33.3	31.9	32.2	34.3	33.9	32.6	34.3	32.2	32.2	27.2	32.9	31.1	32.3	30.6	32.7	27.7	32.4	32.0	32.6	29.8	33.3	31.0	31.4	31.0	31.0	32.3	34.3	29.5	34.3	34.3	27.7	32.2	32.4	32.0	32.2	32.8	31.1	30.8	32.1	32.2	32.8	34.7	32.2	28.4	27.5
AY594203.1_Hop_stunt_viroid_isolate_26Xl33_complete_genome	32.0	32.7	29.4	34.2	34.0	32.3	32.4	34.9	34.2	33.4	34.9	32.4	32.4	27.6	33.6	31.9	33.2	30.9	34.0	28.4	33.0	32.6	33.1	30.5	34.0	31.3	31.7	31.5	31.6	33.2	34.9	30.3	34.9	34.9	28.5	32.8	33.6	32.4	32.8	33.1	32.5	32.1	32.7	32.8	33.6	35.4	32.8	29.3	29.4
AY594204.1_Hop_stunt_viroid_isolate_26Xl11m_complete_genome	32.6	32.5	28.2	33.9	33.3	31.9	32.2	34.3	33.9	32.6	34.3	32.2	32.2	27.2	32.9	31.1	32.3	30.6	32.7	27.7	32.4	32.0	32.6	29.8	33.3	31.0	31.4	31.0	31.0	32.3	34.3	29.5	34.3	34.3	27.7	32.2	32.4	32.0	32.2	32.8	31.1	30.8	32.1	32.2	32.8	34.7	32.2	28.4	27.5
AY594205.1_Hop_stunt_viroid_isolate_clc3_complete_genome	32.0	32.7	29.4	34.2	34.0	32.3	32.4	34.9	34.2	33.4	34.9	32.4	32.4	27.6	33.6	31.9	33.2	30.9	34.0	28.4	33.0	32.6	33.1	30.5	34.0	31.3	31.7	31.5	31.6	33.2	34.9	30.3	34.9	34.9	28.5	32.8	33.6	32.4	32.8	33.1	32.5	32.1	32.7	32.8	33.6	35.4	32.8	29.3	29.4
AY594206.1_Hop_stunt_viroid_isolate_clc25_complete_genome	31.6	32.2	28.9	33.7	33.5	31.8	31.9	34.4	33.7	32.9	34.4	31.9	31.9	27.1	33.1	31.4	32.6	30.4	33.5	28.0	32.5	32.1	32.6	30.0	33.5	30.8	31.2	31.0	31.1	32.6	34.4	29.8	34.4	34.4	28.0	32.3	33.1	31.9	32.3	32.6	32.0	31.6	32.2	32.3	33.1	34.8	32.3	28.8	28.9
AY594207.1_Hop_stunt_viroid_isolate_clc19_complete_genome	31.8	32.4	29.4	33.9	33.7	32.0	32.1	34.9	33.9	33.4	34.9	32.1	32.1	27.6	33.3	31.9	33.2	30.9	33.7	28.4	32.7	32.3	33.1	30.8	33.7	31.1	31.7	31.7	31.3	33.2	34.9	30.1	34.9	34.9	28.0	32.8	33.3	32.1	32.8	33.1	32.2	31.6	32.5	32.8	33.3	35.1	32.8	29.3	29.2
AY594208.1_Hop_stunt_viroid_isolate_clc37_complete_genome	31.8	32.4	29.2	33.9	33.7	32.0	32.1	34.7	33.9	33.2	34.7	32.1	32.1	27.4	33.3	31.6	32.9	30.7	33.7	28.2	32.7	32.3	32.8	30.3	33.7	31.1	31.5	31.2	31.3	32.9	34.7	30.1	34.7	34.7	28.2	32.6	33.3	32.1	32.6	32.8	32.2	31.9	32.5	32.6	33.3	35.1	32.6	29.1	29.2
AY594209.1_Hop_stunt_viroid_isolate_clc51_complete_genome	32.0	32.7	29.4	34.2	34.0	32.3	32.4	34.9	34.2	33.3	34.9	32.4	32.4	27.6	33.6	31.9	33.2	30.9	34.0	28.4	33.0	32.5	33.0	30.5	34.0	31.3	31.7	31.5	31.6	33.1	34.9	30.3	34.9	34.9	28.4	32.8	33.6	32.4	32.8	33.0	32.5	32.1	32.7	32.8	33.6	35.4	32.8	29.3	29.4
AY735991.1_Hop_stunt_viroid_isolate_PM26X_clone_26xp26_complete_genome	32.6	32.5	28.2	33.9	33.3	31.9	32.2	34.3	33.9	32.6	34.3	32.2	32.2	27.2	32.9	31.1	32.3	30.6	32.7	27.7	32.4	32.0	32.6	29.8	33.3	31.0	31.4	31.2	31.0	32.3	34.3	29.5	34.3	34.3	27.7	32.2	32.7	32.0	32.2	32.8	31.1	30.8	32.1	32.2	32.8	34.7	32.2	28.4	27.5
AY735992.1_Hop_stunt_viroid_isolate_PM26X_clone_26xp35_complete_genome	32.6	32.5	28.2	33.9	33.3	31.9	32.2	33.5	33.9	31.8	33.5	32.2	32.2	27.2	32.5	31.1	32.3	30.6	32.7	27.7	32.4	32.0	32.6	29.8	33.3	31.0	31.4	30.5	31.0	31.5	33.5	29.5	33.5	33.5	27.7	32.2	31.9	32.0	32.2	32.8	31.1	30.8	32.1	32.2	32.8	34.0	32.2	28.4	27.6
AY735994.1_Hop_stunt_viroid_isolate_PM26X_clone_26xp3_complete_genome	32.4	32.3	28.0	33.7	33.0	31.6	31.9	34.0	33.7	32.3	34.0	31.9	31.9	27.0	32.6	30.8	32.1	30.4	32.4	27.4	32.1	31.7	32.3	29.6	33.0	30.8	31.1	31.0	30.8	32.1	34.0	29.3	34.0	34.0	27.5	32.0	32.4	31.7	32.0	32.6	30.9	30.6	31.8	32.0	32.6	34.5	32.0	28.1	27.3
DQ014514.1_Hop_stunt_viroid_isolate_26xc11_complete_genome	32.6	32.5	28.2	33.9	33.3	31.9	32.2	34.3	33.9	32.6	34.3	32.2	32.2	27.2	32.9	31.1	32.3	30.6	32.7	27.7	32.4	32.0	32.6	29.8	33.3	31.0	31.4	31.2	31.0	32.3	34.3	29.5	34.3	34.3	27.7	32.2	32.7	32.0	32.2	32.8	31.1	30.8	32.1	32.2	32.8	34.7	32.2	28.4	27.5
DQ014515.1_Hop_stunt_viroid_isolate_26xc33_complete_genome	32.0	32.7	29.7	34.2	34.0	32.3	32.4	35.3	34.2	33.8	35.3	32.4	32.4	27.5	34.0	32.5	33.2	31.3	34.0	28.8	33.0	32.6	33.1	31.1	34.0	31.9	32.1	32.1	31.6	33.5	35.3	30.9	35.3	35.3	28.3	32.8	34.2	32.4	32.8	33.1	33.0	32.4	33.3	32.8	33.6	35.7	32.8	29.6	29.8
DQ014516.1_Hop_stunt_viroid_isolate_26xc10_complete_genome	32.1	32.3	28.2	33.4	32.8	31.4	31.7	34.0	33.4	32.3	34.0	31.7	31.7	27.0	32.6	30.8	32.1	30.4	32.2	27.7	32.1	31.7	32.3	29.3	32.8	30.8	31.1	30.7	30.5	32.1	34.0	29.3	34.0	34.0	27.2	32.0	32.2	31.5	32.0	32.6	30.6	30.6	31.8	32.0	32.4	34.5	32.0	28.4	27.3
DQ014517.1_Hop_stunt_viroid_isolate_26xl28_complete_genome	32.4	32.3	28.5	33.7	33.0	31.6	31.9	34.3	33.7	32.6	34.3	31.9	31.9	27.4	32.6	31.1	32.3	30.8	32.4	27.9	32.1	31.7	32.6	30.0	33.0	30.8	31.6	31.5	30.8	32.3	34.3	29.3	34.3	34.3	27.5	32.2	32.4	31.7	32.2	32.8	30.9	30.6	31.8	32.2	32.6	34.5	32.2	28.6	27.5
DQ023269.1_Hop_stunt_viroid_isolate_Thailand_complete_genome	31.0	32.4	28.5	33.7	33.5	32.0	32.1	34.8	33.7	33.5	34.8	32.1	32.1	27.5	34.2	33.1	34.7	31.0	33.7	27.4	34.8	33.8	33.8	30.1	33.5	30.4	31.4	31.1	31.3	33.0	34.8	29.8	34.8	34.8	27.7	34.4	33.1	31.6	34.4	33.3	31.4	31.6	31.2	34.4	33.3	35.5	34.4	28.3	28.5
AB219942.1_Hop_stunt_viroid_genomic_RNA_complete_genome_clone:chi100Y0242	32.4	33.1	29.0	34.3	33.9	32.4	32.8	34.7	34.3	33.2	34.7	32.8	32.8	27.3	33.7	31.5	32.7	31.4	33.8	28.1	32.8	32.6	32.8	30.6	33.9	31.5	32.2	31.9	31.6	32.9	34.7	30.5	34.7	34.7	27.9	32.4	33.8	32.5	32.4	32.8	32.4	31.9	32.9	32.4	33.5	35.5	32.4	29.1	29.1
AB219943.1_Hop_stunt_viroid_genomic_RNA_complete_genome_clone:chi100Y0244	32.2	32.8	29.5	34.1	33.7	32.2	32.5	35.0	34.1	33.4	35.0	32.5	32.5	27.7	33.5	31.7	33.0	31.6	33.6	28.6	32.6	32.3	33.1	30.8	33.7	31.3	32.4	32.1	31.4	33.2	35.0	30.3	35.0	35.0	28.1	32.6	33.6	32.3	32.6	33.1	32.1	32.1	32.6	32.6	33.3	35.2	32.6	29.6	29.3
AB219944.1_Hop_stunt_viroid_genomic_RNA_complete_genome_clone:chi100Y0245	31.1	32.5	28.5	33.8	33.6	32.0	32.2	34.9	33.8	33.6	34.9	32.2	32.2	27.5	34.3	33.2	34.8	31.1	33.7	27.4	34.9	33.8	33.9	30.2	33.6	30.4	31.5	31.2	31.4	33.1	34.9	29.9	34.9	34.9	27.8	34.5	33.2	31.7	34.5	33.4	31.5	31.7	31.3	34.5	33.4	35.6	34.5	28.3	28.5
AB219945.1_Hop_stunt_viroid_genomic_RNA_complete_genome_clone:chi100Y0326	31.4	32.8	28.6	34.1	33.9	32.4	32.5	35.5	34.1	34.2	35.5	32.5	32.5	27.5	34.6	32.5	34.1	31.4	34.1	27.4	34.2	33.8	33.8	30.5	33.9	30.8	31.8	31.5	31.7	33.7	35.5	30.2	35.5	35.5	27.6	33.8	33.5	32.0	33.8	33.3	31.8	31.5	31.6	33.8	33.7	36.3	33.8	28.4	28.6
AB219946.1_Hop_stunt_viroid_genomic_RNA_complete_genome_clone:chi100Y0327	32.1	32.5	29.7	33.7	33.6	32.1	32.2	34.7	33.7	33.2	34.7	32.2	32.2	28.0	33.5	32.0	33.2	31.9	33.5	28.8	32.5	32.2	33.0	31.1	33.6	31.5	32.6	32.1	31.1	32.9	34.7	30.5	34.7	34.7	28.1	32.6	33.6	32.2	32.6	33.0	32.4	32.3	32.9	32.6	33.2	34.9	32.6	29.8	29.3
AB219947.1_Hop_stunt_viroid_genomic_RNA_complete_genome_clone:chi100Y0328	31.4	32.8	28.6	34.1	33.9	32.4	32.5	35.5	34.1	34.2	35.5	32.5	32.5	27.5	34.6	32.5	34.1	31.4	34.1	27.4	34.2	33.8	33.8	30.5	33.9	30.8	31.8	31.5	31.7	33.7	35.5	30.2	35.5	35.5	27.6	33.8	33.5	32.0	33.8	33.3	31.8	31.5	31.6	33.8	33.7	36.3	33.8	28.4	28.6
DQ362900.1_Hop_stunt_viroid_clone_1aHSVd111_complete_genome	32.5	33.2	29.8	34.4	34.0	32.5	32.8	35.3	34.4	34.4	35.3	32.8	32.8	28.0	33.3	31.5	32.7	31.9	33.6	28.4	33.1	33.5	33.2	30.6	34.0	30.8	32.6	31.9	31.1	34.1	35.3	30.4	35.3	35.3	28.4	32.9	33.2	32.6	32.9	33.5	32.0	32.2	32.5	32.9	33.6	35.7	32.9	29.7	29.1
DQ362901.1_Hop_stunt_viroid_clone_X5HSVd111_complete_genome	32.5	33.2	29.8	34.4	34.0	32.5	32.8	35.3	34.4	34.4	35.3	32.8	32.8	28.0	33.3	31.5	32.7	31.9	33.6	28.4	33.1	33.5	33.2	30.6	34.0	30.8	32.6	31.9	31.1	34.1	35.3	30.4	35.3	35.3	28.4	32.9	33.2	32.6	32.9	33.5	32.0	32.2	32.5	32.9	33.6	35.7	32.9	29.7	29.1
DQ362902.1_Hop_stunt_viroid_clone_1aHSVd112_complete_genome	32.5	33.2	29.8	34.4	34.0	32.5	32.8	35.3	34.4	34.4	35.3	32.8	32.8	28.0	33.3	31.5	32.7	31.9	33.6	28.4	33.1	33.5	33.2	30.6	34.0	30.8	32.6	31.9	31.1	34.1	35.3	30.4	35.3	35.3	28.4	32.9	33.2	32.6	32.9	33.5	32.0	32.2	32.5	32.9	33.6	35.7	32.9	29.7	29.1
DQ362903.1_Hop_stunt_viroid_clone_1aHSVd113_complete_genome	32.5	33.2	29.8	34.4	34.0	32.5	32.8	35.3	34.4	34.4	35.3	32.8	32.8	28.0	33.3	31.5	32.7	31.9	33.6	28.4	33.1	33.5	33.2	30.6	34.0	30.8	32.6	31.9	31.1	34.1	35.3	30.4	35.3	35.3	28.4	32.9	33.2	32.6	32.9	33.5	32.0	32.2	32.5	32.9	33.6	35.7	32.9	29.7	29.1
DQ362904.1_Hop_stunt_viroid_clone_X5HSVd112_complete_genome	32.5	33.2	29.8	34.4	34.0	32.5	32.8	35.3	34.4	34.4	35.3	32.8	32.8	28.0	33.3	31.5	32.7	31.9	33.6	28.4	33.1	33.5	33.2	30.6	34.0	30.8	32.6	31.9	31.1	34.1	35.3	30.4	35.3	35.3	28.4	32.9	33.2	32.6	32.9	33.5	32.0	32.2	32.5	32.9	33.6	35.7	32.9	29.7	29.1
DQ362905.1_Hop_stunt_viroid_clone_X5HSVd114_complete_genome	32.5	33.2	29.8	34.4	34.0	32.5	32.8	35.3	34.4	34.4	35.3	32.8	32.8	28.0	33.3	31.5	32.7	31.9	33.6	28.4	33.1	33.5	33.2	30.6	34.0	30.8	32.6	31.9	31.1	34.1	35.3	30.4	35.3	35.3	28.4	32.9	33.2	32.6	32.9	33.5	32.0	32.2	32.5	32.9	33.6	35.7	32.9	29.7	29.1
DQ371432.1_Hop_stunt_viroid_clone_3HSVd23_complete_genome	31.6	32.3	28.9	33.5	33.1	31.6	31.9	34.1	33.5	32.6	34.1	31.9	31.9	27.2	32.9	31.1	32.4	30.8	33.0	28.1	32.7	32.7	32.5	29.8	33.1	30.8	31.6	31.1	30.8	32.3	34.1	29.7	34.1	34.1	27.9	32.3	33.0	31.7	32.3	32.5	31.6	31.8	32.1	32.3	32.7	34.8	32.6	29.1	28.8
DQ371433.1_Hop_stunt_viroid_clone_3HSVd214_complete_genome	32.4	33.0	29.2	34.2	33.8	32.4	32.7	34.4	34.2	32.8	34.4	32.7	32.7	27.4	33.7	31.6	32.9	31.1	33.7	28.3	33.0	32.7	33.0	30.5	33.8	31.5	31.8	31.8	31.6	32.6	34.4	30.4	34.4	34.4	28.1	32.6	33.7	32.5	32.6	33.0	32.3	32.0	32.8	32.6	33.4	35.1	32.6	29.3	29.0
DQ371434.1_Hop_stunt_viroid_clone_4HSVd22_complete_genome	31.1	32.5	28.5	33.8	33.6	32.0	32.2	34.9	33.8	33.6	34.9	32.2	32.2	27.5	34.3	33.2	34.8	31.1	33.7	27.4	34.9	33.8	33.9	30.2	33.6	30.4	31.5	31.2	31.4	33.1	34.9	29.9	34.9	34.9	27.8	34.5	33.2	31.7	34.5	33.4	31.5	31.7	31.3	34.5	33.4	35.6	34.5	28.3	28.5
DQ371435.1_Hop_stunt_viroid_clone_3HSVd211_complete_genome	32.0	32.7	28.9	33.9	33.5	32.3	32.4	34.0	33.9	32.5	34.0	32.4	32.4	26.9	33.1	31.1	32.3	31.2	33.4	28.2	32.6	32.4	32.9	30.4	33.5	30.9	31.8	31.7	31.5	32.2	34.0	29.9	34.0	34.0	27.8	32.2	33.4	32.1	32.2	32.9	31.8	32.2	32.2	32.2	33.3	34.7	32.2	29.0	28.7
DQ371436.1_Hop_stunt_viroid_clone_5HSVd29_complete_genome	31.1	32.5	28.5	33.8	33.6	32.0	32.2	34.9	33.8	33.6	34.9	32.2	32.2	27.5	34.3	33.2	34.8	31.1	33.7	27.4	34.9	33.8	33.9	30.2	33.6	30.4	31.5	31.2	31.4	33.1	34.9	29.9	34.9	34.9	27.8	34.5	33.2	31.7	34.5	33.4	31.5	31.7	31.3	34.5	33.4	35.6	34.5	28.3	28.5
DQ371437.1_Hop_stunt_viroid_clone_5HSVd210_complete_genome	31.9	32.5	28.7	33.8	33.3	31.9	32.2	34.1	33.8	32.6	34.1	32.2	32.2	27.0	33.2	31.4	32.6	30.8	33.3	27.8	32.7	32.5	32.7	30.0	33.3	31.0	31.6	31.3	31.1	32.3	34.1	30.0	34.1	34.1	27.9	32.3	33.3	32.0	32.3	32.7	31.8	31.8	32.3	32.3	32.9	34.8	32.3	28.8	28.8
DQ371438.1_Hop_stunt_viroid_clone_7HSVd22_complete_genome	31.1	32.5	28.5	33.8	33.6	32.0	32.2	34.9	33.8	33.6	34.9	32.2	32.2	27.5	34.3	33.2	34.8	31.1	33.7	27.4	34.9	33.8	33.9	30.2	33.6	30.4	31.5	31.2	31.4	33.1	34.9	29.9	34.9	34.9	27.8	34.5	33.2	31.7	34.5	33.4	31.5	31.7	31.3	34.5	33.4	35.6	34.5	28.3	28.5
DQ371439.1_Hop_stunt_viroid_clone_7HSVd24_complete_genome	31.9	33.0	28.7	34.0	33.3	31.9	32.7	34.1	34.0	32.6	34.1	32.7	32.7	27.2	33.2	31.1	32.4	30.8	33.3	27.8	32.5	32.7	33.0	30.0	33.3	31.0	31.6	31.3	31.3	32.3	34.1	30.0	34.1	34.1	27.9	32.1	33.3	32.0	32.1	33.0	31.8	31.8	32.3	32.1	32.9	34.8	32.0	28.8	28.8
DQ371440.1_Hop_stunt_viroid_clone_10HSVd26_complete_genome	31.1	32.5	28.5	33.8	33.6	32.0	32.2	34.9	33.8	33.6	34.9	32.2	32.2	27.5	34.3	33.2	34.8	31.1	33.7	27.4	34.9	33.8	33.9	30.2	33.6	30.4	31.5	31.2	31.4	33.1	34.9	29.9	34.9	34.9	27.8	34.5	33.2	31.7	34.5	33.4	31.5	31.7	31.3	34.5	33.4	35.6	34.5	28.3	28.5
DQ371441.1_Hop_stunt_viroid_clone_11HSVd25_complete_genome	32.1	32.5	29.0	33.8	33.6	32.1	32.2	34.1	33.8	32.6	34.1	32.2	32.2	27.3	33.4	31.4	32.6	31.1	33.5	28.1	32.7	32.5	32.7	30.3	33.6	31.2	31.9	31.3	31.1	32.3	34.1	30.2	34.1	34.1	28.1	32.3	33.3	32.2	32.3	32.7	32.1	32.1	32.5	32.3	33.2	34.8	32.3	29.1	29.1
DQ371442.1_Hop_stunt_viroid_clone_11HSVd27_complete_genome	31.1	32.5	28.5	33.8	33.6	32.0	32.2	34.9	33.8	33.6	34.9	32.2	32.2	27.5	34.3	33.2	34.8	31.1	33.7	27.4	34.9	33.8	33.9	30.2	33.6	30.4	31.5	31.2	31.4	33.1	34.9	29.9	34.9	34.9	27.8	34.5	33.2	31.7	34.5	33.4	31.5	31.7	31.3	34.5	33.4	35.6	34.5	28.3	28.5
DQ371443.1_Hop_stunt_viroid_clone_31HSVd21_complete_genome	31.1	32.5	28.5	33.8	33.6	32.0	32.2	34.9	33.8	33.6	34.9	32.2	32.2	27.5	34.3	33.2	34.8	31.1	33.7	27.4	34.9	33.8	33.9	30.2	33.6	30.4	31.5	31.2	31.4	33.1	34.9	29.9	34.9	34.9	27.8	34.5	33.2	31.7	34.5	33.4	31.5	31.7	31.3	34.5	33.4	35.6	34.5	28.3	28.5
DQ371444.1_Hop_stunt_viroid_clone_31HSVd22_complete_genome	31.3	32.8	28.8	34.0	33.8	32.3	32.4	35.2	34.0	33.9	35.2	32.4	32.4	27.7	34.6	33.4	35.1	31.1	34.0	27.6	35.2	34.1	34.2	30.4	33.8	30.7	31.5	31.4	31.6	33.3	35.2	30.1	35.2	35.2	27.8	34.7	33.4	31.9	34.7	33.7	31.8	31.7	31.5	34.7	33.7	35.9	34.7	28.5	28.5
DQ371445.1_Hop_stunt_viroid_clone_48HSVd212_complete_genome	31.1	32.5	28.5	33.8	33.6	32.0	32.2	34.9	33.8	33.6	34.9	32.2	32.2	27.5	34.3	33.2	34.8	31.1	33.7	27.4	34.9	33.8	33.9	30.2	33.6	30.4	31.5	31.2	31.4	33.1	34.9	29.9	34.9	34.9	27.8	34.5	33.2	31.7	34.5	33.4	31.5	31.7	31.3	34.5	33.4	35.6	34.5	28.3	28.5
DQ371446.1_Hop_stunt_viroid_clone_62HSVd24_complete_genome	31.6	32.3	28.2	33.6	33.1	31.9	32.0	34.1	33.6	32.8	34.1	32.0	32.0	26.8	32.9	31.4	32.3	30.8	33.3	27.3	33.2	33.2	33.4	30.1	33.1	29.8	31.4	31.6	31.5	32.6	34.1	28.8	34.1	34.1	27.2	32.2	32.3	31.7	32.2	33.2	30.4	31.1	31.1	32.2	32.9	35.4	32.2	28.3	27.7
DQ371447.1_Hop_stunt_viroid_clone_67HSVd21_complete_genome	31.1	32.5	28.5	33.8	33.6	32.0	32.2	34.9	33.8	33.6	34.9	32.2	32.2	27.5	34.3	33.2	34.8	31.1	33.7	27.4	34.9	33.8	33.9	30.2	33.6	30.4	31.5	31.2	31.4	33.1	34.9	29.9	34.9	34.9	27.8	34.5	33.2	31.7	34.5	33.4	31.5	31.7	31.3	34.5	33.4	35.6	34.5	28.3	28.5
DQ371448.1_Hop_stunt_viroid_clone_67HSVd23_complete_genome	32.1	32.8	28.9	34.0	33.6	32.1	32.4	34.1	34.0	32.6	34.1	32.4	32.4	27.2	33.4	31.4	32.6	31.1	33.5	28.1	32.7	32.5	32.7	30.3	33.6	31.2	31.8	31.5	31.3	32.3	34.1	30.2	34.1	34.1	28.1	32.3	33.5	32.2	32.3	32.7	32.1	32.0	32.5	32.3	33.2	34.8	32.3	29.1	29.0
DQ371449.1_Hop_stunt_viroid_clone_67HSVd26_complete_genome	32.1	32.8	28.9	34.0	33.6	32.1	32.4	34.1	34.0	32.6	34.1	32.4	32.4	27.2	33.4	31.4	32.6	31.1	33.5	28.1	32.7	32.5	32.7	30.3	33.6	31.2	31.8	31.5	31.3	32.3	34.1	30.2	34.1	34.1	28.1	32.3	33.5	32.2	32.3	32.7	32.1	32.0	32.5	32.3	33.2	34.8	32.3	29.1	29.0
DQ371450.1_Hop_stunt_viroid_clone_67HSVd_28_complete_genome	32.1	32.8	28.9	34.0	33.6	32.1	32.4	34.1	34.0	32.6	34.1	32.4	32.4	27.2	33.7	31.6	32.9	31.1	33.5	28.1	32.7	32.7	33.0	30.3	33.6	31.2	31.8	31.5	31.3	32.3	34.1	30.2	34.1	34.1	28.1	32.3	33.5	32.2	32.3	32.7	32.1	32.0	32.5	32.3	33.2	34.8	32.6	29.1	29.0
DQ371452.1_Hop_stunt_viroid_clone_He_HSVd22_complete_genome	31.1	32.5	28.5	33.8	33.6	32.0	32.2	34.9	33.8	33.6	34.9	32.2	32.2	27.5	34.3	33.2	34.8	31.1	33.7	27.4	34.9	33.8	33.9	30.2	33.6	30.4	31.5	31.2	31.4	33.1	34.9	29.9	34.9	34.9	27.8	34.5	33.2	31.7	34.5	33.4	31.5	31.7	31.3	34.5	33.4	35.6	34.5	28.3	28.5
DQ371453.1_Hop_stunt_viroid_clone_He_HSVd23_complete_genome	32.1	32.8	28.9	34.0	33.6	32.1	32.4	34.1	34.0	32.6	34.1	32.4	32.4	27.0	33.2	31.4	32.4	31.1	33.5	28.1	32.5	32.2	32.5	30.3	33.6	31.2	31.8	31.5	31.3	32.3	34.1	30.2	34.1	34.1	28.1	32.1	33.5	32.2	32.1	32.5	32.1	32.0	32.8	32.1	33.2	34.8	32.0	29.1	29.0
DQ371454.1_Hop_stunt_viroid_clone_He_HSVd29_complete_genome	31.9	32.5	28.7	33.8	33.3	31.9	32.2	33.9	33.8	32.3	33.9	32.2	32.2	27.0	33.2	31.1	32.4	31.1	33.3	27.8	32.5	32.2	32.5	30.0	33.3	31.2	31.6	31.3	31.1	32.1	33.9	30.2	33.9	33.9	27.9	32.1	33.5	32.0	32.1	32.5	31.8	31.8	32.3	32.1	32.9	34.6	32.0	28.8	28.8
DQ371455.1_Hop_stunt_viroid_clone_He_HSVd21_complete_genome	31.1	32.5	28.5	33.8	33.6	32.0	32.2	34.9	33.8	33.6	34.9	32.2	32.2	27.5	34.3	33.2	34.8	31.1	33.7	27.4	34.9	33.8	33.9	30.2	33.6	30.4	31.5	31.2	31.4	33.1	34.9	29.9	34.9	34.9	27.8	34.5	33.2	31.7	34.5	33.4	31.5	31.7	31.3	34.5	33.4	35.6	34.5	28.3	28.5
DQ371456.1_Hop_stunt_viroid_clone_Tu_HSVd_113_complete_genome	32.8	33.4	30.0	34.7	34.2	32.8	33.1	35.3	34.7	34.4	35.3	33.1	33.1	28.0	33.6	31.7	33.0	31.9	33.8	28.4	33.1	33.5	33.4	30.6	34.2	30.8	32.9	31.9	31.1	34.1	35.3	30.6	35.3	35.3	28.4	32.9	33.2	32.9	32.9	33.8	32.2	32.4	32.7	32.9	33.8	35.7	32.9	29.9	29.4
DQ371457.1_Hop_stunt_viroid_clone_Tu_HSVd_118_complete_genome	32.1	32.8	28.7	34.0	33.6	32.1	32.4	34.1	34.0	32.6	34.1	32.4	32.4	27.0	33.4	31.4	32.6	31.1	33.5	27.8	32.7	32.5	32.7	30.3	33.6	31.2	31.8	31.3	31.1	32.3	34.1	30.2	34.1	34.1	28.1	32.3	33.5	32.2	32.3	32.7	32.1	32.0	32.5	32.3	33.2	34.8	32.3	28.8	29.0
DQ371458.1_Hop_stunt_viroid_clone_Tu_HSVd_116_complete_genome	31.9	32.5	28.7	33.8	33.3	31.9	32.2	33.9	33.8	32.3	33.9	32.2	32.2	27.0	33.2	31.1	32.4	30.8	33.3	27.8	32.5	32.2	32.5	30.0	33.3	31.0	31.6	31.3	31.1	32.1	33.9	30.0	33.9	33.9	27.9	32.1	33.3	32.0	32.1	32.5	31.8	31.8	32.3	32.1	32.9	34.6	32.0	28.8	28.8
DQ371459.1_Hop_stunt_viroid_clone_Tu_HSVd_27_complete_genome	31.1	32.5	28.5	33.8	33.6	32.0	32.2	34.9	33.8	33.6	34.9	32.2	32.2	27.5	34.3	33.2	34.8	31.1	33.7	27.4	34.9	33.8	33.9	30.2	33.6	30.4	31.5	31.2	31.4	33.1	34.9	29.9	34.9	34.9	27.8	34.5	33.2	31.7	34.5	33.4	31.5	31.7	31.3	34.5	33.4	35.6	34.5	28.3	28.5
DQ444475.1_Hop_stunt_viroid_isolate_HCSC10_complete_genome	31.6	32.5	28.7	33.8	33.1	31.6	32.2	33.9	33.8	32.3	33.9	32.2	32.2	27.0	33.2	30.9	32.4	30.6	33.0	27.8	32.5	32.5	32.7	29.8	33.1	30.8	31.4	31.3	31.1	32.1	33.9	29.7	33.9	33.9	27.6	32.1	33.3	31.7	32.1	32.7	31.6	31.5	32.1	32.1	32.7	34.6	32.0	28.6	28.5
DQ444476.1_Hop_stunt_viroid_isolate_HNiagD08_complete_genome	30.7	30.6	27.8	31.6	31.9	30.7	30.0	32.7	31.6	31.1	32.7	30.0	30.0	25.6	30.5	30.1	31.4	30.8	32.0	26.9	31.7	31.6	31.8	29.3	31.9	30.2	31.1	29.8	29.4	30.8	32.7	29.4	32.7	32.7	27.1	31.3	31.5	30.5	31.3	31.8	30.9	31.2	31.4	31.3	31.4	33.4	31.3	27.9	28.5
DQ471997.1_Hop_stunt_viroid_isolate_HCSC01_complete_genome	31.6	32.3	28.5	33.5	33.1	31.6	31.9	33.6	33.5	32.1	33.6	31.9	31.9	26.7	32.9	31.1	32.4	30.6	33.0	27.6	32.2	32.0	32.2	29.8	33.1	30.8	31.4	31.1	30.8	31.8	33.6	29.7	33.6	33.6	27.6	31.8	33.0	31.7	31.8	32.2	31.6	31.5	32.1	31.8	32.7	34.3	31.8	28.6	28.5
DQ471998.1_Hop_stunt_viroid_isolate_HCSC08_complete_genome	31.6	31.9	28.2	33.2	32.8	31.3	31.6	33.6	33.2	32.3	33.6	31.6	31.6	26.5	32.7	30.9	32.1	30.4	33.0	27.1	32.5	32.5	32.5	29.8	32.8	30.7	31.2	31.1	30.8	32.1	33.6	29.4	33.6	33.6	27.5	31.8	32.4	31.4	31.8	32.5	31.0	31.2	31.8	31.8	32.4	34.6	31.8	28.4	28.0
AB211242.1_Hop_stunt_viroid_variant_EX1_genomic_RNA_complete_sequence	32.4	33.1	29.3	34.8	34.1	32.5	32.8	36.0	34.8	34.4	36.0	32.8	32.8	27.7	34.3	32.1	33.3	30.6	34.1	28.4	33.4	33.0	33.5	30.7	34.1	31.5	31.4	32.4	32.2	34.2	36.0	30.5	36.0	36.0	28.4	33.2	34.6	32.5	33.2	33.5	32.6	31.8	32.9	33.2	33.7	36.4	33.2	29.2	29.1
AB211243.1_Hop_stunt_viroid_variant_KS14_genomic_RNA_complete_sequence	32.3	32.2	28.2	33.6	32.9	31.6	31.9	34.3	33.6	32.6	34.3	31.9	31.9	26.9	32.5	30.7	32.0	30.3	32.8	27.6	32.6	32.2	32.5	29.7	32.9	31.1	31.1	31.5	30.9	32.3	34.3	29.7	34.3	34.3	27.6	31.9	33.2	31.7	31.9	32.5	31.3	31.0	32.2	31.9	32.5	35.3	31.9	28.3	27.7
DQ648600.1_Hop_stunt_viroid_clone_L5HSVdP111_complete_genome	32.5	33.2	29.8	34.4	34.0	32.5	32.8	35.3	34.4	34.4	35.3	32.8	32.8	28.0	33.3	31.5	32.7	31.9	33.6	28.4	33.1	33.5	33.2	30.6	34.0	30.8	32.6	31.9	31.1	34.1	35.3	30.4	35.3	35.3	28.4	32.9	33.2	32.6	32.9	33.5	32.0	32.2	32.5	32.9	33.6	35.7	32.9	29.7	29.1
DQ648601.1_Hop_stunt_viroid_clone_L5HSVdP1110_complete_genome	32.5	33.2	29.8	34.4	34.0	32.5	32.8	35.3	34.4	34.4	35.3	32.8	32.8	28.0	33.3	31.5	32.7	31.9	33.6	28.4	33.1	33.5	33.2	30.6	34.0	30.8	32.6	31.9	31.1	34.1	35.3	30.4	35.3	35.3	28.4	32.9	33.2	32.6	32.9	33.5	32.0	32.2	32.5	32.9	33.6	35.7	32.9	29.7	29.1
EF076818.1_Hop_stunt_viroid_clone_5_hsvdp111_complete_genome	32.8	33.4	29.8	34.7	34.2	32.8	33.1	35.5	34.7	34.6	35.5	33.1	33.1	28.0	33.6	31.7	33.0	31.9	33.8	28.4	33.3	33.8	33.4	30.8	34.2	31.1	32.6	32.1	31.4	34.4	35.5	30.6	35.5	35.5	28.4	33.2	33.4	32.9	33.2	33.8	32.2	32.2	32.7	33.2	33.8	36.0	33.2	29.7	29.1
EF076819.1_Hop_stunt_viroid_clone_5_hsvdp112_complete_genome	32.5	33.2	29.8	34.4	34.0	32.5	32.8	35.3	34.4	34.4	35.3	32.8	32.8	28.0	33.3	31.5	32.7	31.9	33.6	28.4	33.1	33.5	33.2	30.6	34.0	30.8	32.6	31.9	31.1	34.1	35.3	30.4	35.3	35.3	28.4	32.9	33.2	32.6	32.9	33.5	32.0	32.2	32.5	32.9	33.6	35.7	32.9	29.7	29.1
EF076820.1_Hop_stunt_viroid_clone_xz17_hsvdp112_complete_genome	32.3	32.9	29.6	34.2	33.7	32.8	32.6	35.0	34.2	34.1	35.0	32.6	32.6	27.8	33.1	31.5	32.7	31.7	33.3	28.4	33.1	33.2	33.4	30.4	33.7	30.6	32.4	31.9	31.1	33.9	35.0	30.1	35.0	35.0	28.4	32.6	32.9	32.4	32.6	33.2	31.7	31.9	32.2	32.6	33.8	35.5	32.9	29.4	28.9
EF076821.1_Hop_stunt_viroid_clone_xz17_hsvdp113_complete_genome	32.5	33.2	29.8	34.4	34.0	32.5	32.8	35.3	34.4	34.4	35.3	32.8	32.8	28.0	33.3	31.5	32.7	31.9	33.6	28.4	33.1	33.5	33.2	30.6	34.0	30.8	32.6	31.9	31.1	34.1	35.3	30.4	35.3	35.3	28.4	32.9	33.2	32.6	32.9	33.5	32.0	32.2	32.5	32.9	33.6	35.7	32.9	29.7	29.1
EF076822.1_Hop_stunt_viroid_clone_lz6_hsvdp115_complete_genome	32.3	32.9	29.6	34.2	33.7	32.3	32.6	35.0	34.2	34.1	35.0	32.6	32.6	27.8	33.1	31.2	32.5	31.9	33.3	28.2	32.8	33.2	32.9	30.4	33.7	30.6	32.6	31.6	30.9	33.9	35.0	30.1	35.0	35.0	28.4	32.6	32.9	32.4	32.6	33.2	31.7	32.2	32.2	32.6	33.3	35.5	32.6	29.4	29.1
EF076823.1_Hop_stunt_viroid_clone_lz6_hsvdp116_complete_genome	32.3	32.9	29.6	34.2	33.7	32.3	32.6	35.0	34.2	34.1	35.0	32.6	32.6	27.8	33.1	31.2	32.5	31.7	33.3	28.2	32.8	33.2	32.9	30.4	33.7	30.6	32.4	31.6	30.9	33.9	35.0	30.1	35.0	35.0	28.1	32.6	32.9	32.4	32.6	33.2	31.7	31.9	32.2	32.6	33.3	35.5	32.6	29.4	28.9
EF076824.1_Hop_stunt_viroid_clone_lz6_hsvdp118_complete_genome	32.5	33.2	29.8	34.4	34.0	32.5	32.8	35.3	34.4	34.4	35.3	32.8	32.8	28.0	33.3	31.5	32.7	31.9	33.6	28.4	33.1	33.5	33.2	30.6	34.0	30.8	32.6	31.9	31.1	34.1	35.3	30.4	35.3	35.3	28.4	32.9	33.2	32.6	32.9	33.5	32.0	32.2	32.5	32.9	33.6	35.7	32.9	29.7	29.1
EF076825.1_Hop_stunt_viroid_clone_lz6_hsvdp119_complete_genome	32.0	33.2	29.4	34.4	34.0	32.5	32.8	35.3	34.4	34.4	35.3	32.8	32.8	27.5	33.3	31.5	32.7	31.4	33.6	28.0	33.6	34.0	33.2	30.6	34.0	31.3	32.2	31.9	31.1	34.1	35.3	30.4	35.3	35.3	28.4	32.9	33.7	32.6	32.9	33.2	32.5	32.2	32.5	32.9	33.6	36.3	32.9	29.2	28.7
EF076826.1_Hop_stunt_viroid_clone_lz16_hsvdp111_complete_genome	32.4	32.8	29.7	34.1	33.9	32.4	32.5	35.2	34.1	34.3	35.2	32.5	32.5	27.9	33.3	31.4	32.6	31.8	33.5	28.3	33.0	33.4	33.1	30.5	33.9	30.8	32.5	31.5	30.8	34.0	35.2	30.3	35.2	35.2	28.3	32.8	32.8	32.5	32.8	33.4	31.9	32.1	32.4	32.8	33.5	35.6	32.8	29.6	29.1
EF076827.1_Hop_stunt_viroid_clone_lz16_hsvdp116_complete_genome	32.8	33.4	29.8	34.7	34.2	32.8	33.1	35.5	34.7	34.6	35.5	33.1	33.1	28.0	33.6	31.7	33.0	31.9	33.8	28.4	33.3	33.8	33.4	30.8	34.2	31.1	32.6	32.1	31.4	34.4	35.5	30.6	35.5	35.5	28.4	33.2	33.4	32.9	33.2	33.8	32.2	32.2	32.7	33.2	33.8	36.0	33.2	29.7	29.1
EF076828.1_Hop_stunt_viroid_clone_lz16_hsvdp117_complete_genome	32.5	33.2	29.8	34.4	34.0	32.5	32.8	35.3	34.4	34.4	35.3	32.8	32.8	28.0	33.3	31.5	32.7	31.9	33.6	28.4	33.1	33.5	33.2	30.6	34.0	30.8	32.6	31.9	31.1	34.1	35.3	30.4	35.3	35.3	28.4	32.9	33.2	32.6	32.9	33.5	32.0	32.2	32.5	32.9	33.6	35.7	32.9	29.7	29.1
EF076829.1_Hop_stunt_viroid_clone_lz16_hsvdp118_complete_genome	32.4	33.1	29.7	34.3	33.9	32.4	32.8	35.2	34.3	34.3	35.2	32.8	32.8	27.9	33.3	31.4	32.6	31.9	33.5	28.3	33.0	33.4	33.1	30.5	33.9	30.8	32.6	31.8	31.1	34.0	35.2	30.3	35.2	35.2	28.4	32.8	33.1	32.5	32.8	33.4	31.9	32.2	32.4	32.8	33.5	35.6	32.8	29.6	29.1
EF076830.1_Hop_stunt_viroid_clone_lz16_hsvdp119_complete_genome	32.0	32.7	29.4	33.9	33.5	32.0	32.3	34.7	33.9	33.9	34.7	32.3	32.3	27.5	33.1	31.0	32.2	31.4	33.1	28.0	32.6	33.0	32.7	30.1	33.5	30.4	32.2	31.4	30.7	33.6	34.7	29.9	34.7	34.7	27.9	32.4	32.7	32.1	32.4	33.0	31.5	31.7	32.0	32.4	33.1	35.2	32.4	29.2	28.9
EF076831.1_Hop_stunt_viroid_clone_lz21_hsvdp116_complete_genome	32.5	33.2	29.8	34.4	34.0	32.5	32.8	35.3	34.4	34.4	35.3	32.8	32.8	28.0	33.3	31.5	32.7	31.9	33.6	28.4	33.1	33.5	33.2	30.6	34.0	30.8	32.6	31.9	31.1	34.1	35.3	30.4	35.3	35.3	28.4	32.9	33.2	32.6	32.9	33.5	32.0	32.2	32.5	32.9	33.6	35.7	32.9	29.7	29.1
EF076832.1_Hop_stunt_viroid_clone_lz21_hsvdp117_complete_genome	32.5	33.2	29.8	34.4	34.0	32.5	32.8	35.3	34.4	34.4	35.3	32.8	32.8	28.2	33.3	31.5	32.7	31.9	33.6	28.4	33.1	33.5	33.2	30.6	34.0	30.8	32.6	31.9	31.1	34.1	35.3	30.4	35.3	35.3	28.4	32.9	33.2	32.6	32.9	33.5	32.0	32.2	32.5	32.9	33.6	35.7	32.9	29.7	29.1
EF076833.1_Hop_stunt_viroid_clone_lz21_hsvdp119_complete_genome	32.3	33.2	29.8	34.2	33.7	32.3	32.8	35.0	34.2	34.1	35.0	32.8	32.8	27.8	33.3	31.7	33.0	31.7	33.3	28.4	33.3	33.8	33.4	30.4	33.7	30.6	32.4	31.9	30.9	33.9	35.0	30.1	35.0	35.0	28.1	33.2	33.2	32.4	33.2	33.8	31.7	31.9	32.2	33.2	33.3	35.5	33.2	29.7	28.9
EF076834.1_Hop_stunt_viroid_clone_lz21_hsvdp1114_complete_genome	32.1	32.8	28.9	34.0	33.6	32.1	32.4	34.1	34.0	32.6	34.1	32.4	32.4	27.2	33.4	31.4	32.6	31.1	33.5	28.1	32.7	32.5	32.7	30.3	33.6	31.2	31.8	31.5	31.3	32.3	34.1	30.2	34.1	34.1	28.1	32.3	33.5	32.2	32.3	32.7	32.1	32.0	32.5	32.3	33.2	34.8	32.3	29.1	29.0
EF076835.1_Hop_stunt_viroid_clone_lz21_hsvdp1124_complete_genome	32.5	33.2	29.8	34.4	34.0	32.5	32.8	35.3	34.4	34.4	35.3	32.8	32.8	28.0	33.3	31.5	32.7	31.9	33.6	28.4	32.8	33.2	33.2	30.6	34.0	30.8	32.6	31.9	31.1	34.1	35.3	30.4	35.3	35.3	28.4	32.9	33.2	32.6	32.9	33.5	32.0	32.2	32.5	32.9	33.6	35.5	32.9	29.7	28.9
EF080841.1_Hop_stunt_viroid_clone_4aHSVd115_complete_genome	32.5	33.2	29.8	34.4	34.0	32.5	32.8	35.3	34.4	34.4	35.3	32.8	32.8	28.0	33.3	31.5	32.7	31.7	33.6	28.4	33.1	33.5	33.2	30.6	34.0	30.8	32.4	31.9	31.1	34.1	35.3	30.4	35.3	35.3	28.1	32.9	33.2	32.6	32.9	33.5	32.0	31.9	32.5	32.9	33.6	35.7	32.9	29.7	29.1
EF080842.1_Hop_stunt_viroid_clone_4aHSVd112_complete_genome	32.0	32.7	29.4	33.9	33.5	32.0	32.3	34.7	33.9	33.9	34.7	32.3	32.3	27.5	32.8	31.0	32.2	31.4	33.1	28.0	32.6	33.0	32.7	30.1	33.5	30.4	32.2	31.4	30.7	33.6	34.7	29.9	34.7	34.7	27.9	32.4	32.7	32.1	32.4	33.0	31.5	31.7	32.0	32.4	33.1	35.2	32.4	29.2	28.7
EF080843.1_Hop_stunt_viroid_clone_4aHSVd116_complete_genome	32.3	32.9	29.6	34.2	33.7	32.3	32.6	35.0	34.2	34.1	35.0	32.6	32.6	27.8	33.1	31.5	32.7	31.7	33.3	28.2	33.1	33.2	32.9	30.4	33.7	30.6	32.4	31.6	30.9	33.9	35.0	30.1	35.0	35.0	28.1	32.9	32.9	32.4	32.9	33.2	31.7	31.9	32.2	32.9	33.3	35.5	32.9	29.4	28.9
EF080844.1_Hop_stunt_viroid_clone_5aHSVd111_complete_genome	32.5	33.2	29.8	34.4	34.0	32.5	32.8	35.3	34.4	34.4	35.3	32.8	32.8	28.0	33.3	31.5	32.7	31.9	33.6	28.4	33.1	33.5	33.2	30.6	34.0	30.8	32.6	31.9	31.1	34.1	35.3	30.4	35.3	35.3	28.4	32.9	33.2	32.6	32.9	33.5	32.0	32.2	32.5	32.9	33.6	35.7	32.9	29.7	29.1
EF080845.1_Hop_stunt_viroid_clone_5aHSVd112_complete_genome	32.5	33.2	29.8	34.4	34.0	32.5	32.8	35.3	34.4	34.4	35.3	32.8	32.8	28.0	33.3	31.5	32.7	31.9	33.6	28.4	33.1	33.5	33.2	30.6	34.0	30.8	32.6	31.9	31.1	34.1	35.3	30.4	35.3	35.3	28.4	32.9	33.2	32.6	32.9	33.5	32.0	32.2	32.5	32.9	33.6	35.7	32.9	29.7	29.1
EF080846.1_Hop_stunt_viroid_clone_6aHSVd111_complete_genome	32.5	33.2	29.8	34.4	34.0	32.5	32.8	35.0	34.4	34.1	35.0	32.8	32.8	28.0	33.3	31.2	32.5	31.9	33.6	28.4	32.8	33.2	32.9	30.6	34.0	30.8	32.6	31.9	31.1	33.9	35.0	30.4	35.0	35.0	28.4	32.6	33.2	32.6	32.6	33.2	32.0	32.2	32.5	32.6	33.6	35.5	32.6	29.7	29.1
EF080847.1_Hop_stunt_viroid_clone_6aHSVd112_complete_genome	32.8	33.4	30.0	34.7	34.2	32.8	33.1	35.5	34.7	34.6	35.5	33.1	33.1	28.2	33.6	31.7	33.0	31.9	33.8	28.6	33.3	33.8	33.4	30.8	34.2	31.1	32.6	32.1	31.4	34.4	35.5	30.6	35.5	35.5	28.4	33.2	33.4	32.9	33.2	33.8	32.2	32.2	32.7	33.2	33.8	36.0	33.2	29.9	29.1
EF080848.1_Hop_stunt_viroid_clone_6aHSVd114_complete_genome	32.8	32.9	29.6	34.2	33.7	32.8	32.6	35.0	34.2	34.1	35.0	32.6	32.6	28.0	33.3	31.5	32.7	31.7	33.3	28.2	33.3	33.8	33.4	30.4	33.7	30.6	32.4	31.6	30.9	33.9	35.0	30.1	35.0	35.0	28.1	33.2	32.9	32.9	33.2	33.8	31.7	31.9	32.2	33.2	33.3	35.5	33.2	29.4	28.9
EF080849.1_Hop_stunt_viroid_clone_6aHSVd115_complete_genome	32.0	32.9	29.8	34.2	33.5	32.0	32.6	35.0	34.2	34.1	35.0	32.6	32.6	27.5	33.3	31.5	32.5	31.7	33.1	28.4	32.8	33.0	32.7	30.4	33.5	30.6	32.4	31.6	30.9	33.9	35.0	30.1	35.0	35.0	28.1	32.6	32.9	32.1	32.6	33.0	31.7	31.9	32.2	32.6	33.1	35.5	32.6	29.7	28.9
EF080850.1_Hop_stunt_viroid_clone_t19HSVd115_complete_genome	32.4	33.0	29.4	34.3	33.8	32.4	32.7	34.7	34.3	33.9	34.7	32.7	32.7	27.8	33.2	31.0	32.2	31.4	33.4	28.0	32.6	33.0	32.7	30.4	33.8	30.7	32.2	31.7	31.0	33.9	34.7	29.9	34.7	34.7	27.9	32.4	33.0	32.4	32.4	33.0	31.8	31.7	32.3	32.4	33.4	35.2	32.4	29.2	28.7
EF080851.1_Hop_stunt_viroid_clone_t19HSVd116_complete_genome	31.1	32.5	28.5	33.8	33.6	32.0	32.2	34.9	33.8	33.6	34.9	32.2	32.2	27.5	34.3	33.2	34.8	31.1	33.7	27.4	34.9	33.8	33.9	30.2	33.6	30.4	31.5	31.2	31.4	33.1	34.9	29.9	34.9	34.9	27.8	34.5	33.2	31.7	34.5	33.4	31.5	31.7	31.3	34.5	33.4	35.6	34.5	28.3	28.5
EF080852.1_Hop_stunt_viroid_clone_t42HSVd115_complete_genome	32.5	33.2	29.8	34.4	34.0	32.5	32.8	35.0	34.4	34.1	35.0	32.8	32.8	28.0	33.3	31.2	32.5	31.9	33.6	28.4	32.8	33.2	32.9	30.6	34.0	30.8	32.6	31.9	31.1	33.9	35.0	30.4	35.0	35.0	28.4	32.6	33.2	32.6	32.6	33.2	32.0	32.2	32.5	32.6	33.6	35.5	32.6	29.7	29.1
EF080853.1_Hop_stunt_viroid_clone_t48HSVd111_complete_genome	32.5	33.2	29.8	34.4	34.0	32.5	32.8	35.0	34.4	34.1	35.0	32.8	32.8	28.0	33.3	31.7	33.0	31.9	33.6	28.4	33.3	33.8	33.4	30.6	34.0	30.8	32.6	31.9	31.1	33.9	35.0	30.4	35.0	35.0	28.4	33.2	33.2	32.6	33.2	33.8	32.0	32.2	32.5	33.2	33.6	35.5	33.2	29.7	29.1
EF080854.1_Hop_stunt_viroid_clone_t48HSVd112_complete_genome	32.8	33.4	30.0	34.7	34.2	32.8	33.1	35.3	34.7	34.4	35.3	33.1	33.1	28.2	33.6	31.5	32.7	32.2	33.8	28.6	33.3	33.8	33.2	30.8	34.2	31.1	32.9	32.1	31.4	34.1	35.3	30.6	35.3	35.3	28.6	32.9	33.4	32.9	32.9	33.5	32.2	32.4	32.7	32.9	33.8	36.0	32.9	29.9	29.4
EF080855.1_Hop_stunt_viroid_clone_t48HSVd114_complete_genome	32.3	33.2	29.8	34.4	34.0	32.5	32.8	35.0	34.4	34.4	35.0	32.8	32.8	28.0	33.3	31.2	32.5	31.7	33.6	28.4	32.8	33.5	33.2	30.6	34.0	30.8	32.4	31.9	31.1	34.1	35.0	30.4	35.0	35.0	28.1	32.6	33.2	32.6	32.6	33.5	32.0	31.9	32.5	32.6	33.6	35.5	32.6	29.7	28.9
EF080856.1_Hop_stunt_viroid_clone_tz18HSVd113_complete_genome	32.5	32.9	29.8	34.2	34.0	32.5	32.6	35.3	34.2	34.4	35.3	32.6	32.6	28.0	33.3	31.5	32.7	31.9	33.6	28.4	33.1	33.5	33.2	30.6	34.0	30.8	32.6	31.6	30.9	34.1	35.3	30.4	35.3	35.3	28.4	32.9	32.9	32.6	32.9	33.5	32.0	32.2	32.5	32.9	33.6	35.7	32.9	29.7	29.1
EF080857.1_Hop_stunt_viroid_clone_tz18HSVd111_complete_genome	32.5	32.9	29.8	34.2	34.0	32.5	32.6	35.3	34.2	34.4	35.3	32.6	32.6	28.0	33.3	31.5	32.7	31.9	33.6	28.4	33.1	33.5	33.2	30.6	34.0	30.8	32.6	31.6	30.9	34.1	35.3	30.4	35.3	35.3	28.4	32.9	32.9	32.6	32.9	33.5	32.0	32.2	32.5	32.9	33.6	35.7	32.9	29.7	29.1
EF080858.1_Hop_stunt_viroid_clone_tz6HSVd115_complete_genome	32.8	33.4	29.6	34.7	34.2	32.8	33.1	35.5	34.7	34.6	35.5	33.1	33.1	28.2	33.6	31.7	33.0	32.2	33.8	28.2	33.3	33.8	33.4	30.8	34.2	30.6	32.9	32.1	31.4	34.4	35.5	30.1	35.5	35.5	28.1	33.2	32.9	32.9	33.2	33.8	31.7	31.9	32.2	33.2	33.8	36.0	33.2	29.4	28.9
EF080859.1_Hop_stunt_viroid_clone_tz6HSVd114_complete_genome	32.5	33.2	29.8	34.4	34.0	32.5	32.8	35.3	34.4	34.4	35.3	32.8	32.8	28.0	33.3	31.5	32.7	31.9	33.6	28.4	33.1	33.5	33.2	30.6	34.0	30.8	32.6	31.9	31.1	34.1	35.3	30.4	35.3	35.3	28.4	32.9	33.2	32.6	32.9	33.5	32.0	32.2	32.5	32.9	33.6	35.7	32.9	29.7	29.1
EF126046.1_Hop_stunt_viroid_isolate_UMCX1_complete_genome	32.2	32.3	29.3	33.8	33.7	32.0	32.0	35.4	33.8	33.4	35.4	32.0	32.0	27.5	33.6	32.1	33.3	30.6	33.7	28.4	33.2	32.2	32.7	30.2	33.7	31.2	31.4	31.5	31.2	33.2	35.4	30.0	35.4	35.4	28.2	33.0	33.6	32.1	33.0	33.0	32.2	31.8	32.9	33.0	33.3	35.9	33.0	29.2	29.3
EF151290.1_Hop_stunt_viroid_isolate_HSVd.56_complete_genome	31.8	31.9	28.8	32.8	32.4	31.3	31.4	34.1	32.8	32.1	34.1	31.4	31.4	27.0	32.4	31.1	32.4	30.8	32.9	27.8	33.2	32.5	32.7	30.3	32.4	31.1	31.1	31.5	31.2	31.8	34.1	30.1	34.1	34.1	27.3	32.3	33.2	31.2	32.3	32.5	31.3	31.9	32.5	32.3	32.5	35.4	32.6	28.9	28.8
EF151291.1_Hop_stunt_viroid_isolate_HSVd.427_complete_genome	30.8	31.7	29.2	32.6	32.2	30.8	30.9	33.9	32.6	32.6	33.9	30.9	30.9	27.6	32.1	31.1	32.4	31.2	32.4	28.5	32.6	32.7	33.2	30.3	32.2	30.0	31.5	31.5	30.7	32.3	33.9	28.9	33.9	33.9	26.8	32.3	32.2	30.7	32.3	33.0	30.3	31.0	31.0	32.3	32.5	34.5	32.3	28.9	28.3
EF186992.1_Hop_stunt_viroid_isolate_LMSX2_complete_genome	32.0	32.6	29.3	34.1	33.9	32.2	32.3	35.4	34.1	33.9	35.4	32.3	32.3	27.5	33.8	31.8	33.1	30.8	33.9	28.4	32.9	32.5	33.0	30.4	33.9	31.2	31.6	32.0	31.5	33.7	35.4	30.2	35.4	35.4	28.4	32.7	34.1	32.3	32.7	33.0	32.4	32.0	32.6	32.7	33.5	35.9	32.7	29.2	29.3
EF523825.1_Hop_stunt_viroid_isolate_HSVd.PE73_complete_genome	31.6	31.4	28.3	32.6	32.2	31.1	31.1	33.9	32.6	32.1	33.9	31.1	31.1	26.7	32.1	30.9	32.1	30.5	32.4	27.6	32.7	32.2	32.5	29.8	32.2	30.4	30.8	31.1	30.8	31.8	33.9	29.0	33.9	33.9	27.1	32.1	32.4	30.9	32.1	32.5	30.6	31.0	31.8	32.1	32.0	34.8	32.0	28.4	28.1
EF523826.1_Hop_stunt_viroid_isolate_HSVd.AP1_complete_genome	31.2	33.2	28.8	33.9	33.7	32.0	32.4	34.9	33.9	33.6	34.9	32.4	32.4	27.7	34.5	32.9	34.5	31.4	33.7	27.6	34.9	33.8	33.4	30.4	33.7	30.8	31.5	31.4	31.6	33.3	34.9	30.1	34.9	34.9	27.9	34.5	33.3	31.8	34.5	32.9	31.7	31.8	31.4	34.5	33.8	35.6	34.5	28.3	28.8
EF523827.1_Hop_stunt_viroid_isolate_HSVd.AP23_complete_genome	31.6	31.8	28.5	32.9	32.5	31.9	31.4	33.9	32.9	32.3	33.9	31.4	31.4	26.8	32.4	31.6	32.9	30.4	32.9	28.1	32.7	32.2	32.5	29.8	32.5	30.5	31.7	31.1	30.8	32.3	33.9	29.6	33.9	33.9	28.1	32.1	32.5	31.2	32.1	32.5	31.1	31.4	32.1	32.1	32.8	34.6	32.6	29.1	28.6
EF523828.1_Hop_stunt_viroid_isolate_HSVd.PL49_complete_genome	31.7	31.8	28.3	33.0	32.6	32.2	31.5	33.9	33.0	32.3	33.9	31.5	31.5	26.8	32.4	31.4	32.6	30.2	33.0	28.1	32.7	32.2	32.5	30.1	32.6	30.8	31.2	31.4	31.1	32.3	33.9	29.3	33.9	33.9	27.9	32.1	32.8	31.3	32.1	32.2	31.2	30.9	32.1	32.1	33.2	34.6	32.6	28.9	28.1
EF523829.1_Hop_stunt_viroid_isolate_HSVd.PL278_complete_genome	32.2	32.8	29.0	34.0	33.6	32.2	32.5	34.1	34.0	32.6	34.1	32.5	32.5	27.3	33.4	31.4	32.6	31.1	33.5	28.1	32.7	32.5	32.7	30.4	33.6	31.3	31.9	31.6	31.3	32.3	34.1	30.3	34.1	34.1	28.1	32.3	33.6	32.3	32.3	32.7	32.1	32.1	32.6	32.3	33.2	34.8	32.3	29.1	29.1
EU365348.1_Hop_stunt_viroid_clone_2hsvdh21_complete_genome	32.1	32.3	29.0	33.8	33.3	31.6	31.9	34.4	33.8	32.6	34.4	31.9	31.9	27.3	33.2	31.6	32.9	30.7	33.3	28.1	33.0	32.2	32.5	29.8	33.3	31.0	31.4	31.1	31.1	32.3	34.4	29.7	34.4	34.4	27.9	32.6	33.0	31.5	32.6	32.7	31.6	31.6	32.5	32.6	32.9	35.1	32.6	28.9	28.8
EU365349.1_Hop_stunt_viroid_clone_2hsvdh22_complete_genome	32.0	32.3	29.0	33.6	33.2	31.5	32.0	34.1	33.6	32.3	34.1	32.0	32.0	27.0	33.3	31.9	33.2	30.1	33.1	28.1	33.2	32.5	32.7	29.6	33.2	30.8	30.9	31.1	30.9	32.1	34.1	29.6	34.1	34.1	27.4	32.8	33.1	31.6	32.8	33.0	31.4	31.1	32.4	32.8	32.8	34.8	32.8	28.9	28.6
EU365350.1_Hop_stunt_viroid_clone_2hsvdh23_complete_genome	30.8	31.8	28.8	33.2	33.1	31.3	31.4	35.2	33.2	33.6	35.2	31.4	31.4	27.7	33.8	33.4	35.1	30.6	33.3	27.6	35.2	33.6	33.7	29.5	33.1	30.0	31.0	30.5	30.9	33.1	35.2	29.2	35.2	35.2	27.6	34.7	32.4	30.9	34.7	33.4	30.8	31.2	31.0	34.7	32.9	35.9	34.7	28.3	28.3
EU365351.1_Hop_stunt_viroid_clone_2hsvdh26_complete_genome	30.7	30.9	28.0	32.0	31.9	29.9	30.2	34.3	32.0	31.7	34.3	30.6	30.6	27.0	32.6	32.6	34.2	29.9	32.1	27.4	34.5	31.7	32.3	28.9	31.9	29.3	30.1	29.8	30.3	31.2	34.3	28.8	34.3	34.3	26.8	33.9	31.4	30.3	33.9	32.8	30.0	30.3	30.9	33.9	31.5	35.0	33.9	27.6	27.5
EU365352.1_Hop_stunt_viroid_clone_2hsvdh24_complete_genome	30.9	31.1	28.2	32.3	32.1	30.1	30.5	34.6	32.3	32.0	34.6	30.8	30.8	27.2	32.8	32.8	34.5	30.1	32.4	27.6	34.8	32.0	32.6	29.1	32.1	29.5	30.4	30.1	30.5	31.5	34.6	29.1	34.6	34.6	27.0	34.1	31.7	30.5	34.1	33.1	30.2	30.6	31.1	34.1	31.7	35.3	34.1	27.8	27.7
EU365353.1_Hop_stunt_viroid_clone_2hsvdh27_complete_genome	31.6	31.8	28.9	33.2	32.8	31.2	31.4	34.1	33.2	32.3	34.1	31.4	31.4	27.2	32.7	31.4	32.6	30.4	32.8	28.1	32.7	32.0	32.2	29.3	32.8	30.5	31.1	30.6	30.6	32.1	34.1	29.3	34.1	34.1	27.6	32.3	32.5	31.2	32.3	32.5	31.1	31.3	32.1	32.3	32.4	34.8	32.3	28.8	28.5
EU365354.1_Hop_stunt_viroid_clone_3hsvdh34_complete_genome	31.9	32.0	29.2	33.5	33.1	31.4	31.7	34.4	33.5	32.6	34.4	31.7	31.7	27.4	32.9	31.6	32.9	30.6	33.0	28.3	33.0	32.2	32.5	29.6	33.1	30.8	31.4	30.8	30.8	32.3	34.4	29.5	34.4	34.4	27.9	32.6	32.8	31.5	32.6	32.7	31.4	31.5	32.3	32.6	32.7	35.1	32.6	29.1	28.8
EU365355.1_Hop_stunt_viroid_clone_3hsvdh35_complete_genome	31.6	32.3	29.0	33.8	33.3	31.6	31.9	34.4	33.8	33.1	34.4	31.9	31.9	27.3	33.2	31.6	32.9	31.1	33.3	28.1	33.0	32.7	33.0	29.8	33.3	30.8	31.9	31.1	31.1	32.8	34.4	29.7	34.4	34.4	28.4	32.6	33.0	31.5	32.6	33.0	31.6	32.1	32.1	32.6	32.9	35.1	32.6	28.9	29.1
EU365356.1_Hop_stunt_viroid_clone_5hsvdh51_complete_genome	31.1	31.0	28.1	32.2	32.0	30.1	30.4	34.5	32.2	31.9	34.5	30.7	30.7	27.1	32.8	32.7	34.4	30.3	32.3	27.5	34.7	31.9	32.6	29.1	32.0	29.5	30.5	30.0	30.4	31.4	34.5	29.2	34.5	34.5	27.1	34.0	31.6	30.5	34.0	32.9	30.1	30.7	31.3	34.0	31.6	35.2	34.0	27.7	27.7
EU365357.1_Hop_stunt_viroid_clone_5hsvdh52_complete_genome	32.1	32.3	28.9	33.8	33.3	31.6	31.9	34.4	33.8	32.6	34.4	31.9	31.9	27.2	33.2	31.6	32.9	30.6	33.3	28.1	33.0	32.2	32.5	29.8	33.3	31.0	31.4	31.1	31.1	32.3	34.4	29.7	34.4	34.4	27.9	32.6	33.0	31.7	32.6	32.7	31.6	31.5	32.5	32.6	32.9	35.1	32.6	28.8	28.8
EU365358.1_Hop_stunt_viroid_clone_5hsvdh53_complete_genome	31.6	31.8	28.7	33.2	32.8	31.2	31.4	33.9	33.2	32.1	33.9	31.4	31.4	27.0	32.7	31.4	32.4	30.4	32.8	27.8	32.5	31.7	32.0	29.3	32.8	30.5	31.1	30.6	30.6	31.8	33.9	29.3	33.9	33.9	27.6	32.1	32.5	31.2	32.1	32.2	31.1	31.3	32.1	32.1	32.4	34.6	32.0	28.6	28.5
EU382208.1_Hop_stunt_viroid_isolate_CQ_clone_1_complete_genome	31.6	32.2	29.3	33.7	33.5	31.8	31.9	34.7	33.7	33.2	34.7	31.9	31.9	27.5	33.7	31.7	33.0	30.8	33.5	28.3	32.5	32.1	32.6	30.4	33.5	31.2	31.5	31.4	31.1	33.0	34.7	30.2	34.7	34.7	28.3	32.3	33.5	31.9	32.3	32.6	32.3	31.9	32.5	32.3	33.1	35.2	32.3	29.2	29.3
EU382209.1_Hop_stunt_viroid_isolate_CQ_clone_2_complete_genome	32.5	32.7	28.9	34.1	33.4	32.0	32.4	35.4	34.1	33.3	35.4	32.4	32.4	27.4	33.3	31.8	33.1	30.2	33.4	28.0	33.4	32.7	32.9	30.3	33.4	31.1	31.0	32.0	31.5	33.1	35.4	29.8	35.4	35.4	27.7	33.0	33.9	32.1	33.0	33.2	32.0	31.2	32.7	33.0	33.0	36.2	33.0	29.1	28.7
EU382210.1_Hop_stunt_viroid_isolate_CQ_clone_3_complete_genome	31.8	32.4	29.5	33.9	33.7	32.1	32.1	35.0	33.9	33.5	35.0	32.1	32.1	27.7	34.0	32.0	33.2	31.0	33.7	28.5	32.7	32.3	32.8	30.6	33.7	31.4	31.8	31.6	31.3	33.2	35.0	30.4	35.0	35.0	28.3	32.6	33.7	32.1	32.6	32.8	32.5	32.2	32.8	32.6	33.3	35.4	32.6	29.4	29.5
EU104682.2_Hop_stunt_viroid_isolate_GZ1_complete_genome	32.6	33.3	29.2	34.7	34.0	32.6	32.9	35.2	34.7	33.7	35.2	32.9	32.9	27.6	33.8	32.2	33.4	30.8	34.0	28.3	33.5	33.3	33.8	30.8	34.0	31.6	31.5	32.0	32.0	33.4	35.2	30.6	35.2	35.2	28.5	33.3	34.2	32.7	33.3	33.8	32.8	31.9	33.0	33.3	33.6	35.6	33.3	29.4	29.2
EU519454.1_Hop_stunt_viroid_isolate_Tahiti_lime_1_complete_genome	32.0	32.2	29.5	33.7	33.5	31.8	31.9	35.0	33.7	32.9	35.0	31.9	31.9	27.7	33.5	32.0	33.2	30.8	33.5	28.5	33.0	32.0	32.2	30.4	33.5	31.2	31.5	31.4	31.1	32.7	35.0	29.9	35.0	35.0	27.8	32.6	33.3	31.9	32.6	32.5	32.1	31.7	32.8	32.6	33.1	35.7	32.6	29.4	29.3
EU519455.1_Hop_stunt_viroid_isolate_Tahiti_lime_2_complete_genome	31.8	32.4	29.5	33.9	33.7	32.1	32.1	35.0	33.9	33.5	35.0	32.1	32.1	27.7	34.0	32.0	33.2	31.0	33.7	28.5	32.7	32.3	32.8	30.6	33.7	31.4	31.8	31.6	31.3	33.2	35.0	30.4	35.0	35.0	28.3	32.6	33.7	32.1	32.6	32.8	32.5	32.2	32.8	32.6	33.3	35.4	32.6	29.4	29.5
EU519456.1_Hop_stunt_viroid_isolate_Tahiti_lime_3_complete_genome	31.8	32.4	29.5	33.9	33.7	32.1	32.1	35.0	33.9	33.5	35.0	32.1	32.1	27.7	34.0	32.0	33.2	31.0	33.7	28.5	32.7	32.3	32.8	30.6	33.7	31.4	31.8	31.6	31.3	33.2	35.0	30.4	35.0	35.0	28.3	32.6	33.7	32.1	32.6	32.8	32.5	32.2	32.8	32.6	33.3	35.4	32.6	29.4	29.5
EU519457.1_Hop_stunt_viroid_isolate_Tahiti_lime_4_complete_genome	31.8	32.4	29.5	33.9	33.7	32.1	32.1	34.7	33.9	33.2	34.7	32.1	32.1	27.7	34.0	31.7	33.0	30.8	33.7	28.6	32.5	32.0	32.5	30.6	33.7	31.4	31.8	31.6	31.3	32.9	34.7	30.4	34.7	34.7	28.0	32.3	33.7	32.1	32.3	32.5	32.5	31.9	32.8	32.3	33.3	35.2	32.3	29.4	29.5
EU519458.1_Hop_stunt_viroid_isolate_Tahiti_lime_5_complete_genome	31.8	32.4	29.5	33.9	33.7	32.1	32.1	35.0	33.9	33.5	35.0	32.1	32.1	27.7	34.0	32.0	33.2	31.0	33.7	28.5	32.7	32.3	32.8	30.6	33.7	31.4	31.8	31.6	31.3	33.2	35.0	30.4	35.0	35.0	28.3	32.6	33.7	32.1	32.6	32.8	32.5	32.2	32.8	32.6	33.3	35.4	32.6	29.4	29.5
EU519459.1_Hop_stunt_viroid_isolate_Tahiti_lime_6_complete_genome	32.2	32.3	29.3	33.8	33.7	32.0	32.0	35.2	33.8	33.1	35.2	32.0	32.0	27.5	33.3	31.8	33.1	30.6	33.7	28.4	33.2	32.2	32.4	30.2	33.7	31.0	31.4	31.5	31.2	32.8	35.2	29.8	35.2	35.2	27.9	32.7	33.3	32.1	32.7	32.7	31.9	31.6	32.6	32.7	33.3	35.9	32.7	29.2	29.1
EU519460.1_Hop_stunt_viroid_isolate_Tahiti_lime_7_complete_genome	32.5	32.4	28.2	33.8	33.2	31.8	32.1	34.6	33.8	32.8	34.6	32.1	32.1	27.1	32.8	31.0	32.2	30.5	32.6	27.6	32.3	31.9	32.5	29.7	33.2	30.9	31.3	31.5	30.9	32.6	34.6	29.4	34.6	34.6	27.6	32.1	32.9	31.9	32.1	32.7	31.0	30.8	32.0	32.1	32.8	35.0	32.1	28.3	27.5
EU564186.1_Hop_stunt_viroid_isolate_soV1_complete_genome	30.8	32.4	29.3	33.9	33.7	32.0	32.1	36.4	33.9	35.0	36.4	32.1	32.1	28.0	35.0	32.7	34.4	30.8	33.7	28.3	33.8	33.4	33.8	30.2	33.7	30.9	31.2	31.4	31.3	34.4	36.4	30.2	36.4	36.4	28.0	33.7	34.1	31.6	33.7	33.6	32.2	31.9	31.8	33.7	33.6	36.9	33.7	28.8	28.7
EU564187.1_Hop_stunt_viroid_isolate_soR2_complete_genome	31.8	32.4	29.5	33.9	33.7	32.1	32.1	35.0	33.9	33.5	35.0	32.1	32.1	27.7	34.0	32.0	33.2	31.0	33.7	28.5	32.7	32.3	32.8	30.6	33.7	31.4	31.8	31.6	31.3	33.2	35.0	30.4	35.0	35.0	28.3	32.6	33.7	32.1	32.6	32.8	32.5	32.2	32.8	32.6	33.3	35.4	32.6	29.4	29.5
EU564188.1_Hop_stunt_viroid_isolate_soWn3_complete_genome	31.4	32.0	29.1	33.5	33.3	31.7	31.7	34.6	33.5	33.2	34.6	31.7	31.7	27.3	33.6	31.7	32.9	30.6	33.3	28.2	32.4	32.0	32.5	30.2	33.3	31.0	31.4	31.2	30.9	32.9	34.6	30.0	34.6	34.6	27.9	32.2	33.3	31.8	32.2	32.8	32.2	31.8	32.4	32.2	32.9	35.1	32.2	29.0	29.1
EU559703.1_Hop_stunt_viroid_isolate_Tahiti_lime_5_complete_genome	31.8	32.4	29.5	33.9	33.7	32.1	32.1	35.0	33.9	33.5	35.0	32.1	32.1	27.7	34.0	32.0	33.2	31.0	33.7	28.5	32.7	32.3	32.8	30.6	33.7	31.4	31.8	31.6	31.3	33.2	35.0	30.4	35.0	35.0	28.3	32.6	33.7	32.1	32.6	32.8	32.5	32.2	32.8	32.6	33.3	35.4	32.6	29.4	29.5
EU559704.1_Hop_stunt_viroid_isolate_Tahiti_lime_7_complete_genome	31.8	32.4	29.5	33.9	33.7	32.1	32.1	35.0	33.9	33.5	35.0	32.1	32.1	27.7	34.0	32.0	33.2	31.0	33.7	28.5	32.7	32.3	32.8	30.6	33.7	31.4	31.8	31.6	31.3	33.2	35.0	30.4	35.0	35.0	28.3	32.6	33.7	32.1	32.6	32.8	32.5	32.2	32.8	32.6	33.3	35.4	32.6	29.4	29.5
EU559705.1_Hop_stunt_viroid_isolate_Tahiti_lime_8_complete_genome	31.8	32.4	29.5	33.9	33.7	32.1	32.1	35.0	33.9	33.5	35.0	32.1	32.1	27.7	34.0	32.0	33.2	31.0	33.7	28.5	32.7	32.3	32.8	30.6	33.7	31.4	31.8	31.6	31.3	33.2	35.0	30.4	35.0	35.0	28.3	32.6	33.7	32.1	32.6	32.8	32.5	32.2	32.8	32.6	33.3	35.4	32.6	29.4	29.5
EU559706.1_Hop_stunt_viroid_isolate_Tahiti_lime_11_complete_genome	31.8	32.4	29.5	33.9	33.7	32.1	32.1	35.0	33.9	33.5	35.0	32.1	32.1	27.7	34.0	32.0	33.2	31.0	33.7	28.5	32.7	32.3	32.8	30.6	33.7	31.4	31.8	31.6	31.3	33.2	35.0	30.4	35.0	35.0	28.3	32.6	33.7	32.1	32.6	32.8	32.5	32.2	32.8	32.6	33.3	35.4	32.6	29.4	29.5
EU647233.1_Hop_stunt_viroid_isolate_shay01_complete_genome	31.0	32.4	28.5	33.7	33.5	32.0	32.1	34.8	33.7	33.5	34.8	32.1	32.1	27.4	34.2	32.3	33.9	31.0	33.7	27.3	34.0	33.6	33.7	30.1	33.5	30.4	31.4	31.1	31.3	33.0	34.8	29.8	34.8	34.8	27.7	33.6	33.1	31.6	33.6	33.2	31.4	31.6	31.2	33.6	33.3	35.5	33.6	28.2	28.5
EU872277.1_Hop_stunt_viroid_isolate_HSVd(E117)_complete_genome	31.9	32.4	29.5	33.9	33.7	32.1	32.1	35.0	33.9	33.5	35.0	32.1	32.1	27.7	34.0	32.0	33.2	31.1	33.7	28.5	32.7	32.3	32.8	30.6	33.7	31.5	31.9	31.6	31.3	33.2	35.0	30.5	35.0	35.0	28.3	32.6	33.7	32.1	32.6	32.8	32.5	32.3	32.9	32.6	33.3	35.4	32.6	29.4	29.5
EU931255.1_Hop_stunt_viroid_isolate_HSVdIIb_(8141)_complete_genome	32.4	33.1	29.3	34.8	34.1	32.5	32.8	36.0	34.8	34.4	36.0	32.8	32.8	27.7	34.3	32.1	33.3	30.6	34.1	28.4	33.4	32.9	33.4	30.7	34.1	31.5	31.4	32.4	32.2	34.1	36.0	30.5	36.0	36.0	28.3	33.2	34.6	32.5	33.2	33.4	32.6	31.8	32.9	33.2	33.7	36.4	33.2	29.2	29.1
EU931256.1_Hop_stunt_viroid_isolate_HSVdIIa_(81511)_complete_genome	31.7	31.8	28.7	33.0	32.9	31.4	31.5	34.6	33.0	32.7	34.6	31.5	31.5	26.9	32.6	31.4	32.7	30.5	32.4	27.7	32.7	32.0	32.0	29.8	32.9	30.7	31.2	30.8	30.2	32.4	34.6	29.3	34.6	34.6	27.5	32.2	32.8	31.5	32.2	32.5	31.5	31.1	32.2	32.2	32.4	35.4	32.2	28.8	28.4
EU931257.1_Hop_stunt_viroid_isolate_HSVdIIa_(8153an)_complete_genome	32.0	32.2	29.3	33.4	33.3	31.8	31.9	34.7	33.4	32.7	34.7	31.9	31.9	27.5	33.3	31.7	33.0	30.8	33.3	28.3	32.7	32.0	32.2	30.4	33.3	31.2	31.5	31.4	30.8	32.4	34.7	29.9	34.7	34.7	27.8	32.3	33.3	31.9	32.3	32.5	32.1	31.7	32.8	32.3	32.8	35.4	32.3	29.4	29.3
EU931258.1_Hop_stunt_viroid_isolate_HSVdIIa_(8168)_complete_genome	32.0	32.2	29.3	33.7	33.3	31.6	31.9	35.3	33.7	33.2	35.3	31.9	31.9	27.9	33.3	31.7	33.0	30.5	33.3	28.3	32.7	31.7	32.0	30.1	33.3	30.9	31.3	31.6	31.1	32.9	35.3	29.7	35.3	35.3	27.5	32.3	33.5	31.7	32.3	32.2	31.8	31.5	32.5	32.3	32.8	36.0	32.3	29.2	29.0
EU931259.1_Hop_stunt_viroid_isolate_HSVdIIc_(8167)_complete_genome	32.4	32.3	28.4	33.7	33.1	31.7	32.0	34.5	33.7	32.7	34.5	32.0	32.0	27.4	32.6	31.2	32.5	30.8	32.5	27.8	32.6	32.2	32.7	29.7	33.1	30.9	31.5	31.1	30.8	32.5	34.5	29.7	34.5	34.5	27.9	32.4	32.6	31.8	32.4	33.0	31.0	31.0	31.9	32.4	32.7	34.9	32.4	28.5	27.7
EU931260.1_Hop_stunt_viroid_isolate_HSVdIIa_(817)_complete_genome	31.8	32.4	28.8	33.4	32.8	31.3	32.1	35.3	33.4	33.2	35.3	32.1	32.1	27.7	32.8	31.2	32.5	30.3	32.8	27.9	32.2	32.0	32.2	29.9	32.8	30.7	31.1	31.4	30.8	32.9	35.3	29.5	35.3	35.3	27.3	31.8	33.3	31.4	31.8	32.5	31.6	31.2	32.3	31.8	32.4	36.0	31.8	28.9	28.8
EU937524.1_Hop_stunt_viroid_clone_alm426_complete_genome	32.5	33.2	29.8	34.4	34.0	32.5	32.8	35.3	34.4	34.4	35.3	32.8	32.8	28.0	33.3	31.5	32.7	31.9	33.6	28.4	33.1	33.5	33.2	30.6	34.0	30.8	32.6	31.9	31.1	34.1	35.3	30.4	35.3	35.3	28.4	32.9	33.2	32.6	32.9	33.5	32.0	32.2	32.5	32.9	33.6	35.7	32.9	29.7	29.1
EU937525.1_Hop_stunt_viroid_clone_alm1261_complete_genome	32.5	33.2	29.8	34.4	34.0	32.5	32.8	35.3	34.4	34.4	35.3	32.8	32.8	28.0	33.3	31.5	32.7	31.9	33.6	28.4	33.1	33.5	33.2	30.6	34.0	30.8	32.6	31.9	31.1	34.1	35.3	30.4	35.3	35.3	28.4	32.9	33.2	32.6	32.9	33.5	32.0	32.2	32.5	32.9	33.6	35.7	32.9	29.7	29.1
FJ004236.1_Hop_stunt_viroid_clone_8153_complete_genome	31.8	31.9	28.3	33.4	32.8	31.3	31.6	34.2	33.4	32.1	34.2	31.6	31.6	26.7	32.1	31.0	32.2	30.1	32.3	27.6	32.8	32.0	32.3	29.4	32.8	30.2	30.8	30.5	30.6	31.8	34.2	28.9	34.2	34.2	27.6	32.4	32.4	31.4	32.4	32.6	31.1	30.7	31.8	32.4	32.4	34.9	32.4	28.4	28.1
FJ004237.1_Hop_stunt_viroid_clone_8164_complete_genome	32.4	32.6	29.4	34.1	33.7	32.0	32.3	35.7	34.1	33.6	35.7	32.3	32.3	28.0	33.7	32.2	33.4	30.8	33.7	28.4	33.2	32.2	32.4	30.5	33.7	31.3	31.5	32.0	31.5	33.3	35.7	30.1	35.7	35.7	27.7	32.7	33.9	32.1	32.7	32.7	32.2	31.6	32.9	32.7	33.3	36.4	32.7	29.3	29.2
FJ446479.1_Hop_stunt_viroid_isolate_SC_clone_1_complete_genome	31.6	32.2	29.3	33.7	33.5	31.8	31.9	34.7	33.7	33.2	34.7	31.9	31.9	27.5	33.7	31.7	33.0	30.8	33.5	28.3	32.5	32.1	32.6	30.4	33.5	31.2	31.5	31.4	31.1	33.0	34.7	30.2	34.7	34.7	28.1	32.3	33.5	31.9	32.3	32.6	32.3	31.9	32.5	32.3	33.1	35.2	32.3	29.2	29.3
FJ446480.1_Hop_stunt_viroid_isolate_SC_clone_2_complete_genome	31.6	32.2	29.3	33.7	33.5	31.8	31.9	34.7	33.7	33.2	34.7	31.9	31.9	27.5	33.7	31.7	33.0	30.8	33.5	28.3	32.5	32.1	32.6	30.4	33.5	31.2	31.5	31.4	31.1	33.0	34.7	30.2	34.7	34.7	28.1	32.3	33.5	31.9	32.3	32.6	32.3	31.9	32.5	32.3	33.1	35.2	32.3	29.2	29.3
FJ446481.1_Hop_stunt_viroid_isolate_SC_clone_3_complete_genome	30.5	32.1	29.4	33.6	33.4	31.7	31.8	35.3	33.6	34.2	35.3	31.8	31.8	28.1	34.6	31.7	33.2	30.8	33.3	28.5	32.7	32.7	33.0	29.9	33.4	30.6	31.2	31.1	31.0	33.9	35.3	29.6	35.3	35.3	28.0	32.6	33.7	31.3	32.6	32.5	31.9	31.9	31.5	32.6	33.3	35.7	32.6	29.0	28.9
FJ465506.1_Hop_stunt_viroid_strain_yellow_corky_vein_complete_genome	31.8	32.4	29.3	33.7	33.5	32.1	32.1	34.7	33.7	33.2	34.7	32.1	32.1	27.5	33.7	31.7	33.0	31.0	33.5	28.3	32.5	32.3	32.8	30.6	33.5	31.4	31.8	31.6	31.1	33.0	34.7	30.4	34.7	34.7	28.3	32.3	33.7	32.1	32.3	32.8	32.5	32.2	32.8	32.3	33.1	35.2	32.3	29.4	29.5
FJ465507.1_Hop_stunt_viroid_strain_split_bark_complete_genome	32.1	32.0	28.1	32.9	32.8	31.4	31.7	34.1	32.9	32.4	34.1	31.7	31.7	27.1	32.1	30.7	31.9	30.7	32.7	27.5	32.2	31.8	32.1	29.6	32.8	30.9	31.4	30.8	30.3	32.1	34.1	29.7	34.1	34.1	27.3	31.6	32.4	31.5	31.6	32.2	31.0	31.2	32.2	31.6	32.4	35.1	31.5	28.2	28.1
FJ626868.1_Hop_stunt_viroid_isolate_f_complete_genome	32.0	31.6	28.2	32.8	32.8	31.2	31.3	33.9	32.8	32.2	33.9	31.3	31.3	27.1	32.1	30.7	32.0	30.8	32.8	27.6	32.3	31.9	32.2	29.4	32.8	30.7	31.2	30.6	30.1	32.0	33.9	29.4	33.9	33.9	27.4	31.6	32.2	31.3	31.6	32.2	30.8	31.2	32.0	31.6	32.4	34.9	31.6	28.3	27.9
FJ773268.1_Hop_stunt_viroid_clone_A221_complete_genome	29.1	30.4	26.7	31.4	31.6	30.1	30.4	29.6	31.4	28.6	29.6	30.1	30.1	25.2	30.7	28.2	28.8	31.0	32.2	26.2	28.7	28.9	28.8	28.7	31.6	29.4	31.5	28.2	29.0	28.6	29.6	29.7	29.6	29.6	26.1	28.4	30.0	30.0	28.4	28.4	30.2	31.0	29.3	28.4	31.2	30.2	28.4	27.1	28.7
FJ773269.1_Hop_stunt_viroid_clone_A225_complete_genome	29.3	30.4	27.2	31.6	31.2	29.4	30.1	30.7	31.6	30.4	30.7	30.1	30.1	25.8	31.0	27.1	28.5	30.1	30.9	26.2	28.2	28.3	29.0	28.6	31.2	28.7	30.8	28.1	28.4	30.2	30.7	30.0	30.7	30.7	25.6	28.5	29.2	29.6	28.5	28.6	30.3	30.2	30.0	28.5	30.5	30.7	28.4	26.6	28.3
FJ773270.1_Hop_stunt_viroid_clone_A3521_complete_genome	32.0	32.7	29.4	34.2	34.0	32.3	32.4	34.9	34.2	33.4	34.9	32.4	32.4	27.6	33.6	31.9	33.2	30.9	34.0	28.4	33.0	32.6	33.1	30.5	34.0	31.3	31.7	31.5	31.6	33.2	34.9	30.3	34.9	34.9	28.5	32.8	33.6	32.4	32.8	33.1	32.5	32.1	32.7	32.8	33.6	35.4	32.8	29.3	29.4
FJ773271.1_Hop_stunt_viroid_clone_A3523_complete_genome	32.4	33.0	29.0	34.4	33.7	32.4	32.7	34.7	34.4	33.2	34.7	32.7	32.7	27.4	33.3	31.6	32.9	30.5	33.7	28.1	33.2	33.1	33.3	30.6	33.7	31.1	31.3	31.8	31.8	32.9	34.7	30.1	34.7	34.7	28.1	32.8	33.7	32.5	32.8	33.3	32.3	31.5	32.5	32.8	33.3	35.4	32.8	29.1	28.8
FJ773272.1_Hop_stunt_viroid_clone_A3524_complete_genome	32.0	32.7	29.4	34.2	34.0	32.3	32.4	34.9	34.2	33.4	34.9	32.4	32.4	27.6	33.6	31.9	33.2	30.9	34.0	28.4	33.0	32.6	33.1	30.5	34.0	31.3	31.7	31.5	31.6	33.2	34.9	30.3	34.9	34.9	28.5	32.8	33.6	32.4	32.8	33.1	32.5	32.1	32.7	32.8	33.6	35.4	32.8	29.3	29.4
FJ773273.1_Hop_stunt_viroid_clone_A3525_complete_genome	32.0	32.7	29.4	34.2	34.0	32.3	32.4	34.9	34.2	33.4	34.9	32.4	32.4	27.6	33.6	31.9	33.2	30.9	34.0	28.4	33.0	32.6	33.1	30.5	34.0	31.3	31.7	31.5	31.6	33.2	34.9	30.3	34.9	34.9	28.5	32.8	33.6	32.4	32.8	33.1	32.5	32.1	32.7	32.8	33.6	35.4	32.8	29.3	29.4
FJ974079.1_Hop_stunt_viroid_isolate_Kernitsa327_complete_genome	31.9	32.0	28.2	33.1	33.1	31.6	32.3	33.1	33.1	31.5	33.1	32.3	32.3	26.5	32.9	31.2	32.5	30.0	33.0	27.3	32.6	32.3	32.6	29.8	33.1	30.8	30.8	31.3	30.4	31.3	33.1	29.7	33.1	33.1	27.3	32.1	33.3	31.7	32.1	32.6	31.6	31.0	32.1	32.1	32.7	33.8	32.1	28.3	28.7
GQ246198.1_Hop_stunt_viroid_isolate_IIaS1S3_complete_genome	31.8	32.4	29.5	33.9	33.7	32.1	32.1	35.0	33.9	33.5	35.0	32.1	32.1	27.7	34.0	32.0	33.2	31.0	33.7	28.5	32.7	32.3	32.8	30.6	33.7	31.4	31.8	31.6	31.3	33.2	35.0	30.4	35.0	35.0	28.3	32.6	33.7	32.1	32.6	32.8	32.5	32.2	32.8	32.6	33.3	35.4	32.6	29.4	29.5
GQ246199.1_Hop_stunt_viroid_isolate_IIaS4_complete_genome	31.8	32.4	29.3	33.9	33.5	31.8	32.1	35.3	33.9	33.8	35.3	32.1	32.1	27.9	33.7	31.7	33.0	30.8	33.5	28.3	32.5	32.1	32.6	30.4	33.5	31.2	31.5	31.9	31.3	33.5	35.3	30.2	35.3	35.3	28.1	32.3	34.0	31.9	32.3	32.6	32.3	31.9	32.5	32.3	33.1	35.7	32.3	29.2	29.3
GQ246200.1_Hop_stunt_viroid_isolate_IIbS2_complete_genome	32.4	33.1	29.3	34.8	34.1	32.5	32.8	36.0	34.8	34.4	36.0	32.8	32.8	27.7	34.3	32.1	33.3	30.6	34.1	28.4	33.4	33.0	33.5	30.7	34.1	31.5	31.4	32.4	32.2	34.2	36.0	30.5	36.0	36.0	28.4	33.2	34.6	32.5	33.2	33.5	32.6	31.8	32.9	33.2	33.7	36.4	33.2	29.2	29.1
GQ246201.1_Hop_stunt_viroid_isolate_IIcS2_complete_genome	32.5	32.4	28.2	33.8	33.2	31.8	32.1	34.6	33.8	32.8	34.6	32.1	32.1	27.1	32.8	31.0	32.2	30.5	32.6	27.6	32.3	31.9	32.5	29.7	33.2	30.9	31.3	31.5	30.9	32.6	34.6	29.4	34.6	34.6	27.6	32.1	32.9	31.9	32.1	32.7	31.0	30.8	32.0	32.1	32.8	35.0	32.1	28.3	27.5
GQ254645.1_Hop_stunt_viroid_isolate_IIcS1_complete_genome	32.3	32.7	28.0	33.6	32.9	31.6	31.9	34.6	33.6	32.8	34.6	31.9	31.9	27.1	32.5	30.7	32.0	30.5	32.4	27.6	32.3	31.9	32.2	29.7	32.9	30.9	31.1	31.5	30.9	32.6	34.6	29.4	34.6	34.6	27.6	32.1	32.9	31.7	32.1	32.5	30.8	30.5	31.8	32.1	33.0	35.0	32.1	28.1	27.3
GQ260203.1_Hop_stunt_viroid_isolate_IIaI22_complete_genome	31.6	32.2	29.3	33.7	33.5	32.3	31.9	34.7	33.7	33.2	34.7	31.9	31.9	27.5	33.7	32.0	33.2	30.8	33.5	28.5	32.7	32.1	33.1	30.4	33.5	31.2	31.5	31.6	31.3	33.0	34.7	30.2	34.7	34.7	28.3	32.3	33.5	31.9	32.3	32.6	32.3	31.9	32.5	32.3	33.6	35.2	32.6	29.2	29.3
GQ260204.1_Hop_stunt_viroid_isolate_IIaI4_complete_genome	32.0	32.2	29.5	33.7	33.5	31.8	31.9	35.3	33.7	33.2	35.3	31.9	31.9	27.7	33.7	32.2	33.5	30.8	33.5	28.5	33.0	32.1	32.6	30.4	33.5	31.4	31.5	31.4	31.1	33.0	35.3	30.2	35.3	35.3	28.1	32.8	33.5	31.9	32.8	32.8	32.3	31.9	33.0	32.8	33.1	35.7	32.8	29.4	29.5
GQ260205.1_Hop_stunt_viroid_isolate_IIbI2_complete_genome	32.5	33.2	29.2	34.6	33.9	32.5	32.8	35.4	34.6	34.3	35.4	32.8	32.8	27.6	34.1	31.8	33.1	30.4	33.9	28.0	33.2	33.3	33.5	30.5	33.9	31.3	31.5	32.3	31.7	34.0	35.4	30.5	35.4	35.4	28.5	33.0	34.4	32.6	33.0	33.5	32.7	31.9	32.9	33.0	33.5	35.9	33.0	29.3	29.2
GQ260206.1_Hop_stunt_viroid_isolate_IIbI1_complete_genome	31.9	31.8	27.8	33.2	32.5	31.2	31.5	33.9	33.2	32.1	33.9	31.5	31.5	26.6	32.1	30.6	31.8	29.9	32.7	27.5	32.9	32.4	32.2	29.4	32.5	30.8	30.7	31.1	30.5	31.8	33.9	29.5	33.9	33.9	27.4	31.7	32.8	31.3	31.7	32.2	30.9	30.6	31.8	31.7	32.1	35.4	31.7	28.0	27.4
GQ260207.1_Hop_stunt_viroid_isolate_IIaI14_complete_genome	32.2	32.3	29.3	33.8	33.7	32.0	32.0	35.4	33.8	33.4	35.4	32.0	32.0	27.5	33.6	32.1	33.3	30.6	33.7	28.4	33.2	32.2	32.7	30.2	33.7	31.2	31.4	31.5	31.2	33.2	35.4	30.0	35.4	35.4	28.2	33.0	33.6	32.1	33.0	33.0	32.2	31.8	32.9	33.0	33.3	35.9	33.0	29.2	29.3
GQ260208.1_Hop_stunt_viroid_isolate_IIaI3_complete_genome	32.0	32.6	29.3	34.1	33.9	32.2	32.3	35.2	34.1	33.7	35.2	32.3	32.3	27.5	33.8	31.8	33.1	30.8	33.9	28.4	32.9	32.5	33.0	30.4	33.9	31.2	31.6	31.7	31.5	33.4	35.2	30.2	35.2	35.2	28.4	32.7	33.8	32.3	32.7	33.0	32.4	32.0	32.6	32.7	33.5	35.6	32.7	29.2	29.3
GQ260209.1_Hop_stunt_viroid_isolate_IIcI4_complete_genome	32.6	32.5	28.2	33.9	33.3	31.9	32.2	34.3	33.9	32.6	34.3	32.2	32.2	27.2	32.8	31.1	32.3	30.6	32.7	27.7	32.4	32.0	32.6	29.8	33.3	31.0	31.4	31.2	31.0	32.3	34.3	29.5	34.3	34.3	27.7	32.2	32.7	32.0	32.2	32.8	31.1	30.8	32.1	32.2	32.8	34.7	32.2	28.4	27.6
GQ923783.1_Hop_stunt_viroid_isolate_IIbI13_complete_genome	32.4	33.0	29.0	35.0	34.4	32.4	32.7	36.0	35.0	34.4	36.0	32.7	32.7	28.0	34.5	31.6	33.3	30.3	34.4	28.1	33.2	32.9	33.2	30.4	34.4	30.9	31.1	32.4	32.4	34.1	36.0	29.9	36.0	36.0	28.1	32.7	34.2	32.5	32.7	33.2	32.1	31.2	32.3	32.7	34.0	36.7	32.7	28.9	28.6
GQ923784.1_Hop_stunt_viroid_isolate_IIcI914_complete_genome	32.5	32.4	28.2	33.8	33.2	31.8	32.1	34.6	33.8	32.8	34.6	32.1	32.1	27.1	32.8	31.0	32.2	30.5	32.6	27.6	32.3	31.9	32.5	29.7	33.2	30.9	31.3	31.5	30.9	32.6	34.6	29.4	34.6	34.6	27.6	32.1	32.9	31.9	32.1	32.7	31.0	30.8	32.0	32.1	32.8	35.0	32.1	28.3	27.5
GQ995464.1_Hop_stunt_viroid_clone_HSVd.PN.9_complete_genome	31.9	32.3	28.2	33.5	33.1	31.9	32.0	34.0	33.5	32.7	34.0	32.0	32.0	27.1	32.8	31.3	32.6	31.1	33.3	27.3	33.2	33.2	33.4	30.4	33.1	30.0	31.6	31.6	31.4	32.5	34.0	29.1	34.0	34.0	27.2	32.2	32.3	31.7	32.2	33.2	30.7	31.3	31.4	32.2	32.9	35.3	32.2	28.3	28.0
GQ995465.1_Hop_stunt_viroid_clone_HSVd.PN.11_complete_genome	31.5	31.9	28.2	33.3	32.4	31.2	31.5	33.3	33.3	32.1	33.3	31.5	31.5	26.7	32.6	30.4	31.6	30.4	32.7	27.3	32.2	32.2	32.7	29.7	32.4	30.1	31.0	31.2	31.2	31.8	33.3	29.1	33.3	33.3	27.5	31.5	32.6	31.1	31.5	32.5	30.7	31.4	31.4	31.5	32.3	34.3	31.5	28.4	28.0
GQ995466.1_Hop_stunt_viroid_clone_HSVd.PN.12_complete_genome	31.5	31.9	28.7	33.3	32.9	31.5	31.5	33.6	33.3	32.3	33.6	31.5	31.5	26.9	32.9	30.9	32.1	30.7	33.2	27.8	32.5	32.2	32.7	30.0	32.9	30.4	31.2	31.2	31.2	32.1	33.6	29.4	33.6	33.6	27.5	31.8	32.6	31.3	31.8	32.5	31.0	31.6	31.7	31.8	32.8	34.6	31.8	28.6	28.2
FJ771011.1_Hop_stunt_viroid_clone_hsvd_J2_complete_genome	32.5	33.2	29.8	34.4	34.0	32.5	32.8	35.3	34.4	34.4	35.3	32.8	32.8	28.0	33.3	31.5	32.7	31.9	33.6	28.4	33.1	33.5	33.2	30.6	34.0	30.8	32.6	31.9	31.1	34.1	35.3	30.4	35.3	35.3	28.4	32.9	33.2	32.6	32.9	33.5	32.0	32.2	32.5	32.9	33.6	35.7	32.9	29.7	29.1
FJ771012.1_Hop_stunt_viroid_clone_hsvd_J1_complete_genome	32.5	33.2	29.8	34.4	34.0	32.5	32.8	35.3	34.4	34.4	35.3	32.8	32.8	28.0	33.3	31.5	32.7	31.9	33.6	28.4	33.1	33.5	33.2	30.6	34.0	30.8	32.6	31.9	31.1	34.1	35.3	30.4	35.3	35.3	28.4	32.9	33.2	32.6	32.9	33.5	32.0	32.2	32.5	32.9	33.6	35.7	32.9	29.7	29.1
FJ771013.1_Hop_stunt_viroid_clone_hsvd_J3_complete_genome	32.5	33.2	30.0	34.7	34.2	32.5	32.8	35.5	34.7	34.6	35.5	32.8	32.8	28.2	33.6	31.7	33.0	31.9	33.8	28.6	33.3	33.5	33.2	30.6	34.2	30.8	32.6	31.9	31.4	34.4	35.5	30.4	35.5	35.5	28.4	33.2	33.2	32.6	33.2	33.5	32.0	32.2	32.5	33.2	33.8	36.0	33.2	29.7	29.1
FJ771014.1_Hop_stunt_viroid_clone_hsvd_J4_complete_genome	32.5	33.2	29.8	34.4	34.0	32.5	32.8	35.3	34.4	34.4	35.3	32.8	32.8	28.0	33.3	31.5	32.7	31.9	33.6	28.4	33.1	33.5	33.2	30.6	34.0	30.8	32.6	31.9	31.1	34.1	35.3	30.4	35.3	35.3	28.4	32.9	33.2	32.6	32.9	33.5	32.0	32.2	32.5	32.9	33.6	35.7	32.9	29.7	29.1
FJ771015.1_Hop_stunt_viroid_clone_hsvd_J5_complete_genome	32.3	33.4	30.0	34.7	34.2	32.8	33.1	35.0	34.7	34.6	35.0	33.1	33.1	28.2	33.6	31.2	32.5	31.7	33.8	28.6	32.8	33.8	33.4	30.8	34.2	31.1	32.4	32.1	31.4	34.4	35.0	30.4	35.0	35.0	28.1	32.6	33.4	32.9	32.6	33.8	32.2	31.9	32.7	32.6	33.8	35.5	32.6	29.9	28.9
FJ771016.1_Hop_stunt_viroid_clone_hsvd_J6_complete_genome	32.3	32.9	29.6	34.2	33.7	32.3	32.6	35.5	34.2	34.6	35.5	32.6	32.6	27.8	33.1	31.7	33.0	31.9	33.3	28.2	33.3	33.8	33.4	30.4	33.7	30.6	32.6	31.6	30.9	34.4	35.5	30.4	35.5	35.5	28.4	33.2	32.9	32.4	33.2	33.8	31.7	32.2	32.2	33.2	33.3	36.0	33.2	29.4	28.9
FJ771017.1_Hop_stunt_viroid_clone_hsvd_J7_complete_genome	32.5	33.2	30.0	34.4	34.2	32.5	32.8	35.3	34.4	34.4	35.3	32.8	32.8	28.2	33.6	31.7	33.0	31.9	33.8	28.6	33.3	33.8	33.4	30.6	34.2	30.8	32.6	31.9	31.1	34.1	35.3	30.4	35.3	35.3	28.4	33.2	33.2	32.6	33.2	33.8	32.0	32.2	32.5	33.2	33.8	35.7	33.2	29.9	29.1
FJ771018.1_Hop_stunt_viroid_clone_hsvd_J8_complete_genome	32.5	33.2	29.6	34.4	34.0	32.5	32.8	35.3	34.4	34.4	35.3	32.8	32.8	27.8	33.3	31.2	32.5	31.7	33.6	28.2	32.8	33.2	32.9	30.6	34.0	30.6	32.4	31.9	31.1	34.1	35.3	30.1	35.3	35.3	28.4	32.6	33.2	32.6	32.6	33.2	32.0	31.9	32.2	32.6	33.6	35.7	32.6	29.4	28.9
FJ771019.1_Hop_stunt_viroid_clone_hsvd_J9_complete_genome	32.3	32.9	29.6	34.2	33.7	32.3	32.6	35.0	34.2	34.1	35.0	32.6	32.6	27.8	33.1	31.2	32.5	31.7	33.3	28.2	32.8	33.2	32.9	30.4	33.7	30.6	32.4	31.6	30.9	33.9	35.0	30.1	35.0	35.0	28.1	32.6	32.9	32.4	32.6	33.2	31.7	31.9	32.2	32.6	33.3	35.5	32.6	29.4	28.9
FJ771020.1_Hop_stunt_viroid_clone_hsvd_J10_complete_genome	32.3	33.2	29.8	34.4	34.0	32.5	32.8	35.0	34.4	34.4	35.0	32.8	32.8	28.0	33.3	31.2	32.5	31.7	33.6	28.4	32.8	33.5	33.2	30.6	34.0	30.8	32.4	31.9	31.1	34.1	35.0	30.4	35.0	35.0	28.1	32.6	33.2	32.6	32.6	33.5	32.0	31.9	32.5	32.6	33.6	35.5	32.6	29.7	28.9
FJ771021.1_Hop_stunt_viroid_clone_hsvd_J11_complete_genome	32.3	32.9	29.6	34.2	33.7	32.3	32.6	35.0	34.2	34.1	35.0	32.6	32.6	27.8	33.1	31.2	32.5	31.7	33.3	28.2	32.8	33.2	32.9	30.4	33.7	30.6	32.4	31.6	30.9	33.9	35.0	30.1	35.0	35.0	28.1	32.6	32.9	32.4	32.6	33.2	31.7	31.9	32.2	32.6	33.3	35.5	32.6	29.4	28.9
FJ771022.1_Hop_stunt_viroid_clone_hsvd_J12_complete_genome	32.3	32.9	29.6	34.2	33.7	32.3	32.6	35.0	34.2	34.1	35.0	32.6	32.6	27.8	33.1	31.2	32.5	31.9	33.3	28.2	32.8	33.2	32.9	30.4	33.7	30.8	32.6	31.6	30.9	33.9	35.0	30.4	35.0	35.0	28.4	32.6	32.9	32.4	32.6	33.2	31.7	32.2	32.2	32.6	33.3	35.5	32.6	29.4	28.9
FJ771023.1_Hop_stunt_viroid_clone_hsvd_J13_complete_genome	32.5	33.2	29.8	34.4	34.0	32.5	32.8	35.3	34.4	34.4	35.3	32.8	32.8	28.0	33.3	31.5	32.7	31.9	33.6	28.4	33.1	33.5	33.2	30.6	34.0	30.8	32.6	31.9	31.1	34.1	35.3	30.4	35.3	35.3	28.4	32.9	33.2	32.6	32.9	33.5	32.0	32.2	32.5	32.9	33.6	35.7	32.9	29.7	29.1
GU825967.1_Hop_stunt_viroid_clone_HSVd1.7_complete_genome	32.4	33.1	29.3	34.8	34.1	32.5	32.8	36.0	34.8	34.4	36.0	32.8	32.8	27.7	34.3	32.1	33.3	30.6	34.1	28.4	33.4	33.0	33.5	30.7	34.1	31.5	31.4	32.4	32.2	34.2	36.0	30.5	36.0	36.0	28.4	33.2	34.6	32.5	33.2	33.5	32.6	31.8	32.9	33.2	33.7	36.4	33.2	29.2	29.1
GU825977.1_Hop_stunt_viroid_clone_HSVd_2.7_complete_genome	31.1	32.5	28.5	33.8	33.6	32.0	32.2	34.9	33.8	33.6	34.9	32.2	32.2	27.5	34.3	33.2	34.8	31.1	33.7	27.4	34.9	33.8	33.9	30.2	33.6	30.4	31.5	31.2	31.4	33.1	34.9	29.9	34.9	34.9	27.8	34.5	33.2	31.7	34.5	33.4	31.5	31.7	31.3	34.5	33.4	35.6	34.5	28.3	28.5
GU825978.1_Hop_stunt_viroid_clone_HSVd1.5_complete_genome	31.2	31.3	28.4	32.8	32.6	31.0	31.0	34.1	32.8	32.1	34.1	31.0	31.0	26.7	32.4	31.2	32.4	30.2	32.1	27.8	32.4	31.4	31.8	29.3	32.6	30.7	30.9	30.3	30.0	31.8	34.1	29.1	34.1	34.1	27.3	32.0	32.1	31.0	32.0	32.0	31.0	30.9	31.7	32.0	32.2	34.8	32.0	28.3	28.0
GU825979.1_Hop_stunt_viroid_clone_HSVd2.6_complete_genome	32.5	32.4	28.2	33.8	33.2	31.8	32.1	34.6	33.8	32.8	34.6	32.1	32.1	27.1	32.8	31.0	32.2	30.5	32.6	27.6	32.3	31.9	32.5	29.7	33.2	30.9	31.3	31.5	30.9	32.6	34.6	29.4	34.6	34.6	27.6	32.1	32.9	31.9	32.1	32.7	31.0	30.8	32.0	32.1	32.8	35.0	32.1	28.3	27.5
HQ386722.1_Hop_stunt_viroid_clone_3RHSV_complete_genome	32.6	33.0	29.2	34.7	34.0	32.4	32.7	35.5	34.7	34.3	35.5	32.7	32.7	27.6	34.1	31.6	32.9	30.8	34.0	28.3	33.0	32.8	33.3	30.6	34.0	31.7	31.6	32.4	32.0	34.0	35.5	30.7	35.5	35.5	28.6	32.8	34.5	32.5	32.8	33.3	32.5	32.0	33.0	32.8	33.6	36.0	32.8	29.1	28.8
HQ386728.1_Hop_stunt_viroid_clone_15RHSV_complete_genome	30.4	30.5	28.2	31.4	31.3	30.2	30.5	29.5	31.4	28.9	29.5	30.3	30.3	26.5	30.7	27.2	28.7	30.0	31.5	26.1	27.9	28.3	28.9	29.3	31.3	28.8	30.3	29.6	29.2	28.9	29.5	28.2	29.5	29.5	26.1	27.8	30.3	30.3	27.8	29.2	30.5	29.6	30.1	27.8	31.2	29.9	27.7	27.8	26.4
HQ447056.1_Hop_stunt_viroid_isolate_092009854_complete_genome	31.4	32.1	28.9	33.3	33.2	31.4	31.8	34.4	33.3	33.3	34.4	31.8	31.8	27.6	33.9	32.7	34.3	30.9	33.1	27.5	34.4	33.6	33.4	29.6	33.2	30.1	31.3	30.6	30.8	33.1	34.4	30.0	34.4	34.4	27.9	33.9	32.5	31.5	33.9	33.5	31.1	31.6	31.6	33.9	32.8	35.1	33.9	28.5	28.4
HQ447057.1_Hop_stunt_viroid_isolate_0920092140hs_complete_genome	32.1	32.8	28.7	34.2	33.3	31.9	32.4	34.1	34.2	32.6	34.1	32.4	32.4	27.2	33.4	31.1	32.4	30.8	33.3	27.8	32.7	32.5	32.7	30.0	33.3	31.0	31.6	31.5	31.6	32.3	34.1	30.0	34.1	34.1	28.1	32.3	33.5	32.0	32.3	32.7	31.8	31.8	32.3	32.3	32.9	34.8	32.3	28.8	28.8
FR865476.1_Hop_stunt_viroid_isolate_Mor4_complete_genome_genomic_RNA	30.0	30.5	26.6	31.2	31.5	30.1	30.3	28.9	31.2	28.7	28.9	30.3	30.3	26.4	31.4	26.9	27.9	30.8	31.4	25.6	27.4	28.8	28.7	28.9	31.5	28.4	31.5	28.8	29.2	28.4	28.9	28.8	28.9	28.9	26.6	27.1	29.7	30.4	27.1	29.0	30.0	30.6	30.0	27.1	31.1	29.4	27.1	25.9	27.6
FR865477.1_Hop_stunt_viroid_isolate_Mor9_complete_genome_genomic_RNA	29.1	30.4	26.7	31.4	31.6	30.1	30.4	29.6	31.4	28.6	29.6	30.1	30.1	25.2	30.7	28.2	28.8	31.0	32.2	26.2	28.7	28.9	28.8	28.7	31.6	29.4	31.5	28.2	29.0	28.6	29.6	29.7	29.6	29.6	26.1	28.4	30.0	30.0	28.4	28.4	30.2	31.0	29.3	28.4	31.2	30.2	28.4	27.1	28.7
FR865478.1_Hop_stunt_viroid_isolate_Mor17_complete_genome_genomic_RNA	30.0	30.5	26.6	31.2	31.5	30.1	30.3	28.9	31.2	28.7	28.9	30.3	30.3	26.4	31.2	27.1	28.2	30.8	31.4	25.6	27.6	29.0	29.0	28.9	31.5	28.4	31.5	28.8	29.2	28.4	28.9	29.1	28.9	28.9	26.6	27.3	29.7	30.4	27.3	29.3	30.0	30.6	30.0	27.3	31.1	29.4	27.3	25.9	27.6
FR865479.1_Hop_stunt_viroid_isolate_Mor24_complete_genome_genomic_RNA	29.8	31.1	27.8	32.4	31.8	30.0	30.9	31.0	32.4	30.5	31.0	30.9	30.9	26.7	31.7	27.7	29.1	29.9	31.4	26.8	28.8	28.6	29.3	28.9	31.8	28.8	30.6	28.8	29.2	30.3	31.0	29.8	31.0	31.0	25.4	29.0	30.0	30.2	29.0	29.1	30.6	30.0	29.8	29.0	31.0	31.0	29.0	27.2	28.6
FR865480.1_Hop_stunt_viroid_isolate_Mor61_complete_genome_genomic_RNA	30.0	30.5	26.6	31.2	31.5	30.1	30.3	28.9	31.2	28.7	28.9	30.3	30.3	26.4	31.2	27.1	28.2	30.8	31.4	25.6	27.6	29.0	29.0	28.9	31.5	28.4	31.5	28.8	29.2	28.4	28.9	29.1	28.9	28.9	26.6	27.3	29.7	30.4	27.3	29.3	30.0	30.6	30.0	27.3	31.1	29.4	27.3	25.9	27.6
JF742601.1_Hop_stunt_viroid_clone_JxC11_complete_genome	32.5	32.4	28.2	33.8	33.2	31.8	32.1	34.6	33.8	32.8	34.6	32.1	32.1	27.1	32.8	31.0	32.2	30.5	32.6	27.6	32.3	31.9	32.5	29.7	33.2	30.9	31.3	31.5	30.9	32.6	34.6	29.4	34.6	34.6	27.6	32.1	32.9	31.9	32.1	32.7	31.0	30.8	32.0	32.1	32.8	35.0	32.1	28.3	27.5
HE575344.1_Hop_stunt_viroid_complete_genome_clone_3590_genomic_RNA	31.6	32.8	29.3	33.7	33.6	31.9	32.0	34.7	33.7	33.2	34.7	32.0	32.0	27.7	33.5	31.8	33.1	31.1	33.6	28.6	32.8	32.4	32.7	30.7	33.6	31.5	31.6	31.4	31.4	33.0	34.7	30.5	34.7	34.7	28.3	32.7	33.5	32.0	32.7	32.7	32.4	32.0	32.6	32.7	33.7	35.2	32.6	29.2	29.3
HE575345.1_Hop_stunt_viroid_complete_genome_clone_3591_genomic_RNA	31.6	32.8	29.3	33.7	33.6	31.9	32.0	34.7	33.7	33.2	34.7	32.0	32.0	27.5	33.3	31.8	32.8	31.1	33.6	28.6	32.6	32.2	32.4	30.7	33.6	31.5	31.6	31.6	31.4	33.0	34.7	30.5	34.7	34.7	28.3	32.4	33.7	32.0	32.4	32.4	32.4	32.0	32.6	32.4	33.7	35.2	32.4	29.2	29.3
HE575346.1_Hop_stunt_viroid_complete_genome_clone_3593_genomic_RNA	31.2	32.3	28.9	33.3	33.1	31.4	31.5	34.2	33.3	32.7	34.2	31.5	31.5	27.5	33.0	31.3	32.6	30.8	33.1	28.2	32.3	31.9	32.2	30.2	33.1	31.0	31.4	30.9	30.9	32.5	34.2	30.2	34.2	34.2	28.1	32.1	33.0	31.5	32.1	32.2	31.9	31.8	32.2	32.1	33.2	34.7	32.1	28.8	29.1
HE575347.1_Hop_stunt_viroid_complete_genome_clone_3643_genomic_RNA	31.4	32.5	29.1	33.5	33.3	31.7	31.7	34.5	33.5	33.0	34.5	31.7	31.7	27.5	33.3	31.6	32.8	31.1	33.3	28.4	32.6	32.2	32.4	30.4	33.3	31.2	31.6	31.1	31.2	32.7	34.5	30.5	34.5	34.5	28.3	32.4	33.3	31.7	32.4	32.4	32.2	32.0	32.4	32.4	33.4	34.9	32.4	29.0	29.3
JQ706342.1_Hop_stunt_viroid_isolate_DP1_dapple_complete_genome	32.5	33.2	29.8	34.4	34.0	32.5	32.8	35.3	34.4	34.4	35.3	32.8	32.8	28.0	33.3	31.5	32.7	31.9	33.6	28.4	33.1	33.5	33.2	30.6	34.0	30.8	32.6	31.9	31.1	34.1	35.3	30.4	35.3	35.3	28.4	32.9	33.2	32.6	32.9	33.5	32.0	32.2	32.5	32.9	33.6	35.7	32.9	29.7	29.1
JQ706343.1_Hop_stunt_viroid_isolate_DP2_dapple_complete_genome	32.5	33.4	30.0	34.7	34.2	32.8	33.1	35.3	34.7	34.4	35.3	33.1	33.1	28.2	33.6	31.5	32.7	31.9	33.8	28.6	33.1	33.5	33.2	30.8	34.2	30.8	32.6	32.1	31.4	34.1	35.3	30.4	35.3	35.3	28.4	32.9	33.4	32.9	32.9	33.5	32.2	32.2	32.5	32.9	33.8	35.7	32.9	29.9	29.4
AB742224.1_Hop_stunt_viroid_genomic_RNA_complete_genome_isolate:_Ind1	31.6	31.7	29.2	33.2	32.8	31.1	31.4	34.9	33.2	33.1	34.9	31.4	31.4	27.4	32.6	32.2	33.4	30.6	32.7	28.3	33.5	32.7	33.0	29.3	32.8	30.4	31.4	30.5	30.5	32.8	34.9	29.5	34.9	34.9	27.9	33.1	32.4	31.2	33.1	33.2	31.0	31.5	32.0	33.1	32.4	35.6	33.1	29.1	28.8
AB742225.1_Hop_stunt_viroid_genomic_RNA_complete_genome_isolate:_Ind2	31.9	32.5	28.7	33.8	33.3	31.9	32.2	33.9	33.8	32.3	33.9	32.2	32.2	27.0	33.2	31.1	32.4	30.8	33.3	27.8	32.5	32.2	32.5	30.0	33.3	31.0	31.6	31.3	31.1	32.1	33.9	30.0	33.9	33.9	27.9	32.1	33.3	32.0	32.1	32.5	31.8	31.8	32.3	32.1	32.9	34.6	32.0	28.8	28.8
JX259397.1_Hop_stunt_viroid_isolate_061.5HSVd_complete_sequence	31.9	32.5	29.5	34.0	33.8	32.1	32.2	34.7	34.0	33.2	34.7	32.2	32.2	27.7	34.1	32.1	33.3	30.8	33.8	28.6	32.8	32.4	32.9	30.7	33.8	31.5	31.5	31.7	31.4	33.0	34.7	30.5	34.7	34.7	28.1	32.7	33.8	32.2	32.7	32.9	32.6	31.9	32.9	32.7	33.4	35.2	32.6	29.5	29.5
JX259398.1_Hop_stunt_viroid_isolate_121.11HSVd_complete_sequence	29.7	31.3	27.8	32.1	32.3	30.8	31.0	30.3	32.1	29.5	30.3	30.8	30.8	26.3	31.4	28.8	29.5	30.9	32.9	27.2	29.4	29.8	29.7	29.3	32.3	30.1	31.4	28.9	29.7	29.5	30.3	29.6	30.3	30.3	26.8	29.1	30.7	30.6	29.1	29.3	30.9	30.9	29.9	29.1	31.9	30.9	29.1	28.2	28.5
JX259399.1_Hop_stunt_viroid_isolate_141.13HSVd_complete_sequence	29.7	31.3	27.8	32.1	32.3	30.8	31.0	30.3	32.1	29.5	30.3	30.8	30.8	26.3	31.4	28.8	29.5	30.9	32.9	27.2	29.4	29.8	29.7	29.3	32.3	30.1	31.4	28.9	29.7	29.5	30.3	29.6	30.3	30.3	26.8	29.1	30.7	30.6	29.1	29.3	30.9	30.9	29.9	29.1	31.9	30.9	29.1	28.2	28.5
JX259400.1_Hop_stunt_viroid_isolate_151.14HSVd_complete_sequence	32.4	33.1	29.3	34.8	34.1	32.5	32.8	36.0	34.8	34.4	36.0	32.8	32.8	27.7	34.3	32.1	33.3	30.6	34.1	28.4	33.4	33.0	33.5	30.7	34.1	31.5	31.4	32.4	32.2	34.2	36.0	30.5	36.0	36.0	28.4	33.2	34.6	32.5	33.2	33.5	32.6	31.8	32.9	33.2	33.7	36.4	33.2	29.2	29.1
JX259401.1_Hop_stunt_viroid_isolate_171.15HSVd_complete_sequence	31.8	32.4	29.5	33.9	33.7	32.1	32.1	35.0	33.9	33.5	35.0	32.1	32.1	27.7	34.0	32.0	33.2	31.0	33.7	28.5	32.7	32.3	32.8	30.6	33.7	31.4	31.8	31.6	31.3	33.2	35.0	30.4	35.0	35.0	28.3	32.6	33.7	32.1	32.6	32.8	32.5	32.2	32.8	32.6	33.3	35.4	32.6	29.4	29.5
JX259402.1_Hop_stunt_viroid_isolate_191.17HSVd_complete_sequence	31.8	32.4	29.5	33.9	33.7	32.1	32.1	35.0	33.9	33.5	35.0	32.1	32.1	27.7	34.0	32.0	33.2	31.0	33.7	28.5	32.7	32.3	32.8	30.6	33.7	31.4	31.8	31.6	31.3	33.2	35.0	30.4	35.0	35.0	28.3	32.6	33.7	32.1	32.6	32.8	32.5	32.2	32.8	32.6	33.3	35.4	32.6	29.4	29.5
JX259403.1_Hop_stunt_viroid_isolate_211.19HSVd_complete_sequence	31.8	32.4	29.5	33.9	33.7	32.1	32.1	35.0	33.9	33.5	35.0	32.1	32.1	27.7	34.0	32.0	33.2	31.0	33.7	28.5	32.7	32.3	32.8	30.6	33.7	31.4	31.8	31.6	31.3	33.2	35.0	30.4	35.0	35.0	28.3	32.6	33.7	32.1	32.6	32.8	32.5	32.2	32.8	32.6	33.3	35.4	32.6	29.4	29.5
JX259404.1_Hop_stunt_viroid_isolate_221.20HSVd_complete_sequence	31.8	32.4	29.5	33.9	33.7	32.1	32.1	35.0	33.9	33.5	35.0	32.1	32.1	27.7	34.0	32.0	33.2	31.0	33.7	28.5	32.7	32.3	32.8	30.6	33.7	31.4	31.8	31.6	31.3	33.2	35.0	30.4	35.0	35.0	28.3	32.6	33.7	32.1	32.6	32.8	32.5	32.2	32.8	32.6	33.3	35.4	32.6	29.4	29.5
JX259405.1_Hop_stunt_viroid_isolate_231.21HSVd_complete_sequence	31.6	32.2	29.3	33.7	33.5	31.8	31.9	34.7	33.7	33.2	34.7	31.9	31.9	27.5	33.7	31.7	33.0	30.8	33.5	28.3	32.5	32.1	32.6	30.4	33.5	31.2	31.5	31.4	31.1	33.0	34.7	30.2	34.7	34.7	28.1	32.3	33.5	31.9	32.3	32.6	32.3	31.9	32.5	32.3	33.1	35.2	32.3	29.2	29.3
JX259406.1_Hop_stunt_viroid_isolate_241.22HSVd_complete_sequence	31.6	32.2	29.3	33.7	33.5	31.8	31.9	34.7	33.7	33.2	34.7	31.9	31.9	27.5	33.7	31.7	33.0	30.8	33.5	28.3	32.5	32.1	32.6	30.4	33.5	31.2	31.5	31.4	31.1	33.0	34.7	30.2	34.7	34.7	28.1	32.3	33.5	31.9	32.3	32.6	32.3	31.9	32.5	32.3	33.1	35.2	32.3	29.2	29.3
JX259407.1_Hop_stunt_viroid_isolate_251.23HSVd_complete_sequence	31.8	32.4	29.5	33.9	33.7	32.1	32.1	35.0	33.9	33.5	35.0	32.1	32.1	27.7	34.0	32.0	33.2	31.0	33.7	28.5	32.7	32.3	32.8	30.6	33.7	31.4	31.8	31.6	31.3	33.2	35.0	30.4	35.0	35.0	28.3	32.6	33.7	32.1	32.6	32.8	32.5	32.2	32.8	32.6	33.3	35.4	32.6	29.4	29.5
JX259408.1_Hop_stunt_viroid_isolate_071.25HSVd_complete_sequence	31.8	32.4	29.5	33.9	33.7	32.1	32.1	35.0	33.9	33.5	35.0	32.1	32.1	27.7	34.0	32.0	33.2	31.0	33.7	28.5	32.7	32.3	32.8	30.6	33.7	31.4	31.8	31.6	31.3	33.2	35.0	30.4	35.0	35.0	28.3	32.6	33.7	32.1	32.6	32.8	32.5	32.2	32.8	32.6	33.3	35.4	32.6	29.4	29.5
JX259409.1_Hop_stunt_viroid_isolate_121.26HSVd_complete_sequence	31.6	32.2	29.3	33.7	33.5	31.8	31.9	35.0	33.7	33.5	35.0	31.9	31.9	27.5	33.7	31.7	33.0	30.8	33.5	28.3	32.7	32.3	32.6	30.4	33.5	31.2	31.5	31.4	31.1	33.2	35.0	30.2	35.0	35.0	28.1	32.6	33.5	31.9	32.6	32.6	32.3	31.9	32.5	32.6	33.1	35.4	32.6	29.2	29.3
JX259410.1_Hop_stunt_viroid_isolate_131.27HSVd_complete_sequence	31.8	32.4	29.2	33.9	33.7	32.0	32.1	34.7	33.9	33.2	34.7	32.1	32.1	27.4	33.3	31.6	32.9	30.7	33.7	28.2	32.7	32.3	32.8	30.3	33.7	31.1	31.5	31.2	31.3	32.9	34.7	30.1	34.7	34.7	28.2	32.6	33.3	32.1	32.6	32.8	32.2	31.9	32.5	32.6	33.3	35.1	32.6	29.1	29.2
JX259411.1_Hop_stunt_viroid_isolate_191.28HSVd_complete_sequence	31.8	32.4	29.5	33.9	33.7	32.1	32.1	35.0	33.9	33.5	35.0	32.1	32.1	27.7	34.0	32.0	33.2	31.0	33.7	28.5	32.7	32.3	32.8	30.6	33.7	31.4	31.8	31.6	31.3	33.2	35.0	30.4	35.0	35.0	28.3	32.6	33.7	32.1	32.6	32.8	32.5	32.2	32.8	32.6	33.3	35.4	32.6	29.4	29.5
JX259412.1_Hop_stunt_viroid_isolate_181.29HSVd_complete_sequence	31.8	32.4	29.5	33.9	33.7	32.1	32.1	35.3	33.9	33.8	35.3	32.1	32.1	27.7	34.0	32.0	33.2	31.0	33.7	28.5	32.7	32.3	32.8	30.6	33.7	31.4	31.8	31.9	31.3	33.5	35.3	30.4	35.3	35.3	28.3	32.6	34.0	32.1	32.6	32.8	32.5	32.2	32.8	32.6	33.3	35.7	32.6	29.4	29.5
JX259413.1_Hop_stunt_viroid_isolate_221.30HSVd_complete_sequence	31.8	32.4	29.5	33.9	33.7	32.1	32.1	35.0	33.9	33.5	35.0	32.1	32.1	27.7	34.0	32.0	33.2	31.0	33.7	28.5	32.7	32.3	32.8	30.6	33.7	31.4	31.8	31.6	31.3	33.2	35.0	30.4	35.0	35.0	28.3	32.6	33.7	32.1	32.6	32.8	32.5	32.2	32.8	32.6	33.3	35.4	32.6	29.4	29.5
JX259414.1_Hop_stunt_viroid_isolate_072.21HSVd_complete_sequence	31.8	32.4	29.5	33.9	33.7	32.1	32.1	35.0	33.9	33.5	35.0	32.1	32.1	27.7	34.0	32.0	33.2	31.0	33.7	28.5	32.7	32.3	32.8	30.6	33.7	31.4	31.8	31.6	31.3	33.2	35.0	30.4	35.0	35.0	28.3	32.6	33.7	32.1	32.6	32.8	32.5	32.2	32.8	32.6	33.3	35.4	32.6	29.4	29.5
JX259415.1_Hop_stunt_viroid_isolate_122.22HSVd_complete_sequence	31.8	32.4	29.5	33.9	33.7	32.1	32.1	35.0	33.9	33.5	35.0	32.1	32.1	27.7	34.0	32.0	33.2	31.0	33.7	28.5	32.7	32.3	32.8	30.6	33.7	31.4	31.8	31.6	31.3	33.2	35.0	30.4	35.0	35.0	28.3	32.6	33.7	32.1	32.6	32.8	32.5	32.2	32.8	32.6	33.3	35.4	32.6	29.4	29.5
JX259416.1_Hop_stunt_viroid_isolate_132.23HSVd_complete_sequence	31.8	32.4	29.5	33.9	33.7	32.1	32.1	35.0	33.9	33.5	35.0	32.1	32.1	27.7	34.0	32.0	33.2	31.0	33.7	28.5	32.7	32.3	32.8	30.6	33.7	31.4	31.8	31.6	31.3	33.2	35.0	30.4	35.0	35.0	28.3	32.6	33.7	32.1	32.6	32.8	32.5	32.2	32.8	32.6	33.3	35.4	32.6	29.4	29.5
JX259417.1_Hop_stunt_viroid_isolate_192.24HSVd_complete_sequence	30.8	31.9	29.3	33.4	33.3	31.5	31.6	35.3	33.4	34.2	35.3	31.6	31.6	28.0	34.5	31.4	33.0	30.6	33.2	28.4	32.5	32.4	32.8	29.8	33.3	30.5	31.0	31.1	30.8	33.9	35.3	29.9	35.3	35.3	27.8	32.3	33.8	31.4	32.3	32.9	31.8	31.7	31.8	32.3	33.1	35.7	32.3	28.9	28.7
JX237453.1_Hop_stunt_viroid_isolate_Cache1002_complete_genome	30.8	32.5	29.5	34.0	33.8	32.1	32.2	36.3	34.0	35.2	36.3	32.2	32.2	28.2	35.0	32.7	34.3	30.4	33.7	28.5	33.8	33.7	34.0	30.3	33.8	31.0	30.8	31.5	31.4	34.7	36.3	30.4	36.3	36.3	27.6	33.6	34.2	31.7	33.6	33.5	32.3	31.6	31.8	33.6	33.7	36.8	33.6	29.0	28.9
JX237454.1_Hop_stunt_viroid_isolate_Cache1004_complete_genome	31.8	32.4	29.3	33.9	33.5	31.8	32.1	35.3	33.9	33.8	35.3	32.1	32.1	27.9	33.7	31.7	33.0	30.8	33.5	28.3	32.5	32.1	32.6	30.4	33.5	31.2	31.5	31.9	31.3	33.5	35.3	30.2	35.3	35.3	28.1	32.3	34.0	31.9	32.3	32.6	32.3	31.9	32.5	32.3	33.1	35.7	32.3	29.2	29.3
JX237455.1_Hop_stunt_viroid_isolate_Cache1005_complete_genome	31.8	32.4	29.5	33.9	33.7	32.1	32.1	34.5	33.9	33.0	34.5	32.1	32.1	27.7	33.7	31.5	32.7	31.0	33.7	28.5	32.5	32.1	32.3	30.6	33.7	31.2	31.8	31.6	31.3	32.7	34.5	30.2	34.5	34.5	28.1	32.1	33.5	32.1	32.1	32.3	32.3	31.9	32.5	32.1	33.3	35.2	32.1	29.4	29.3
JX237456.1_Hop_stunt_viroid_isolate_Cache1006_complete_genome	31.9	32.5	29.3	34.0	33.8	32.1	32.2	35.1	34.0	33.6	35.1	32.2	32.2	27.5	33.7	31.7	33.0	30.8	33.8	28.3	32.8	32.4	32.9	30.4	33.8	31.2	31.5	31.6	31.4	33.3	35.1	30.2	35.1	35.1	28.3	32.7	33.7	32.2	32.7	32.9	32.3	31.9	32.5	32.7	33.4	35.5	32.6	29.2	29.3
JX418270.1_Hop_stunt_viroid_isolate_HSVdIIa_(HA1)_complete_genome	31.8	32.4	29.5	33.9	33.7	32.1	32.1	35.0	33.9	33.4	35.0	32.1	32.1	27.7	34.0	32.0	33.2	31.0	33.7	28.5	32.7	32.2	32.8	30.6	33.7	31.4	31.8	31.6	31.3	33.2	35.0	30.4	35.0	35.0	28.2	32.6	33.7	32.1	32.6	32.8	32.5	32.2	32.8	32.6	33.3	35.4	32.6	29.4	29.5
JX418271.1_Hop_stunt_viroid_isolate_HSVdIIa_(HB1)_complete_genome	31.8	32.4	29.5	33.9	33.7	32.1	32.1	35.0	33.9	33.5	35.0	32.1	32.1	27.7	34.0	32.0	33.2	31.0	33.7	28.5	32.7	32.3	32.8	30.6	33.7	31.4	31.8	31.6	31.3	33.2	35.0	30.4	35.0	35.0	28.3	32.6	33.7	32.1	32.6	32.8	32.5	32.2	32.8	32.6	33.3	35.4	32.6	29.4	29.5
JX430795.1_Hop_stunt_viroid_isolate_HK3_complete_genome	32.8	33.3	29.0	34.7	34.0	32.6	32.9	35.7	34.7	33.6	35.7	32.9	32.9	27.9	33.8	31.4	33.2	30.0	34.0	28.1	32.7	32.5	32.7	30.6	34.0	31.4	30.8	32.0	32.0	33.3	35.7	29.9	35.7	35.7	27.6	32.3	33.9	32.7	32.3	33.0	32.3	31.0	33.0	32.3	33.6	36.4	32.3	29.1	28.8
JX430796.1_Hop_stunt_viroid_isolate_HH3_complete_genome	32.6	33.0	29.0	34.4	33.7	32.4	32.7	35.4	34.4	33.3	35.4	32.7	32.7	27.9	33.6	31.1	32.9	30.0	33.7	28.1	32.5	32.2	32.5	30.4	33.7	31.1	30.8	31.8	31.8	33.1	35.4	29.7	35.4	35.4	27.3	32.1	33.7	32.5	32.1	32.7	32.1	30.8	32.8	32.1	33.3	36.2	32.0	29.1	28.8
JX430797.1_Hop_stunt_viroid_isolate_HG3_complete_genome	31.8	32.4	29.5	33.9	33.7	32.1	32.1	35.0	33.9	33.4	35.0	32.1	32.1	27.7	34.0	32.0	33.2	31.0	33.7	28.5	32.7	32.2	32.8	30.6	33.7	31.4	31.8	31.6	31.3	33.2	35.0	30.4	35.0	35.0	28.2	32.6	33.7	32.1	32.6	32.8	32.5	32.2	32.8	32.6	33.3	35.4	32.6	29.4	29.5
JX430798.1_Hop_stunt_viroid_isolate_HI3_complete_genome	32.5	32.4	28.2	33.8	33.2	31.8	32.1	34.6	33.8	32.8	34.6	32.1	32.1	27.1	32.8	31.0	32.2	30.5	32.6	27.6	32.3	31.9	32.5	29.7	33.2	30.9	31.3	31.5	30.9	32.6	34.6	29.4	34.6	34.6	27.6	32.1	32.9	31.9	32.1	32.7	31.0	30.8	32.0	32.1	32.8	35.0	32.1	28.3	27.5
JX430799.1_Hop_stunt_viroid_isolate_HL3_complete_genome	32.5	32.4	28.2	33.8	33.2	31.8	32.1	34.6	33.8	32.8	34.6	32.1	32.1	27.1	32.8	31.0	32.2	30.5	32.6	27.6	32.3	31.9	32.5	29.7	33.2	30.9	31.3	31.5	30.9	32.6	34.6	29.4	34.6	34.6	27.6	32.1	32.9	31.9	32.1	32.7	31.0	30.8	32.0	32.1	32.8	35.0	32.1	28.3	27.5
JX430800.1_Hop_stunt_viroid_isolate_HJ3_complete_genome	31.8	32.4	29.5	33.9	33.7	32.1	32.1	35.0	33.9	33.4	35.0	32.1	32.1	27.7	34.0	32.0	33.2	31.0	33.7	28.5	32.7	32.2	32.8	30.6	33.7	31.4	31.8	31.6	31.3	33.2	35.0	30.4	35.0	35.0	28.2	32.6	33.7	32.1	32.6	32.8	32.5	32.2	32.8	32.6	33.3	35.4	32.6	29.4	29.5
JQ080271.1_Hop_stunt_viroid_complete_genome	31.0	32.6	29.8	33.5	33.1	31.2	32.3	34.9	33.5	33.3	34.9	32.0	32.3	27.3	33.3	32.4	33.7	30.7	33.0	28.4	33.8	33.5	34.3	30.4	33.1	30.5	31.1	31.3	30.8	33.1	34.9	29.8	34.9	34.9	27.7	33.6	32.8	31.6	33.6	34.0	31.7	31.4	31.9	33.6	32.7	35.4	33.6	29.7	28.6
JQ080272.1_Hop_stunt_viroid_complete_genome	31.2	32.5	29.7	33.3	33.0	31.2	32.2	34.7	33.3	33.2	34.7	32.0	32.2	27.2	33.1	32.3	33.6	30.5	32.9	28.3	33.8	33.5	34.3	30.2	33.0	30.4	31.0	31.2	30.7	32.9	34.7	29.7	34.7	34.7	27.5	33.6	32.7	31.6	33.6	34.0	31.5	31.2	31.8	33.6	32.6	35.2	33.6	29.5	28.5
JQ080273.1_Hop_stunt_viroid_isolate_HSVdmorIII_complete_genome	31.7	33.1	30.5	34.0	33.6	32.0	32.8	35.7	34.0	34.1	35.7	32.8	32.8	28.0	34.0	33.2	34.4	31.4	33.7	29.3	34.0	33.8	34.8	31.1	33.6	30.8	31.9	32.0	31.6	33.8	35.7	30.1	35.7	35.7	27.9	34.4	33.0	32.1	34.4	34.8	31.9	31.6	32.2	34.4	33.2	35.6	34.4	30.4	29.3
JQ080276.1_Hop_stunt_viroid_isolate_HSVdyaz_complete_genome	31.2	32.6	30.1	33.5	33.1	31.5	32.3	35.2	33.5	33.6	35.2	32.3	32.3	27.5	33.5	32.7	33.9	30.9	33.3	28.8	33.5	33.2	34.3	30.6	33.1	30.3	31.4	31.6	31.1	33.3	35.2	29.6	35.2	35.2	27.4	33.8	32.5	31.6	33.8	34.3	31.4	31.2	31.7	33.8	32.7	35.1	33.9	29.9	28.9
JQ080277.1_Hop_stunt_viroid_isolate_HSVdyaz_complete_genome	31.2	32.6	30.1	33.5	33.1	31.5	32.3	35.2	33.5	33.6	35.2	32.3	32.3	27.5	33.5	32.7	33.9	30.9	33.3	28.8	33.5	33.2	34.3	30.6	33.1	30.3	31.4	31.6	31.1	33.3	35.2	29.6	35.2	35.2	27.4	33.8	32.5	31.6	33.8	34.3	31.4	31.2	31.7	33.8	32.7	35.1	33.9	29.9	28.9
JQ080278.1_Hop_stunt_viroid_complete_genome	31.8	32.4	29.3	33.9	33.5	31.8	32.1	35.0	33.9	33.8	35.0	32.1	32.1	27.9	33.7	31.5	32.7	30.8	33.5	28.3	32.2	32.1	32.6	30.4	33.5	31.2	31.5	31.9	31.3	33.5	35.0	30.2	35.0	35.0	28.1	32.1	34.0	31.9	32.1	32.6	32.3	31.9	32.5	32.1	33.1	35.4	32.1	29.2	29.0
JQ080279.1_Hop_stunt_viroid_isolate_HSVdbn2_complete_genome	31.8	32.4	29.3	33.9	33.5	31.8	32.1	35.3	33.9	33.8	35.3	32.1	32.1	27.9	33.7	31.7	33.0	30.8	33.5	28.3	32.5	32.1	32.6	30.4	33.5	31.2	31.5	31.9	31.3	33.5	35.3	30.2	35.3	35.3	28.1	32.3	34.0	31.9	32.3	32.6	32.3	31.9	32.5	32.3	33.1	35.7	32.3	29.2	29.3
KC137256.1_Hop_stunt_viroid_clone_RP82.2.2_complete_genome	32.7	33.3	30.4	34.5	34.2	32.7	32.9	34.8	34.5	33.7	34.8	32.9	32.9	28.5	33.4	31.6	33.3	32.3	33.7	29.0	32.9	33.2	32.8	30.8	34.2	31.2	33.0	32.0	31.2	33.4	34.8	30.8	34.8	34.8	28.3	32.7	33.3	32.8	32.7	33.2	32.1	32.6	33.1	32.7	33.7	35.3	32.7	30.3	29.3
KC137257.1_Hop_stunt_viroid_clone_RP82.2.3_complete_genome	32.7	33.5	30.1	34.8	34.4	32.9	33.2	35.1	34.8	33.9	35.1	33.2	33.2	28.3	33.4	31.3	33.1	32.1	34.0	28.7	32.6	32.9	32.6	31.0	34.4	31.0	32.8	32.2	31.5	33.7	35.1	30.5	35.1	35.1	28.3	32.5	33.5	33.0	32.5	32.9	32.4	32.3	32.9	32.5	34.0	35.5	32.5	30.0	29.1
KC137258.1_Hop_stunt_viroid_clone_RP82.2.4_complete_genome	32.7	33.5	30.1	34.8	34.4	32.9	33.2	35.1	34.8	33.9	35.1	33.2	33.2	28.3	33.4	31.3	33.1	32.1	34.0	28.7	32.6	32.9	32.6	31.0	34.4	31.0	32.8	32.2	31.5	33.7	35.1	30.5	35.1	35.1	28.3	32.5	33.5	33.0	32.5	32.9	32.4	32.3	32.9	32.5	34.0	35.5	32.5	30.0	29.1
KC137259.1_Hop_stunt_viroid_clone_RP82.2.1_complete_genome	32.7	33.5	30.1	34.8	34.4	32.9	33.2	35.1	34.8	33.9	35.1	33.2	33.2	28.3	33.4	31.3	33.1	32.1	34.0	28.7	32.6	32.9	32.6	31.0	34.4	31.0	32.8	32.2	31.5	33.7	35.1	30.5	35.1	35.1	28.3	32.5	33.5	33.0	32.5	32.9	32.4	32.3	32.9	32.5	34.0	35.5	32.5	30.0	29.1
KC137260.1_Hop_stunt_viroid_clone_GM33.2.3_complete_genome	32.2	32.8	29.0	34.0	33.6	32.2	32.5	34.1	34.0	32.6	34.1	32.5	32.5	27.3	33.4	31.4	32.6	31.1	33.5	28.1	32.7	32.5	32.7	30.4	33.6	31.3	31.9	31.6	31.3	32.3	34.1	30.3	34.1	34.1	28.1	32.3	33.6	32.3	32.3	32.7	32.1	32.1	32.6	32.3	33.2	34.8	32.3	29.1	29.1
KC137261.1_Hop_stunt_viroid_clone_GM33.2.4_complete_genome	30.3	31.7	27.9	32.9	32.8	31.2	31.4	34.6	32.9	33.2	34.6	31.4	31.4	26.8	33.5	32.8	34.5	30.7	32.9	26.7	34.5	33.5	33.6	29.4	32.8	29.7	31.1	30.4	30.6	32.7	34.6	29.1	34.6	34.6	27.5	34.1	32.3	30.9	34.1	33.1	30.7	31.4	30.5	34.1	32.6	35.3	34.1	27.6	28.1
KC137262.1_Hop_stunt_viroid_clone_RP14.1.3_complete_genome	30.3	31.7	27.9	32.9	32.8	31.2	31.4	34.6	32.9	33.2	34.6	31.4	31.4	26.8	33.5	32.8	34.5	30.7	32.9	26.7	34.5	33.5	33.6	29.4	32.8	29.7	31.1	30.4	30.6	32.7	34.6	29.1	34.6	34.6	27.5	34.1	32.3	30.9	34.1	33.1	30.7	31.4	30.5	34.1	32.6	35.3	34.1	27.6	28.1
KC137263.1_Hop_stunt_viroid_clone_RP14.1.4_complete_genome	32.0	32.8	29.2	34.0	33.3	32.0	32.5	34.1	34.0	32.6	34.1	32.5	32.5	27.0	33.7	31.4	32.4	31.1	33.3	28.3	32.5	32.2	32.5	30.4	33.3	31.3	31.9	31.6	31.3	32.3	34.1	30.3	34.1	34.1	28.1	32.1	33.6	32.0	32.1	32.5	32.1	32.1	32.6	32.1	32.9	34.8	32.0	29.4	29.1
KC137264.1_Hop_stunt_viroid_clone_RP49.1.2_complete_genome	32.7	33.5	30.1	34.8	34.4	32.9	33.2	35.1	34.8	33.9	35.1	33.2	33.2	28.3	33.4	31.3	33.1	32.1	34.0	28.7	32.6	32.9	32.6	31.0	34.4	31.0	32.8	32.2	31.5	33.7	35.1	30.5	35.1	35.1	28.3	32.5	33.5	33.0	32.5	32.9	32.4	32.3	32.9	32.5	34.0	35.5	32.5	30.0	29.1
KC137265.1_Hop_stunt_viroid_clone_RP49.1.3_complete_genome	32.7	33.5	30.1	34.8	34.4	32.9	33.2	34.8	34.8	33.7	34.8	33.2	33.2	28.3	33.4	31.3	33.1	32.1	34.0	28.7	32.6	32.9	32.6	31.0	34.4	31.0	32.8	32.2	31.5	33.4	34.8	30.5	34.8	34.8	28.3	32.5	33.5	33.0	32.5	32.9	32.4	32.3	32.9	32.5	34.0	35.3	32.5	30.0	29.1
KC137266.1_Hop_stunt_viroid_clone_RP49.1.5_complete_genome	32.7	33.5	30.1	34.8	34.4	32.9	33.2	35.1	34.8	33.9	35.1	33.2	33.2	28.3	33.4	31.3	33.1	32.1	34.0	28.7	32.6	32.9	32.6	31.0	34.4	31.0	32.8	32.2	31.5	33.7	35.1	30.5	35.1	35.1	28.3	32.5	33.5	33.0	32.5	32.9	32.4	32.3	32.9	32.5	34.0	35.5	32.5	30.0	29.1
HE662802.1_Hop_stunt_viroid_isolate_A1_complete_genome_genomic_RNA	29.1	30.4	26.7	31.4	31.6	30.1	30.4	29.6	31.4	28.6	29.6	30.1	30.1	25.2	30.7	28.2	28.8	31.0	32.2	26.2	28.7	28.9	28.8	28.7	31.6	29.4	31.5	28.2	29.0	28.6	29.6	29.7	29.6	29.6	26.1	28.4	30.0	30.0	28.4	28.4	30.2	31.0	29.3	28.4	31.2	30.2	28.4	27.1	28.7
HE662803.1_Hop_stunt_viroid_isolate_B1_complete_genome_genomic_RNA	29.3	30.3	28.0	32.9	31.7	29.4	30.7	30.3	32.9	29.9	30.3	30.7	30.7	26.4	31.5	27.1	28.5	30.5	31.3	26.9	28.2	28.3	29.0	29.1	31.7	29.0	31.2	28.6	29.6	29.6	30.3	29.8	30.3	30.3	25.9	28.4	29.7	29.7	28.4	28.8	30.8	30.6	30.1	28.4	30.9	30.3	28.4	26.8	28.4
HE662804.1_Hop_stunt_viroid_isolate_B2_complete_genome_genomic_RNA	29.1	30.4	26.7	31.4	31.6	30.1	30.4	29.6	31.4	28.6	29.6	30.1	30.1	25.2	30.7	28.2	28.8	31.0	32.2	26.2	28.7	28.9	28.8	28.7	31.6	29.4	31.5	28.2	29.0	28.6	29.6	29.7	29.6	29.6	26.1	28.4	30.0	30.0	28.4	28.4	30.2	31.0	29.3	28.4	31.2	30.2	28.4	27.1	28.7
HE662805.1_Hop_stunt_viroid_isolate_C5_complete_genome_genomic_RNA	29.1	30.4	26.7	31.4	31.6	30.1	30.4	29.6	31.4	28.6	29.6	30.1	30.1	25.2	30.7	28.2	28.8	31.0	32.2	26.2	28.7	28.9	28.8	28.7	31.6	29.4	31.5	28.2	29.0	28.6	29.6	29.7	29.6	29.6	26.1	28.4	30.0	30.0	28.4	28.4	30.2	31.0	29.3	28.4	31.2	30.2	28.4	27.1	28.7
HE662806.1_Hop_stunt_viroid_isolate_D1_complete_genome_genomic_RNA	31.9	32.8	27.9	34.2	33.3	31.7	32.4	34.3	34.2	33.0	34.3	32.4	32.4	27.7	33.3	30.5	32.2	30.4	33.3	27.0	32.3	32.6	32.6	29.7	33.3	29.8	31.1	31.4	31.6	32.7	34.3	28.8	34.3	34.3	27.4	31.6	32.5	31.7	31.6	32.6	30.7	30.6	31.1	31.6	32.9	35.3	31.6	27.8	27.4
HE662807.1_Hop_stunt_viroid_isolate_F4_complete_genome_genomic_RNA	29.1	30.4	26.7	31.4	31.6	30.1	30.4	29.6	31.4	28.6	29.6	30.1	30.1	25.2	30.7	28.2	28.8	31.0	32.2	26.2	28.7	28.9	28.8	28.7	31.6	29.4	31.5	28.2	29.0	28.6	29.6	29.7	29.6	29.6	26.1	28.4	30.0	30.0	28.4	28.4	30.2	31.0	29.3	28.4	31.2	30.2	28.4	27.1	28.7
HE662808.1_Hop_stunt_viroid_isolate_G2_complete_genome_genomic_RNA	29.1	30.4	26.7	31.4	31.6	30.1	30.4	29.6	31.4	28.6	29.6	30.1	30.1	25.2	30.7	28.2	28.8	31.0	32.2	26.2	28.7	28.9	28.8	28.7	31.6	29.4	31.5	28.2	29.0	28.6	29.6	29.7	29.6	29.6	26.1	28.4	30.0	30.0	28.4	28.4	30.2	31.0	29.3	28.4	31.2	30.2	28.4	27.1	28.7
HE662809.1_Hop_stunt_viroid_isolate_H8_complete_genome_genomic_RNA	31.0	31.1	27.8	32.6	32.0	30.5	30.8	33.7	32.6	31.6	33.7	30.8	30.8	26.0	31.7	30.2	31.4	29.5	32.0	27.1	32.5	31.7	31.8	28.8	32.0	30.5	30.2	30.3	30.0	31.4	33.7	28.9	33.7	33.7	27.3	31.6	32.4	30.6	31.6	31.8	30.8	30.6	31.5	31.6	31.6	34.9	31.5	27.9	27.8
HE662810.1_Hop_stunt_viroid_isolate_I3_complete_genome_genomic_RNA	30.0	30.5	26.6	31.2	31.5	30.1	30.3	28.9	31.2	28.7	28.9	30.3	30.3	26.4	31.2	27.1	28.2	30.8	31.4	25.6	27.6	29.0	29.0	28.9	31.5	28.4	31.5	28.8	29.2	28.4	28.9	29.1	28.9	28.9	26.6	27.3	29.7	30.4	27.3	29.3	30.0	30.6	30.0	27.3	31.1	29.4	27.3	25.9	27.6
HE662811.1_Hop_stunt_viroid_isolate_J4_complete_genome_genomic_RNA	29.1	30.4	26.7	31.4	31.6	30.1	30.4	29.6	31.4	28.6	29.6	30.1	30.1	25.2	30.7	28.2	28.8	31.0	32.2	26.2	28.7	28.9	28.8	28.7	31.6	29.4	31.5	28.2	29.0	28.6	29.6	29.7	29.6	29.6	26.1	28.4	30.0	30.0	28.4	28.4	30.2	31.0	29.3	28.4	31.2	30.2	28.4	27.1	28.7
HE662812.1_Hop_stunt_viroid_isolate_J6_complete_genome_genomic_RNA	28.8	30.1	26.5	31.2	31.4	29.9	30.1	29.4	31.2	28.4	29.4	29.9	29.9	25.0	30.5	27.9	28.6	30.8	31.9	25.9	28.5	28.6	28.6	28.4	31.4	29.2	31.3	28.0	28.8	28.4	29.4	29.5	29.4	29.4	25.9	28.2	29.8	29.7	28.2	28.1	30.0	30.8	29.0	28.2	31.0	30.0	28.2	26.9	28.4
KC290929.1_Hop_stunt_viroid_strain_HBOD_complete_genome	31.8	32.4	29.5	33.9	33.7	32.1	32.1	35.0	33.9	33.5	35.0	32.1	32.1	27.7	34.0	32.0	33.2	31.0	33.7	28.5	32.7	32.3	32.8	30.6	33.7	31.4	31.8	31.6	31.3	33.2	35.0	30.4	35.0	35.0	28.3	32.6	33.7	32.1	32.6	32.8	32.5	32.2	32.8	32.6	33.3	35.4	32.6	29.4	29.5
KC584010.1_Hop_stunt_viroid_isolate_tk2_clone_05_complete_sequence	31.7	32.6	29.5	34.1	33.7	32.0	32.3	35.4	34.1	33.9	35.4	32.3	32.3	27.3	34.1	31.8	32.8	30.8	33.7	28.6	32.6	32.2	32.7	30.4	33.7	31.2	31.6	32.0	31.5	33.7	35.4	30.2	35.4	35.4	28.4	32.5	34.1	32.1	32.5	32.7	32.4	32.0	32.6	32.5	33.3	35.9	32.5	29.5	29.3
KC584014.1_Hop_stunt_viroid_isolate_tk5_clone_12_complete_sequence	32.3	32.9	29.4	34.3	33.7	32.3	32.6	35.4	34.3	33.8	35.4	32.6	32.6	27.8	33.8	32.0	33.2	30.9	33.7	28.4	33.1	32.9	33.7	31.0	33.7	31.3	31.7	32.8	31.7	33.6	35.4	30.3	35.4	35.4	28.2	33.2	34.4	32.4	33.2	33.7	32.5	31.6	32.7	33.2	33.3	35.5	33.2	29.5	29.2
KC677729.1_Hop_stunt_viroid_isolate_332_complete_sequence	32.4	32.7	29.3	33.9	33.8	32.6	32.3	33.6	33.9	32.2	33.6	32.3	32.3	27.5	32.6	30.6	31.9	31.9	33.7	28.3	32.0	32.0	32.4	30.9	33.8	30.9	32.4	31.6	31.1	32.0	33.6	29.9	33.6	33.6	27.7	31.8	32.9	32.4	31.8	32.7	31.8	31.9	32.3	31.8	33.7	34.0	31.8	29.4	28.4
KC771543.1_Hop_stunt_viroid_isolate_pis142mateur_complete_genome	31.6	31.9	28.1	33.2	32.8	31.6	31.6	34.4	33.2	33.2	34.4	31.6	31.6	27.0	32.7	31.6	32.9	31.1	32.5	27.1	32.5	32.6	33.6	30.0	32.8	29.7	31.6	31.3	30.8	32.9	34.4	28.7	34.4	34.4	27.1	32.6	31.9	31.4	32.6	33.6	30.3	31.0	31.0	32.6	32.6	34.6	32.6	28.2	27.9
KC771544.1_Hop_stunt_viroid_isolate_pis85Jabari_complete_genome	31.4	31.5	28.7	32.7	32.3	31.9	31.2	33.9	32.7	32.3	33.9	31.2	31.2	27.1	32.1	31.4	32.6	30.8	32.7	28.5	32.4	31.9	32.5	30.5	32.3	30.5	31.8	31.8	30.7	32.3	33.9	29.0	33.9	33.9	27.8	32.1	32.5	31.0	32.1	32.2	30.9	30.8	31.8	32.1	32.8	34.2	32.6	29.3	28.5
KC771545.1_Hop_stunt_viroid_isolate_pis83jabari_complete_genome	31.2	32.1	29.1	32.8	32.4	31.2	31.3	34.1	32.8	32.8	34.1	31.3	31.3	27.5	32.3	31.1	32.4	31.6	32.6	28.4	32.6	32.7	33.2	30.7	32.4	30.4	31.9	31.9	30.9	32.6	34.1	29.3	34.1	34.1	27.5	32.3	32.6	31.1	32.3	33.0	30.7	31.6	31.4	32.3	32.7	34.8	32.3	29.3	28.7
KC771546.1_Hop_stunt_viroid_isolate_pis82jabari_complete_genome	32.0	32.3	28.9	33.3	33.2	32.0	31.8	33.9	33.3	32.3	33.9	31.8	31.8	27.4	32.6	31.1	32.4	31.4	33.4	28.2	33.0	32.7	33.0	30.7	33.2	31.1	31.7	31.5	31.5	32.1	33.9	30.3	33.9	33.9	27.7	32.3	32.8	31.8	32.3	32.7	31.4	32.1	32.2	32.3	33.3	34.8	32.6	29.1	28.2
KC771548.1_Hop_stunt_viroid_isolate_pis66jabari_complete_genome	31.1	31.3	28.0	32.4	32.0	31.6	31.0	33.5	32.4	32.0	33.5	31.0	31.0	26.3	31.9	31.3	32.6	29.9	32.4	27.6	32.4	31.9	32.4	29.6	32.0	30.3	31.1	30.8	30.3	32.0	33.5	29.0	33.5	33.5	27.9	31.7	32.3	30.8	31.7	32.2	30.9	31.1	31.8	31.7	32.6	34.2	32.2	28.6	28.4
KC771549.1_Hop_stunt_viroid_isolate_pis144ohadi_complete_genome	30.3	30.9	27.4	32.4	32.3	30.5	30.9	35.0	32.4	32.8	35.0	30.9	30.9	26.1	33.0	32.8	34.4	30.0	31.9	26.5	34.4	33.5	33.7	29.0	32.3	29.6	30.1	30.1	30.3	32.3	35.0	28.9	35.0	35.0	27.0	33.8	31.8	30.4	33.8	33.2	30.5	30.4	30.7	33.8	31.8	36.0	34.1	26.9	27.7
KC771550.1_Hop_stunt_viroid_isolate_pis140ohadi_complete_genome	31.1	31.3	27.8	32.4	32.0	31.6	31.0	33.2	32.4	31.7	33.2	31.0	31.0	26.1	31.9	31.1	32.3	29.6	32.4	27.4	32.4	31.9	32.2	29.3	32.0	30.3	30.9	30.6	30.3	31.7	33.2	29.0	33.2	33.2	27.9	31.5	32.3	30.8	31.5	31.9	30.9	31.1	31.8	31.5	32.6	34.2	32.0	28.4	28.1
KC771551.1_Hop_stunt_viroid_isolate_pis139ohadi_complete_genome	31.6	31.7	28.5	32.8	32.4	32.0	31.4	34.0	32.8	32.5	34.0	31.4	31.4	26.7	32.3	31.8	33.1	30.1	32.8	28.1	33.2	32.7	32.9	29.7	32.4	30.7	31.4	31.0	30.7	32.5	34.0	29.7	34.0	34.0	28.1	32.2	32.7	31.2	32.2	32.7	31.3	31.3	32.2	32.2	33.0	35.0	32.7	29.1	28.5
KC771552.1_Hop_stunt_viroid_isolate_pis76ohadi_complete_genome	31.1	31.3	28.0	32.4	32.0	31.6	31.0	33.2	32.4	31.7	33.2	31.0	31.0	26.3	31.9	31.1	32.3	29.6	32.4	27.6	32.4	31.9	32.2	29.3	32.0	30.3	30.9	30.6	30.3	31.7	33.2	29.3	33.2	33.2	27.9	31.5	32.3	30.8	31.5	31.9	30.9	31.1	31.8	31.5	32.6	34.2	32.0	28.6	28.1
KC771553.1_Hop_stunt_viroid_isolate_pis60ohadi_complete_genome	31.6	31.9	28.1	33.2	32.8	31.6	31.6	34.4	33.2	33.2	34.4	31.6	31.6	27.0	32.7	31.6	32.9	31.1	32.5	27.1	32.5	32.6	33.6	30.0	32.8	29.7	31.6	31.3	30.8	32.9	34.4	28.7	34.4	34.4	27.1	32.6	31.9	31.4	32.6	33.6	30.3	31.0	31.0	32.6	32.6	34.6	32.6	28.2	27.9
KC771554.1_Hop_stunt_viroid_isolate_pis143razai_complete_genome	31.1	31.4	27.6	32.7	32.3	31.1	31.1	33.9	32.7	32.6	33.9	31.1	31.1	26.5	32.2	31.1	32.4	30.6	32.0	26.7	32.5	32.6	33.1	29.6	32.3	29.2	31.1	30.8	30.3	32.4	33.9	28.3	33.9	33.9	26.7	32.1	31.4	30.9	32.1	33.1	29.9	30.5	30.6	32.1	32.1	34.6	32.0	27.8	27.4
KC771555.1_Hop_stunt_viroid_isolate_pis147razai_complete_genome	31.3	31.7	28.1	32.9	32.8	31.6	31.4	34.1	32.9	32.9	34.1	31.4	31.4	26.5	32.4	31.4	32.4	30.6	32.5	27.1	32.5	32.6	33.6	29.6	32.8	29.7	31.1	31.1	30.6	32.6	34.1	28.7	34.1	34.1	27.6	32.6	32.2	31.4	32.6	33.6	30.3	31.0	31.0	32.6	32.6	34.3	32.6	28.2	27.9
KC771556.1_Hop_stunt_viroid_isolate_almzahaf1_complete_genome	30.7	32.3	28.2	33.3	33.2	31.4	31.8	35.2	33.3	33.5	35.2	31.8	31.8	27.2	34.1	32.8	34.5	30.9	33.1	27.1	34.8	33.8	33.3	29.8	33.2	30.3	31.1	30.8	31.0	33.2	35.2	29.8	35.2	35.2	27.4	34.4	32.8	31.3	34.4	32.8	31.1	31.3	30.9	34.4	33.0	35.9	34.6	27.8	28.0
KC771557.1_Hop_stunt_viroid_isolate_almzahaf2_complete_genome	31.2	32.1	29.1	32.8	32.4	31.2	31.3	34.1	32.8	32.8	34.1	31.3	31.3	27.5	32.3	31.1	32.4	31.6	32.6	28.4	32.6	32.7	33.2	30.7	32.4	30.4	31.9	31.9	30.9	32.6	34.1	29.3	34.1	34.1	27.5	32.3	32.6	31.1	32.3	33.0	30.7	31.6	31.4	32.3	32.7	34.8	32.3	29.3	28.7
KC771558.1_Hop_stunt_viroid_isolate_almzahaf3_complete_genome	31.5	31.6	28.1	32.8	32.4	32.0	31.3	33.6	32.8	32.1	33.6	31.3	31.3	26.6	32.2	31.1	32.4	30.2	32.8	27.9	32.5	32.0	32.2	29.9	32.4	30.6	31.2	31.1	30.8	32.1	33.6	29.1	33.6	33.6	27.9	31.8	32.6	31.1	31.8	32.0	31.0	30.9	31.9	31.8	32.9	34.3	32.3	28.7	28.1
KC878438.1_Hop_stunt_viroid_isolate_L312_complete_genome	32.0	32.7	29.4	34.2	34.0	32.3	32.4	34.9	34.2	33.4	34.9	32.4	32.4	27.6	33.6	31.9	33.2	30.9	34.0	28.4	33.0	32.6	33.1	30.5	34.0	31.3	31.7	31.5	31.6	33.2	34.9	30.3	34.9	34.9	28.5	32.8	33.6	32.4	32.8	33.1	32.5	32.1	32.7	32.8	33.6	35.4	32.8	29.3	29.4
KC878439.1_Hop_stunt_viroid_isolate_L38_complete_genome	32.0	32.4	29.4	34.2	34.0	32.3	32.4	35.2	34.2	33.7	35.2	32.4	32.4	27.6	33.6	32.2	33.4	30.9	34.0	28.4	33.2	32.8	33.3	30.5	34.0	31.3	31.7	31.5	31.6	33.4	35.2	30.3	35.2	35.2	28.5	33.1	33.6	32.4	33.1	33.3	32.5	32.1	32.7	33.1	33.6	35.6	33.1	29.3	29.4
KC878440.1_Hop_stunt_viroid_isolate_L818_complete_genome	31.8	32.4	29.5	33.9	33.7	32.1	32.1	35.0	33.9	33.5	35.0	32.1	32.1	27.7	34.0	32.0	33.2	31.0	33.7	28.5	32.7	32.3	32.8	30.6	33.7	31.4	31.8	31.6	31.3	33.2	35.0	30.4	35.0	35.0	28.3	32.6	33.7	32.1	32.6	32.8	32.5	32.2	32.8	32.6	33.3	35.4	32.6	29.4	29.5
KF060659.1_Hop_stunt_viroid_clone_1_complete_genome	32.5	33.2	29.2	34.6	33.9	32.5	32.8	35.7	34.6	34.2	35.7	32.8	32.8	27.6	34.1	31.8	33.1	30.7	33.9	28.2	33.2	33.0	33.5	30.8	33.9	31.5	31.5	32.5	32.0	33.9	35.7	30.5	35.7	35.7	28.5	33.0	34.7	32.6	33.0	33.5	32.7	31.9	32.9	33.0	33.5	36.2	33.0	29.3	29.2
KF060660.1_Hop_stunt_viroid_clone_2_complete_genome	32.0	32.2	29.5	33.7	33.5	31.8	31.9	35.0	33.7	32.9	35.0	31.9	31.9	27.7	33.5	32.0	33.2	30.8	33.5	28.5	33.0	32.0	32.2	30.4	33.5	31.2	31.5	31.4	31.1	32.7	35.0	29.9	35.0	35.0	27.8	32.6	33.3	31.9	32.6	32.5	32.1	31.7	32.8	32.6	33.1	35.7	32.6	29.4	29.3
KC427095.1_Hop_stunt_viroid_isolate_HSVdWA1_complete_genome	32.1	32.8	28.7	34.1	33.6	32.1	32.5	34.1	34.1	32.6	34.1	32.5	32.5	27.0	33.4	31.2	32.5	30.8	33.5	27.8	32.6	32.3	32.6	30.3	33.6	31.0	31.6	31.5	31.4	32.3	34.1	30.0	34.1	34.1	28.1	32.1	33.5	32.2	32.1	32.6	32.1	31.8	32.3	32.1	33.2	34.8	32.1	28.8	28.5
KC427096.1_Hop_stunt_viroid_isolate_HSVdWA2_complete_genome	31.0	31.9	28.5	33.2	33.0	31.5	31.6	34.9	33.2	33.6	34.9	31.6	31.6	27.4	34.2	32.9	34.5	31.4	33.2	27.3	34.6	33.9	34.0	29.6	33.0	30.1	31.8	30.9	30.8	33.1	34.9	30.0	34.9	34.9	27.6	34.2	32.8	31.1	34.2	33.8	31.0	32.1	31.2	34.2	32.8	35.6	34.2	28.2	28.8
KC427097.1_Hop_stunt_viroid_isolate_HSVdWA3_complete_genome	31.6	32.3	28.9	33.6	33.1	31.6	32.0	33.3	33.6	32.1	33.3	32.0	32.0	27.2	32.7	31.2	32.5	30.8	33.0	28.1	32.6	32.6	32.8	29.8	33.1	30.8	31.6	30.6	30.9	31.8	33.3	29.7	33.3	33.3	28.1	32.1	32.5	31.7	32.1	32.8	31.6	31.8	32.1	32.1	32.7	34.0	32.1	29.1	28.3
KC427098.1_Hop_stunt_viroid_isolate_HSVdWA4_complete_genome	31.6	32.3	28.9	33.6	33.1	31.6	32.0	33.6	33.6	32.1	33.6	32.0	32.0	27.2	32.7	31.5	32.7	30.8	33.0	28.1	32.8	32.6	32.8	29.8	33.1	30.8	31.6	30.6	30.9	31.8	33.6	29.7	33.6	33.6	28.1	32.4	32.5	31.7	32.4	32.8	31.6	31.8	32.1	32.4	32.7	34.3	32.4	29.1	28.5
KF534763.1_Hop_stunt_viroid_isolate_146/12_complete_sequence	31.8	31.7	29.0	32.8	32.4	31.3	31.4	34.4	32.8	32.3	34.4	31.4	31.4	27.4	32.4	31.4	32.6	31.0	32.7	28.3	33.2	32.5	32.7	30.0	32.4	30.7	31.3	31.3	31.0	32.1	34.4	29.2	34.4	34.4	27.3	32.6	32.7	31.2	32.6	32.7	30.8	31.7	32.0	32.6	32.3	35.4	32.6	29.1	28.5
KF534764.1_Hop_stunt_viroid_isolate_147/12_complete_sequence	31.8	31.7	29.0	32.8	32.4	31.3	31.4	34.4	32.8	32.3	34.4	31.4	31.4	27.4	32.4	31.4	32.6	31.0	32.7	28.3	33.2	32.5	32.7	30.0	32.4	30.7	31.3	31.3	31.0	32.1	34.4	29.2	34.4	34.4	27.3	32.6	32.7	31.2	32.6	32.7	30.8	31.7	32.0	32.6	32.3	35.4	32.6	29.1	28.5
KF534765.1_Hop_stunt_viroid_isolate_148/12_complete_sequence	31.8	31.7	29.0	32.8	32.4	31.3	31.4	34.4	32.8	32.3	34.4	31.4	31.4	27.4	32.4	31.4	32.6	31.0	32.7	28.3	33.2	32.5	32.7	30.0	32.4	30.7	31.3	31.3	31.0	32.1	34.4	29.2	34.4	34.4	27.3	32.6	32.7	31.2	32.6	32.7	30.8	31.7	32.0	32.6	32.3	35.4	32.6	29.1	28.5
KF137565.1_Hop_stunt_viroid_isolate_OR1c_complete_genome	31.1	32.5	28.5	33.8	33.6	32.0	32.2	34.9	33.8	33.6	34.9	32.2	32.2	27.5	34.3	33.2	34.8	31.1	33.7	27.4	34.9	33.8	33.9	30.2	33.6	30.4	31.5	31.2	31.4	33.1	34.9	29.9	34.9	34.9	27.8	34.5	33.2	31.7	34.5	33.4	31.5	31.7	31.3	34.5	33.4	35.6	34.5	28.3	28.5
KF916037.1_Hop_stunt_viroid_clone_IUT_19_complete_genome	31.9	33.0	28.7	33.8	33.3	31.9	32.2	34.1	33.8	32.6	34.1	32.2	32.2	27.2	33.2	31.1	32.4	31.1	33.3	28.1	32.7	32.5	32.5	30.3	33.3	31.2	31.6	31.5	31.3	32.3	34.1	30.2	34.1	34.1	28.1	32.3	33.5	32.0	32.3	32.5	31.8	31.8	32.3	32.3	33.4	34.8	32.3	28.8	28.8
KF916038.1_Hop_stunt_viroid_clone_IUT_20_complete_genome	31.1	32.5	28.5	33.8	33.6	32.0	32.2	34.9	33.8	33.6	34.9	32.2	32.2	27.5	34.3	33.2	34.8	31.1	33.7	27.4	34.9	33.8	33.9	30.2	33.6	30.4	31.5	31.2	31.4	33.1	34.9	29.9	34.9	34.9	27.8	34.5	33.2	31.7	34.5	33.4	31.5	31.7	31.3	34.5	33.4	35.6	34.5	28.3	28.5
KF916039.1_Hop_stunt_viroid_clone_IUT_21_complete_genome	31.1	32.5	28.5	33.8	33.6	32.0	32.2	34.9	33.8	33.6	34.9	32.2	32.2	27.5	34.3	33.2	34.8	31.1	33.7	27.4	34.9	33.8	33.9	30.2	33.6	30.4	31.5	31.2	31.4	33.1	34.9	29.9	34.9	34.9	27.8	34.5	33.2	31.7	34.5	33.4	31.5	31.7	31.3	34.5	33.4	35.6	34.5	28.3	28.5
KF916040.1_Hop_stunt_viroid_clone_IUT_22_complete_genome	31.1	32.5	28.5	33.8	33.6	32.0	32.2	34.9	33.8	33.6	34.9	32.2	32.2	27.5	34.3	33.2	34.8	31.1	33.7	27.4	34.9	33.8	33.9	30.2	33.6	30.4	31.5	31.2	31.4	33.1	34.9	29.9	34.9	34.9	27.8	34.5	33.2	31.7	34.5	33.4	31.5	31.7	31.3	34.5	33.4	35.6	34.5	28.3	28.5
KF916041.1_Hop_stunt_viroid_clone_IUT_23_complete_genome	31.7	32.1	28.2	33.3	32.9	31.7	31.8	33.9	33.3	32.6	33.9	31.8	31.8	26.9	32.6	31.1	32.4	30.9	33.2	27.3	33.0	33.0	33.2	30.2	32.9	30.1	31.5	31.5	31.2	32.3	33.9	29.1	33.9	33.9	27.3	32.1	32.3	31.6	32.1	33.0	30.7	31.4	31.4	32.1	32.8	35.1	32.0	28.4	28.0
KJ139987.1_Hop_stunt_viroid_isolate_61_complete_genome	31.8	32.4	29.5	33.9	33.7	32.1	32.1	34.7	33.9	33.2	34.7	32.1	32.1	27.7	33.7	31.7	33.0	31.0	33.7	28.5	32.7	32.3	32.6	30.6	33.7	31.2	31.8	31.6	31.3	33.0	34.7	30.2	34.7	34.7	28.1	32.3	33.5	32.1	32.3	32.6	32.3	31.9	32.5	32.3	33.3	35.4	32.3	29.4	29.3
KF007322.1_Hop_stunt_viroid_isolate_6817_HSVd_CabS_complete_genome	31.5	32.2	28.7	33.4	33.3	31.5	31.9	34.1	33.4	33.1	34.1	31.9	31.9	27.4	34.0	32.4	34.0	30.7	33.2	27.3	34.1	33.3	33.2	29.7	33.3	30.1	31.1	30.6	30.8	32.8	34.1	29.8	34.1	34.1	27.7	33.7	32.6	31.6	33.7	33.2	31.2	31.3	31.7	33.7	32.8	34.8	33.7	28.2	28.2
KF007323.1_Hop_stunt_viroid_isolate_6735_HSVd_Sy_complete_genome	31.5	32.2	28.7	33.4	33.3	31.5	31.9	34.1	33.4	33.1	34.1	31.9	31.9	27.4	34.0	32.4	34.0	30.7	33.2	27.3	34.1	33.3	33.2	29.7	33.3	30.1	31.1	30.6	30.8	32.8	34.1	29.8	34.1	34.1	27.7	33.7	32.6	31.6	33.7	33.2	31.2	31.3	31.7	33.7	32.8	34.8	33.7	28.2	28.2
KF007325.1_Hop_stunt_viroid_isolate_7139_HSVd_Sy_complete_genome	31.1	32.5	28.5	33.8	33.6	32.0	32.2	34.9	33.8	33.6	34.9	32.2	32.2	27.5	34.3	33.2	34.8	31.1	33.7	27.4	34.9	33.8	33.9	30.2	33.6	30.4	31.5	31.2	31.4	33.1	34.9	29.9	34.9	34.9	27.8	34.5	33.2	31.7	34.5	33.4	31.5	31.7	31.3	34.5	33.4	35.6	34.5	28.3	28.5
KF007326.1_Hop_stunt_viroid_isolate_7009_HSVd_PN_complete_genome	32.4	33.3	28.9	34.0	33.3	32.4	32.9	34.1	34.0	32.6	34.1	32.9	32.9	27.2	32.9	31.1	32.4	31.1	33.3	28.1	32.5	32.2	32.5	30.5	33.3	31.5	31.8	31.5	31.3	32.3	34.1	30.4	34.1	34.1	28.1	32.1	33.5	32.5	32.1	32.5	32.3	32.0	32.8	32.1	32.9	34.8	32.0	29.1	29.0
HF954921.1_Hop_stunt_viroid_complete_sequence_isolate_CYCsH	31.8	32.4	29.5	33.9	33.7	32.1	32.1	35.0	33.9	33.5	35.0	32.1	32.1	27.7	34.0	32.0	33.2	31.0	33.7	28.5	32.7	32.3	32.8	30.6	33.7	31.4	31.8	31.6	31.3	33.2	35.0	30.4	35.0	35.0	28.3	32.6	33.7	32.1	32.6	32.8	32.5	32.2	32.8	32.6	33.3	35.4	32.6	29.4	29.5
HF954922.1_Hop_stunt_viroid_complete_sequence_isolate_CYCaH	31.8	32.4	29.5	33.9	33.7	32.1	32.1	35.0	33.9	33.5	35.0	32.1	32.1	27.7	34.0	32.0	33.2	31.0	33.7	28.5	32.7	32.3	32.8	30.6	33.7	31.4	31.8	31.6	31.3	33.2	35.0	30.4	35.0	35.0	28.3	32.6	33.7	32.1	32.6	32.8	32.5	32.2	32.8	32.6	33.3	35.4	32.6	29.4	29.5
HF954923.1_Hop_stunt_viroid_complete_sequence_isolate_CYClH	31.8	32.4	29.5	33.9	33.7	32.1	32.1	35.0	33.9	33.5	35.0	32.1	32.1	27.7	34.0	32.0	33.2	31.0	33.7	28.5	32.7	32.3	32.8	30.6	33.7	31.4	31.8	31.6	31.3	33.2	35.0	30.4	35.0	35.0	28.3	32.6	33.7	32.1	32.6	32.8	32.5	32.2	32.8	32.6	33.3	35.4	32.6	29.4	29.5
HF954924.1_Hop_stunt_viroid_complete_sequence_isolate_CYCmH	31.8	32.4	29.5	33.9	33.7	32.1	32.1	35.0	33.9	33.5	35.0	32.1	32.1	27.7	34.0	32.0	33.2	31.0	33.7	28.5	32.7	32.3	32.8	30.6	33.7	31.4	31.8	31.6	31.3	33.2	35.0	30.4	35.0	35.0	28.3	32.6	33.7	32.1	32.6	32.8	32.5	32.2	32.8	32.6	33.3	35.4	32.6	29.4	29.5
HF954925.1_Hop_stunt_viroid_complete_sequence_isolate_CYCbH	31.6	32.2	29.3	33.7	33.5	31.8	31.9	34.7	33.7	33.2	34.7	31.9	31.9	27.5	33.7	31.7	33.0	30.8	33.5	28.3	32.5	32.1	32.6	30.4	33.5	31.2	31.5	31.4	31.1	33.0	34.7	30.2	34.7	34.7	28.1	32.3	33.5	31.9	32.3	32.6	32.3	31.9	32.5	32.3	33.1	35.2	32.3	29.2	29.3
KJ538553.1_Hop_stunt_viroid_clone_HSVd1_complete_sequence	32.6	32.5	28.2	33.9	33.3	31.9	32.2	34.3	33.9	32.6	34.3	32.2	32.2	27.2	32.8	31.1	32.3	30.6	32.7	27.7	32.4	32.0	32.6	29.8	33.3	31.0	31.4	31.2	31.0	32.3	34.3	29.5	34.3	34.3	27.7	32.2	32.7	32.0	32.2	32.8	31.1	30.8	32.1	32.2	32.8	34.7	32.2	28.4	27.6
KJ810548.1_Hop_stunt_viroid_clone_BOD2E_complete_genome	31.8	32.4	29.5	33.9	33.7	32.1	32.1	34.7	33.9	33.2	34.7	32.1	32.1	27.7	33.7	31.7	33.0	31.0	33.7	28.5	32.7	32.2	32.5	30.6	33.7	31.2	31.8	31.6	31.3	32.9	34.7	30.2	34.7	34.7	28.0	32.3	33.5	32.1	32.3	32.5	32.3	31.9	32.5	32.3	33.3	35.4	32.3	29.4	29.3
KJ810552.1_Hop_stunt_viroid_clone_GH_complete_genome	31.8	32.4	29.5	33.9	33.7	32.1	32.1	35.0	33.9	33.5	35.0	32.1	32.1	27.7	34.0	32.0	33.2	31.0	33.7	28.5	32.7	32.3	32.8	30.6	33.7	31.4	31.8	31.6	31.3	33.2	35.0	30.4	35.0	35.0	28.3	32.6	33.7	32.1	32.6	32.8	32.5	32.2	32.8	32.6	33.3	35.4	32.6	29.4	29.5
KJ810553.1_Hop_stunt_viroid_clone_FY_complete_genome	31.6	32.2	29.3	33.7	33.5	31.8	31.9	35.3	33.7	33.6	35.3	31.9	31.9	27.5	33.7	31.8	33.1	30.8	33.5	28.3	32.6	32.0	32.5	30.4	33.5	31.2	31.6	31.6	31.1	33.3	35.3	30.2	35.3	35.3	28.0	32.4	33.7	31.9	32.4	32.6	32.3	32.0	32.6	32.4	33.1	35.7	32.4	29.2	29.3
KM203115.1_Hop_stunt_viroid_isolate_CVdIIc_complete_sequence	32.6	32.5	28.2	33.9	33.3	31.9	32.2	34.3	33.9	32.6	34.3	32.2	32.2	27.2	32.8	31.1	32.3	30.6	32.7	27.7	32.4	32.0	32.6	29.8	33.3	31.0	31.4	31.2	31.0	32.3	34.3	29.5	34.3	34.3	27.7	32.2	32.7	32.0	32.2	32.8	31.1	30.8	32.1	32.2	32.8	34.7	32.2	28.4	27.6
KJ956805.1_Hop_stunt_viroid_from_lemon_complete_genome	32.0	32.2	29.5	33.4	33.3	31.8	31.9	34.7	33.4	32.7	34.7	31.9	31.9	27.7	33.3	31.7	33.0	30.8	33.3	28.6	32.7	31.7	32.0	30.4	33.3	31.2	31.6	31.4	30.8	32.4	34.7	29.9	34.7	34.7	27.8	32.3	33.3	31.9	32.3	32.2	32.1	31.8	32.8	32.3	32.8	35.4	32.3	29.5	29.3
KJ956806.1_Hop_stunt_viroid_from_kumquat_complete_genome	31.8	32.4	29.5	33.9	33.7	32.1	32.1	34.7	33.9	33.2	34.7	32.1	32.1	27.7	33.7	31.7	33.0	31.0	33.7	28.5	32.7	32.2	32.5	30.6	33.7	31.2	31.8	31.6	31.3	32.9	34.7	30.2	34.7	34.7	28.0	32.3	33.5	32.1	32.3	32.5	32.3	31.9	32.5	32.3	33.3	35.4	32.3	29.4	29.3
KJ956807.1_Hop_stunt_viroid_from_pummelo_complete_genome	32.0	32.2	29.3	33.7	33.3	31.6	31.9	35.0	33.7	32.9	35.0	31.9	31.9	27.9	33.3	31.7	33.0	30.5	33.3	28.3	32.7	31.7	32.0	30.1	33.3	30.9	31.3	31.4	31.1	32.7	35.0	29.7	35.0	35.0	27.5	32.3	33.3	31.7	32.3	32.2	31.8	31.5	32.5	32.3	32.8	35.7	32.3	29.2	29.0
KJ956808.1_Hop_stunt_viroid_from_murcott_complete_genome	31.5	31.6	29.0	33.1	32.9	31.3	31.3	34.7	33.1	32.7	34.7	31.3	31.3	27.4	32.9	31.4	32.7	30.7	32.9	28.3	32.7	31.9	31.7	30.1	32.9	31.1	31.2	31.1	30.8	32.4	34.7	29.6	34.7	34.7	27.7	32.2	32.9	31.4	32.2	31.9	31.5	31.4	32.2	32.2	32.5	35.4	32.5	28.9	28.7
HG518673.1_Hop_stunt_viroid_complete_sequence_isolate_CyCa1	32.4	33.1	29.3	34.8	34.1	32.5	32.8	36.0	34.8	34.4	36.0	32.8	32.8	27.7	34.3	32.1	33.3	30.6	34.1	28.4	33.4	32.9	33.4	30.7	34.1	31.5	31.4	32.4	32.2	34.1	36.0	30.5	36.0	36.0	28.3	33.2	34.6	32.5	33.2	33.4	32.6	31.8	32.9	33.2	33.7	36.4	33.2	29.2	29.1
HG518675.1_Hop_stunt_viroid_complete_sequence_isolate_CyCa3	32.4	33.1	29.3	34.8	34.1	32.5	32.8	36.0	34.8	34.4	36.0	32.8	32.8	27.7	34.3	32.1	33.3	30.6	34.1	28.4	33.4	32.9	33.4	30.7	34.1	31.5	31.4	32.4	32.2	34.1	36.0	30.5	36.0	36.0	28.3	33.2	34.6	32.5	33.2	33.4	32.6	31.8	32.9	33.2	33.7	36.4	33.2	29.2	29.1
KM052619.1_Hop_stunt_viroid_isolate_HSVdapricotv1_complete_genome	32.5	33.2	29.8	34.4	34.0	32.5	32.8	35.3	34.4	34.4	35.3	32.8	32.8	28.0	33.3	31.5	32.7	31.9	33.6	28.4	33.1	33.5	33.2	30.6	34.0	30.8	32.6	31.9	31.1	34.1	35.3	30.4	35.3	35.3	28.4	32.9	33.2	32.6	32.9	33.5	32.0	32.2	32.5	32.9	33.6	35.7	32.9	29.7	29.1
KM052620.1_Hop_stunt_viroid_isolate_HSVdapricotv2_complete_genome	32.5	33.2	29.6	34.4	34.0	32.5	32.8	35.3	34.4	34.4	35.3	32.8	32.8	28.2	33.6	31.2	33.0	31.7	33.6	28.2	32.8	33.2	32.9	30.4	34.0	30.6	32.4	31.9	31.1	34.1	35.3	30.1	35.3	35.3	28.4	32.6	33.2	32.6	32.6	33.2	31.7	31.9	32.2	32.6	33.6	35.7	32.6	29.4	28.9
KM052621.1_Hop_stunt_viroid_isolate_HSVdapricotv3_complete_genome	32.3	33.2	30.0	34.4	33.7	32.3	32.8	35.3	34.4	34.4	35.3	32.8	32.8	27.8	33.6	31.5	32.5	31.9	33.3	28.6	32.8	33.2	32.9	30.6	33.7	30.8	32.6	31.9	31.1	34.1	35.3	30.4	35.3	35.3	28.4	32.6	33.2	32.4	32.6	33.2	32.0	32.2	32.5	32.6	33.3	35.7	32.6	29.9	29.1
KM052622.1_Hop_stunt_viroid_isolate_HSVdapricotv4_complete_genome	32.5	32.9	30.0	34.2	34.0	32.5	32.6	35.3	34.2	34.4	35.3	32.6	32.6	28.2	33.1	31.5	32.7	31.9	33.6	28.6	33.1	33.5	33.2	30.6	34.0	30.8	32.6	31.6	30.9	34.1	35.3	30.6	35.3	35.3	28.4	32.9	32.9	32.6	32.9	33.5	32.0	32.2	32.5	32.9	33.6	35.7	32.9	29.9	28.9
KM052623.1_Hop_stunt_viroid_isolate_HSVdapricotv5_complete_genome	32.3	32.9	29.6	34.2	33.7	32.3	32.6	35.0	34.2	34.1	35.0	32.6	32.6	27.8	33.1	31.2	32.5	31.9	33.3	28.2	32.8	33.2	32.9	30.4	33.7	30.8	32.6	31.6	30.9	33.9	35.0	30.4	35.0	35.0	28.4	32.6	32.9	32.4	32.6	33.2	31.7	32.2	32.2	32.6	33.3	35.5	32.6	29.4	28.9
KM052624.1_Hop_stunt_viroid_isolate_HSVdapricotv6_complete_genome	32.4	33.0	29.4	34.3	33.8	32.4	32.7	34.7	34.3	33.9	34.7	32.7	32.7	27.5	33.2	31.0	32.2	31.7	33.4	28.0	32.6	33.0	32.7	30.4	33.8	30.7	32.4	31.7	31.0	33.6	34.7	29.9	34.7	34.7	28.1	32.4	33.0	32.4	32.4	33.0	31.8	31.9	32.3	32.4	33.4	35.2	32.4	29.2	28.9
KM052625.1_Hop_stunt_viroid_isolate_HSVdapricotv7_complete_genome	32.3	33.2	29.8	34.7	34.0	32.3	32.8	35.5	34.7	34.6	35.5	32.8	32.8	28.0	33.3	31.5	32.7	31.7	33.6	28.4	33.1	33.2	32.9	30.4	34.0	30.6	32.4	31.6	31.4	34.4	35.5	30.1	35.5	35.5	28.1	32.9	32.9	32.4	32.9	33.2	31.7	31.9	32.2	32.9	33.6	36.0	32.9	29.4	28.9
KM052626.1_Hop_stunt_viroid_isolate_HSVdplumv8_complete_genome	32.5	33.2	29.8	34.4	34.0	32.5	32.8	35.3	34.4	34.4	35.3	32.8	32.8	28.0	33.3	31.5	32.7	31.9	33.6	28.4	33.1	33.5	33.2	30.6	34.0	30.8	32.6	31.9	31.1	34.1	35.3	30.4	35.3	35.3	28.4	32.9	33.2	32.6	32.9	33.5	32.0	32.2	32.5	32.9	33.6	35.7	32.9	29.7	29.1
KM052627.1_Hop_stunt_viroid_isolate_HSVdplumv9_complete_genome	32.5	33.2	29.8	34.4	34.0	32.5	32.8	35.3	34.4	34.4	35.3	32.8	32.8	28.0	33.3	31.5	32.7	31.9	33.6	28.4	33.1	33.5	33.2	30.6	34.0	30.8	32.6	31.9	31.1	34.1	35.3	30.4	35.3	35.3	28.4	32.9	33.2	32.6	32.9	33.5	32.0	32.2	32.5	32.9	33.6	35.7	32.9	29.7	29.1
KM052628.1_Hop_stunt_viroid_isolate_HSVdplumv10_complete_genome	32.3	33.4	29.6	34.4	33.7	32.3	33.1	35.3	34.4	34.4	35.3	33.1	33.1	28.0	33.1	31.2	32.5	31.7	33.3	28.2	32.8	33.8	33.4	30.4	33.7	30.6	32.4	31.6	31.1	34.1	35.3	30.1	35.3	35.3	28.1	32.6	32.9	32.4	32.6	33.8	31.7	31.9	32.2	32.6	33.3	35.7	32.6	29.4	28.9
KM052629.1_Hop_stunt_viroid_isolate_HSVdplumv11_complete_genome	32.3	32.9	29.6	34.2	33.7	32.3	32.6	35.0	34.2	34.1	35.0	32.6	32.6	27.8	33.1	31.2	32.5	31.4	33.3	28.2	32.8	33.2	32.9	30.4	33.7	30.6	32.2	31.6	30.9	33.9	35.0	30.1	35.0	35.0	27.9	32.6	32.9	32.4	32.6	33.2	31.7	31.7	32.2	32.6	33.3	35.5	32.6	29.4	28.9
KM278991.1_Hop_stunt_viroid_isolate_HSVd_kfp_complete_genome	31.1	32.5	28.5	33.8	33.6	32.0	32.2	34.9	33.8	33.6	34.9	32.2	32.2	27.5	34.3	33.2	34.8	31.1	33.7	27.4	34.9	33.8	33.9	30.2	33.6	30.4	31.5	31.2	31.4	33.1	34.9	29.9	34.9	34.9	27.8	34.5	33.2	31.7	34.5	33.4	31.5	31.7	31.3	34.5	33.4	35.6	34.5	28.3	28.5
KF927099.2_Hop_stunt_viroid_isolate_Maragheh_complete_genome	32.1	32.8	28.9	34.0	33.6	32.1	32.4	34.1	34.0	32.6	34.1	32.4	32.4	27.2	33.4	31.4	32.6	31.1	33.5	28.1	32.7	32.5	32.7	30.3	33.6	31.2	31.8	31.5	31.3	32.3	34.1	30.2	34.1	34.1	28.1	32.3	33.5	32.2	32.3	32.7	32.1	32.0	32.5	32.3	33.2	34.8	32.3	29.1	29.0
JN008868.2_Hop_stunt_viroid_isolate_Maragheh_complete_genome	31.1	32.5	28.5	33.8	33.6	32.0	32.2	34.9	33.8	33.6	34.9	32.2	32.2	27.5	34.3	33.2	34.8	31.1	33.7	27.4	34.9	33.8	33.9	30.2	33.6	30.4	31.5	31.2	31.4	33.1	34.9	29.9	34.9	34.9	27.8	34.5	33.2	31.7	34.5	33.4	31.5	31.7	31.3	34.5	33.4	35.6	34.5	28.3	28.5
KM875543.1_Hop_stunt_viroid_isolate_B1S_complete_sequence	33.0	33.4	30.3	34.7	34.5	33.0	33.1	35.0	34.7	33.9	35.0	33.1	33.1	28.4	33.3	31.7	33.0	32.4	34.1	28.9	33.3	33.5	33.2	31.1	34.5	31.3	33.1	31.9	31.4	33.6	35.0	30.8	35.0	35.0	28.6	33.2	33.2	33.1	33.2	33.5	32.5	32.6	32.9	33.2	34.1	35.5	33.2	30.1	29.1
KP015748.1_Hop_stunt_viroid_clone_A17_F1R1_v1_complete_genome	32.5	33.2	29.8	34.4	34.0	32.5	32.8	35.3	34.4	34.4	35.3	32.8	32.8	28.0	33.3	31.5	32.7	31.9	33.6	28.4	33.1	33.5	33.2	30.6	34.0	30.8	32.6	31.9	31.1	34.1	35.3	30.4	35.3	35.3	28.4	32.9	33.2	32.6	32.9	33.5	32.0	32.2	32.5	32.9	33.6	35.7	32.9	29.7	29.1
KP015749.1_Hop_stunt_viroid_clone_Pl40_F1R1_v1_complete_genome	32.5	33.2	29.8	34.4	34.0	32.5	32.8	35.3	34.4	34.4	35.3	32.8	32.8	28.0	33.3	31.5	32.7	31.9	33.6	28.4	33.1	33.5	33.2	30.6	34.0	30.8	32.6	31.9	31.1	34.1	35.3	30.4	35.3	35.3	28.4	32.9	33.2	32.6	32.9	33.5	32.0	32.2	32.5	32.9	33.6	35.7	32.9	29.7	29.1
KP015750.1_Hop_stunt_viroid_clone_Pl8_F4R4_v9_complete_genome	32.5	33.2	29.8	34.4	34.0	32.5	32.8	35.3	34.4	34.4	35.3	32.8	32.8	28.0	33.3	31.5	32.7	31.9	33.6	28.4	33.1	33.5	33.2	30.6	34.0	30.8	32.6	31.9	31.1	34.1	35.3	30.4	35.3	35.3	28.4	32.9	33.2	32.6	32.9	33.5	32.0	32.2	32.5	32.9	33.6	35.7	32.9	29.7	29.1
KP015751.1_Hop_stunt_viroid_clone_Pl16_F1R1_v9_complete_genome	32.5	33.2	29.8	34.4	34.0	32.5	32.8	35.3	34.4	34.4	35.3	32.8	32.8	28.0	33.3	31.5	32.7	31.9	33.6	28.4	33.1	33.5	33.2	30.6	34.0	30.8	32.6	31.9	31.1	34.1	35.3	30.4	35.3	35.3	28.4	32.9	33.2	32.6	32.9	33.5	32.0	32.2	32.5	32.9	33.6	35.7	32.9	29.7	29.1
KP015752.1_Hop_stunt_viroid_clone_Pl29_F1R1_v1_complete_genome	32.5	33.2	29.8	34.4	34.0	32.5	32.8	35.3	34.4	34.4	35.3	32.8	32.8	28.0	33.3	31.5	32.7	31.9	33.6	28.4	33.1	33.5	33.2	30.6	34.0	30.8	32.6	31.9	31.1	34.1	35.3	30.4	35.3	35.3	28.4	32.9	33.2	32.6	32.9	33.5	32.0	32.2	32.5	32.9	33.6	35.7	32.9	29.7	29.1
KP015753.1_Hop_stunt_viroid_clone_A22_F1R1_v1_complete_genome	32.5	33.2	29.8	34.4	34.0	32.5	32.8	35.3	34.4	34.4	35.3	32.8	32.8	28.0	33.3	31.5	32.7	31.9	33.6	28.4	33.1	33.5	33.2	30.6	34.0	30.8	32.6	31.9	31.1	34.1	35.3	30.4	35.3	35.3	28.4	32.9	33.2	32.6	32.9	33.5	32.0	32.2	32.5	32.9	33.6	35.7	32.9	29.7	29.1
KP015754.1_Hop_stunt_viroid_clone_Pl6_F4R4_v9_complete_genome	32.5	33.2	29.8	34.4	34.0	32.5	32.8	35.3	34.4	34.4	35.3	32.8	32.8	28.0	33.3	31.5	32.7	31.9	33.6	28.4	33.1	33.5	33.2	30.6	34.0	30.8	32.6	31.9	31.1	34.1	35.3	30.4	35.3	35.3	28.4	32.9	33.2	32.6	32.9	33.5	32.0	32.2	32.5	32.9	33.6	35.7	32.9	29.7	29.1
KP015755.1_Hop_stunt_viroid_clone_A44_F1R1_v1_complete_genome	32.5	33.2	29.8	34.4	34.0	32.5	32.8	35.3	34.4	34.4	35.3	32.8	32.8	28.0	33.3	31.5	32.7	31.9	33.6	28.4	33.1	33.5	33.2	30.6	34.0	30.8	32.6	31.9	31.1	34.1	35.3	30.4	35.3	35.3	28.4	32.9	33.2	32.6	32.9	33.5	32.0	32.2	32.5	32.9	33.6	35.7	32.9	29.7	29.1
KP015756.1_Hop_stunt_viroid_clone_A2_F1R1_v1_complete_genome	32.5	33.2	29.8	34.4	34.0	32.5	32.8	35.3	34.4	34.4	35.3	32.8	32.8	28.0	33.3	31.5	32.7	31.9	33.6	28.4	33.1	33.5	33.2	30.6	34.0	30.8	32.6	31.9	31.1	34.1	35.3	30.4	35.3	35.3	28.4	32.9	33.2	32.6	32.9	33.5	32.0	32.2	32.5	32.9	33.6	35.7	32.9	29.7	29.1
KP015757.1_Hop_stunt_viroid_clone_Pl27_F1R1_v1_complete_genome	32.5	33.2	29.8	34.4	34.0	32.5	32.8	35.3	34.4	34.4	35.3	32.8	32.8	28.0	33.3	31.5	32.7	31.9	33.6	28.4	33.1	33.5	33.2	30.6	34.0	30.8	32.6	31.9	31.1	34.1	35.3	30.4	35.3	35.3	28.4	32.9	33.2	32.6	32.9	33.5	32.0	32.2	32.5	32.9	33.6	35.7	32.9	29.7	29.1
KP015758.1_Hop_stunt_viroid_clone_A48_F1R1_v1_complete_genome	32.5	33.2	29.8	34.4	34.0	32.5	32.8	35.3	34.4	34.4	35.3	32.8	32.8	28.0	33.3	31.5	32.7	31.9	33.6	28.4	33.1	33.5	33.2	30.6	34.0	30.8	32.6	31.9	31.1	34.1	35.3	30.4	35.3	35.3	28.4	32.9	33.2	32.6	32.9	33.5	32.0	32.2	32.5	32.9	33.6	35.7	32.9	29.7	29.1
KP015759.1_Hop_stunt_viroid_clone_Pl34_F1R1_v1_complete_genome	32.5	33.2	29.8	34.4	34.0	32.5	32.8	35.3	34.4	34.4	35.3	32.8	32.8	28.0	33.3	31.5	32.7	31.9	33.6	28.4	33.1	33.5	33.2	30.6	34.0	30.8	32.6	31.9	31.1	34.1	35.3	30.4	35.3	35.3	28.4	32.9	33.2	32.6	32.9	33.5	32.0	32.2	32.5	32.9	33.6	35.7	32.9	29.7	29.1
KP015760.1_Hop_stunt_viroid_clone_A12_F1R1_v1_complete_genome	32.5	33.2	29.8	34.4	34.0	32.5	32.8	35.3	34.4	34.4	35.3	32.8	32.8	28.0	33.3	31.5	32.7	31.9	33.6	28.4	33.1	33.5	33.2	30.6	34.0	30.8	32.6	31.9	31.1	34.1	35.3	30.4	35.3	35.3	28.4	32.9	33.2	32.6	32.9	33.5	32.0	32.2	32.5	32.9	33.6	35.7	32.9	29.7	29.1
KP015761.1_Hop_stunt_viroid_clone_Pl25_F1R1_v9_complete_genome	32.5	33.2	29.8	34.4	34.0	32.5	32.8	35.3	34.4	34.4	35.3	32.8	32.8	28.0	33.3	31.5	32.7	31.9	33.6	28.4	33.1	33.5	33.2	30.6	34.0	30.8	32.6	31.9	31.1	34.1	35.3	30.4	35.3	35.3	28.4	32.9	33.2	32.6	32.9	33.5	32.0	32.2	32.5	32.9	33.6	35.7	32.9	29.7	29.1
KP015762.1_Hop_stunt_viroid_clone_A19_F1R1_v1_complete_genome	32.5	33.2	29.8	34.4	34.0	32.5	32.8	35.3	34.4	34.4	35.3	32.8	32.8	28.0	33.3	31.5	32.7	31.9	33.6	28.4	33.1	33.5	33.2	30.6	34.0	30.8	32.6	31.9	31.1	34.1	35.3	30.4	35.3	35.3	28.4	32.9	33.2	32.6	32.9	33.5	32.0	32.2	32.5	32.9	33.6	35.7	32.9	29.7	29.1
KP015763.1_Hop_stunt_viroid_clone_A49_F1R1_v1_complete_genome	32.5	33.2	29.8	34.4	34.0	32.5	32.8	35.3	34.4	34.4	35.3	32.8	32.8	28.0	33.3	31.5	32.7	31.9	33.6	28.4	33.1	33.5	33.2	30.6	34.0	30.8	32.6	31.9	31.1	34.1	35.3	30.4	35.3	35.3	28.4	32.9	33.2	32.6	32.9	33.5	32.0	32.2	32.5	32.9	33.6	35.7	32.9	29.7	29.1
KP015764.1_Hop_stunt_viroid_clone_A27_F1R1_v1_complete_genome	32.5	33.2	29.8	34.4	34.0	32.5	32.8	35.3	34.4	34.4	35.3	32.8	32.8	28.0	33.3	31.5	32.7	31.9	33.6	28.4	33.1	33.5	33.2	30.6	34.0	30.8	32.6	31.9	31.1	34.1	35.3	30.4	35.3	35.3	28.4	32.9	33.2	32.6	32.9	33.5	32.0	32.2	32.5	32.9	33.6	35.7	32.9	29.7	29.1
KP015765.1_Hop_stunt_viroid_clone_Pl23_F1R1_v9_complete_genome	32.5	33.2	29.8	34.4	34.0	32.5	32.8	35.3	34.4	34.4	35.3	32.8	32.8	28.0	33.3	31.5	32.7	31.9	33.6	28.4	33.1	33.5	33.2	30.6	34.0	30.8	32.6	31.9	31.1	34.1	35.3	30.4	35.3	35.3	28.4	32.9	33.2	32.6	32.9	33.5	32.0	32.2	32.5	32.9	33.6	35.7	32.9	29.7	29.1
KP015766.1_Hop_stunt_viroid_clone_A41_F1R1_v1_complete_genome	32.5	33.2	29.8	34.4	34.0	32.5	32.8	35.3	34.4	34.4	35.3	32.8	32.8	28.0	33.3	31.5	32.7	31.9	33.6	28.4	33.1	33.5	33.2	30.6	34.0	30.8	32.6	31.9	31.1	34.1	35.3	30.4	35.3	35.3	28.4	32.9	33.2	32.6	32.9	33.5	32.0	32.2	32.5	32.9	33.6	35.7	32.9	29.7	29.1
KP015767.1_Hop_stunt_viroid_clone_A42_F1R1_v1_complete_genome	32.5	33.2	29.8	34.4	34.0	32.5	32.8	35.3	34.4	34.4	35.3	32.8	32.8	28.0	33.3	31.5	32.7	31.9	33.6	28.4	33.1	33.5	33.2	30.6	34.0	30.8	32.6	31.9	31.1	34.1	35.3	30.4	35.3	35.3	28.4	32.9	33.2	32.6	32.9	33.5	32.0	32.2	32.5	32.9	33.6	35.7	32.9	29.7	29.1
KP015768.1_Hop_stunt_viroid_clone_Pl28_F1R1_v1_complete_genome	32.5	33.2	29.8	34.4	34.0	32.5	32.8	35.3	34.4	34.4	35.3	32.8	32.8	28.0	33.3	31.5	32.7	31.9	33.6	28.4	33.1	33.5	33.2	30.6	34.0	30.8	32.6	31.9	31.1	34.1	35.3	30.4	35.3	35.3	28.4	32.9	33.2	32.6	32.9	33.5	32.0	32.2	32.5	32.9	33.6	35.7	32.9	29.7	29.1
KP015769.1_Hop_stunt_viroid_clone_Pl32_F1R1_v1_complete_genome	32.5	33.2	29.8	34.4	34.0	32.5	32.8	35.3	34.4	34.4	35.3	32.8	32.8	28.0	33.3	31.5	32.7	31.9	33.6	28.4	33.1	33.5	33.2	30.6	34.0	30.8	32.6	31.9	31.1	34.1	35.3	30.4	35.3	35.3	28.4	32.9	33.2	32.6	32.9	33.5	32.0	32.2	32.5	32.9	33.6	35.7	32.9	29.7	29.1
KP015770.1_Hop_stunt_viroid_clone_A33_F1R1_v6_complete_genome	32.4	33.0	29.4	34.3	33.8	32.4	32.7	34.7	34.3	33.9	34.7	32.7	32.7	27.5	33.2	31.0	32.2	31.7	33.4	28.0	32.6	33.0	32.7	30.4	33.8	30.7	32.4	31.7	31.0	33.6	34.7	29.9	34.7	34.7	28.1	32.4	33.0	32.4	32.4	33.0	31.8	31.9	32.3	32.4	33.4	35.2	32.4	29.2	28.9
KP015771.1_Hop_stunt_viroid_clone_A45_F1R1_v1_complete_genome	32.5	33.2	29.8	34.4	34.0	32.5	32.8	35.3	34.4	34.4	35.3	32.8	32.8	28.0	33.3	31.5	32.7	31.9	33.6	28.4	33.1	33.5	33.2	30.6	34.0	30.8	32.6	31.9	31.1	34.1	35.3	30.4	35.3	35.3	28.4	32.9	33.2	32.6	32.9	33.5	32.0	32.2	32.5	32.9	33.6	35.7	32.9	29.7	29.1
KP015772.1_Hop_stunt_viroid_clone_A24_F1R1_v1_complete_genome	32.5	33.2	29.8	34.4	34.0	32.5	32.8	35.3	34.4	34.4	35.3	32.8	32.8	28.0	33.3	31.5	32.7	31.9	33.6	28.4	33.1	33.5	33.2	30.6	34.0	30.8	32.6	31.9	31.1	34.1	35.3	30.4	35.3	35.3	28.4	32.9	33.2	32.6	32.9	33.5	32.0	32.2	32.5	32.9	33.6	35.7	32.9	29.7	29.1
KP015773.1_Hop_stunt_viroid_clone_Pl35_F1R1_v1_complete_genome	32.5	33.2	29.8	34.4	34.0	32.5	32.8	35.3	34.4	34.4	35.3	32.8	32.8	28.0	33.3	31.5	32.7	31.9	33.6	28.4	33.1	33.5	33.2	30.6	34.0	30.8	32.6	31.9	31.1	34.1	35.3	30.4	35.3	35.3	28.4	32.9	33.2	32.6	32.9	33.5	32.0	32.2	32.5	32.9	33.6	35.7	32.9	29.7	29.1
KP015774.1_Hop_stunt_viroid_clone_Pl15_F1R1_v8_complete_genome	32.5	33.2	29.8	34.4	34.0	32.5	32.8	35.3	34.4	34.4	35.3	32.8	32.8	28.0	33.3	31.5	32.7	31.9	33.6	28.4	33.1	33.5	33.2	30.6	34.0	30.8	32.6	31.9	31.1	34.1	35.3	30.4	35.3	35.3	28.4	32.9	33.2	32.6	32.9	33.5	32.0	32.2	32.5	32.9	33.6	35.7	32.9	29.7	29.1
KP015775.1_Hop_stunt_viroid_clone_Pl42_F1R1_v1_complete_genome	32.5	33.2	29.8	34.4	34.0	32.5	32.8	35.3	34.4	34.4	35.3	32.8	32.8	28.0	33.3	31.5	32.7	31.9	33.6	28.4	33.1	33.5	33.2	30.6	34.0	30.8	32.6	31.9	31.1	34.1	35.3	30.4	35.3	35.3	28.4	32.9	33.2	32.6	32.9	33.5	32.0	32.2	32.5	32.9	33.6	35.7	32.9	29.7	29.1
KP015776.1_Hop_stunt_viroid_clone_A16_F1R1_v1_complete_genome	32.5	33.2	29.8	34.4	34.0	32.5	32.8	35.3	34.4	34.4	35.3	32.8	32.8	28.0	33.3	31.5	32.7	31.9	33.6	28.4	33.1	33.5	33.2	30.6	34.0	30.8	32.6	31.9	31.1	34.1	35.3	30.4	35.3	35.3	28.4	32.9	33.2	32.6	32.9	33.5	32.0	32.2	32.5	32.9	33.6	35.7	32.9	29.7	29.1
KP015777.1_Hop_stunt_viroid_clone_A14_F1R1_v1_complete_genome	32.5	33.2	29.8	34.4	34.0	32.5	32.8	35.3	34.4	34.4	35.3	32.8	32.8	28.0	33.3	31.5	32.7	31.9	33.6	28.4	33.1	33.5	33.2	30.6	34.0	30.8	32.6	31.9	31.1	34.1	35.3	30.4	35.3	35.3	28.4	32.9	33.2	32.6	32.9	33.5	32.0	32.2	32.5	32.9	33.6	35.7	32.9	29.7	29.1
KP015778.1_Hop_stunt_viroid_clone_Pl33_F1R1_v1_complete_genome	32.5	33.2	29.8	34.4	34.0	32.5	32.8	35.3	34.4	34.4	35.3	32.8	32.8	28.0	33.3	31.5	32.7	31.9	33.6	28.4	33.1	33.5	33.2	30.6	34.0	30.8	32.6	31.9	31.1	34.1	35.3	30.4	35.3	35.3	28.4	32.9	33.2	32.6	32.9	33.5	32.0	32.2	32.5	32.9	33.6	35.7	32.9	29.7	29.1
KP015779.1_Hop_stunt_viroid_clone_A47_F1R1_v1_complete_genome	32.5	33.2	29.8	34.4	34.0	32.5	32.8	35.3	34.4	34.4	35.3	32.8	32.8	28.0	33.3	31.5	32.7	31.9	33.6	28.4	33.1	33.5	33.2	30.6	34.0	30.8	32.6	31.9	31.1	34.1	35.3	30.4	35.3	35.3	28.4	32.9	33.2	32.6	32.9	33.5	32.0	32.2	32.5	32.9	33.6	35.7	32.9	29.7	29.1
KP015780.1_Hop_stunt_viroid_clone_Pl36_F1R1_v1_complete_genome	32.5	33.2	29.8	34.4	34.0	32.5	32.8	35.3	34.4	34.4	35.3	32.8	32.8	28.0	33.3	31.5	32.7	31.9	33.6	28.4	33.1	33.5	33.2	30.6	34.0	30.8	32.6	31.9	31.1	34.1	35.3	30.4	35.3	35.3	28.4	32.9	33.2	32.6	32.9	33.5	32.0	32.2	32.5	32.9	33.6	35.7	32.9	29.7	29.1
KP015781.1_Hop_stunt_viroid_clone_Pl18_F1R1_v9_complete_genome	32.5	33.2	29.8	34.4	34.0	32.5	32.8	35.3	34.4	34.4	35.3	32.8	32.8	28.0	33.3	31.5	32.7	31.9	33.6	28.4	33.1	33.5	33.2	30.6	34.0	30.8	32.6	31.9	31.1	34.1	35.3	30.4	35.3	35.3	28.4	32.9	33.2	32.6	32.9	33.5	32.0	32.2	32.5	32.9	33.6	35.7	32.9	29.7	29.1
KP015782.1_Hop_stunt_viroid_clone_Pl26_F1R1_v1_complete_genome	32.5	33.2	29.8	34.4	34.0	32.5	32.8	35.3	34.4	34.4	35.3	32.8	32.8	28.0	33.3	31.5	32.7	31.9	33.6	28.4	33.1	33.5	33.2	30.6	34.0	30.8	32.6	31.9	31.1	34.1	35.3	30.4	35.3	35.3	28.4	32.9	33.2	32.6	32.9	33.5	32.0	32.2	32.5	32.9	33.6	35.7	32.9	29.7	29.1
KP015783.1_Hop_stunt_viroid_clone_A43_F1R1_v7_complete_genome	32.3	33.2	29.8	34.7	34.0	32.3	32.8	35.5	34.7	34.6	35.5	32.8	32.8	28.0	33.3	31.5	32.7	31.7	33.6	28.4	33.1	33.2	32.9	30.4	34.0	30.6	32.4	31.6	31.4	34.4	35.5	30.1	35.5	35.5	28.1	32.9	32.9	32.4	32.9	33.2	31.7	31.9	32.2	32.9	33.6	36.0	32.9	29.4	28.9
KP015784.1_Hop_stunt_viroid_clone_A38_F1R1_v1_complete_genome	32.5	33.2	29.8	34.4	34.0	32.5	32.8	35.3	34.4	34.4	35.3	32.8	32.8	28.0	33.3	31.5	32.7	31.9	33.6	28.4	33.1	33.5	33.2	30.6	34.0	30.8	32.6	31.9	31.1	34.1	35.3	30.4	35.3	35.3	28.4	32.9	33.2	32.6	32.9	33.5	32.0	32.2	32.5	32.9	33.6	35.7	32.9	29.7	29.1
KP015785.1_Hop_stunt_viroid_clone_Pl37_F1R1_v1_complete_genome	32.5	33.2	29.8	34.4	34.0	32.5	32.8	35.3	34.4	34.4	35.3	32.8	32.8	28.0	33.3	31.5	32.7	31.9	33.6	28.4	33.1	33.5	33.2	30.6	34.0	30.8	32.6	31.9	31.1	34.1	35.3	30.4	35.3	35.3	28.4	32.9	33.2	32.6	32.9	33.5	32.0	32.2	32.5	32.9	33.6	35.7	32.9	29.7	29.1
KP015786.1_Hop_stunt_viroid_clone_A29_F1R1_v1_complete_genome	32.5	33.2	29.8	34.4	34.0	32.5	32.8	35.3	34.4	34.4	35.3	32.8	32.8	28.0	33.3	31.5	32.7	31.9	33.6	28.4	33.1	33.5	33.2	30.6	34.0	30.8	32.6	31.9	31.1	34.1	35.3	30.4	35.3	35.3	28.4	32.9	33.2	32.6	32.9	33.5	32.0	32.2	32.5	32.9	33.6	35.7	32.9	29.7	29.1
KP015787.1_Hop_stunt_viroid_clone_A7_F4R4_v1_complete_genome	32.5	33.2	29.8	34.4	34.0	32.5	32.8	35.3	34.4	34.4	35.3	32.8	32.8	28.0	33.3	31.5	32.7	31.9	33.6	28.4	33.1	33.5	33.2	30.6	34.0	30.8	32.6	31.9	31.1	34.1	35.3	30.4	35.3	35.3	28.4	32.9	33.2	32.6	32.9	33.5	32.0	32.2	32.5	32.9	33.6	35.7	32.9	29.7	29.1
KP015788.1_Hop_stunt_viroid_clone_Pl1_F4R4_v9_complete_genome	32.5	33.2	29.8	34.4	34.0	32.5	32.8	35.3	34.4	34.4	35.3	32.8	32.8	28.0	33.3	31.5	32.7	31.9	33.6	28.4	33.1	33.5	33.2	30.6	34.0	30.8	32.6	31.9	31.1	34.1	35.3	30.4	35.3	35.3	28.4	32.9	33.2	32.6	32.9	33.5	32.0	32.2	32.5	32.9	33.6	35.7	32.9	29.7	29.1
KP015789.1_Hop_stunt_viroid_clone_A3_F4R4_v1_complete_genome	32.5	33.2	29.8	34.4	34.0	32.5	32.8	35.3	34.4	34.4	35.3	32.8	32.8	28.0	33.3	31.5	32.7	31.9	33.6	28.4	33.1	33.5	33.2	30.6	34.0	30.8	32.6	31.9	31.1	34.1	35.3	30.4	35.3	35.3	28.4	32.9	33.2	32.6	32.9	33.5	32.0	32.2	32.5	32.9	33.6	35.7	32.9	29.7	29.1
KP015790.1_Hop_stunt_viroid_clone_A2_F4R4_v1_complete_genome	32.5	33.2	29.8	34.4	34.0	32.5	32.8	35.3	34.4	34.4	35.3	32.8	32.8	28.0	33.3	31.5	32.7	31.9	33.6	28.4	33.1	33.5	33.2	30.6	34.0	30.8	32.6	31.9	31.1	34.1	35.3	30.4	35.3	35.3	28.4	32.9	33.2	32.6	32.9	33.5	32.0	32.2	32.5	32.9	33.6	35.7	32.9	29.7	29.1
KP015791.1_Hop_stunt_viroid_clone_A34_F1R1_v1_complete_genome	32.5	33.2	29.8	34.4	34.0	32.5	32.8	35.3	34.4	34.4	35.3	32.8	32.8	28.0	33.3	31.5	32.7	31.9	33.6	28.4	33.1	33.5	33.2	30.6	34.0	30.8	32.6	31.9	31.1	34.1	35.3	30.4	35.3	35.3	28.4	32.9	33.2	32.6	32.9	33.5	32.0	32.2	32.5	32.9	33.6	35.7	32.9	29.7	29.1
KP015792.1_Hop_stunt_viroid_clone_Pl21_F1R1_v1_complete_genome	32.5	33.2	29.8	34.4	34.0	32.5	32.8	35.3	34.4	34.4	35.3	32.8	32.8	28.0	33.3	31.5	32.7	31.9	33.6	28.4	33.1	33.5	33.2	30.6	34.0	30.8	32.6	31.9	31.1	34.1	35.3	30.4	35.3	35.3	28.4	32.9	33.2	32.6	32.9	33.5	32.0	32.2	32.5	32.9	33.6	35.7	32.9	29.7	29.1
KP015793.1_Hop_stunt_viroid_clone_Pl19_F1R1_v9_complete_genome	32.5	33.2	29.8	34.4	34.0	32.5	32.8	35.3	34.4	34.4	35.3	32.8	32.8	28.0	33.3	31.5	32.7	31.9	33.6	28.4	33.1	33.5	33.2	30.6	34.0	30.8	32.6	31.9	31.1	34.1	35.3	30.4	35.3	35.3	28.4	32.9	33.2	32.6	32.9	33.5	32.0	32.2	32.5	32.9	33.6	35.7	32.9	29.7	29.1
KP015794.1_Hop_stunt_viroid_clone_A32_F1R1_v5_complete_genome	32.3	32.9	29.6	34.2	33.7	32.3	32.6	35.0	34.2	34.1	35.0	32.6	32.6	27.8	33.1	31.2	32.5	31.9	33.3	28.2	32.8	33.2	32.9	30.4	33.7	30.8	32.6	31.6	30.9	33.9	35.0	30.4	35.0	35.0	28.4	32.6	32.9	32.4	32.6	33.2	31.7	32.2	32.2	32.6	33.3	35.5	32.6	29.4	28.9
KP015795.1_Hop_stunt_viroid_clone_Pl20_F1R1_v10_complete_genome	32.3	33.4	29.6	34.4	33.7	32.3	33.1	35.3	34.4	34.4	35.3	33.1	33.1	28.0	33.1	31.2	32.5	31.7	33.3	28.2	32.8	33.8	33.4	30.4	33.7	30.6	32.4	31.6	31.1	34.1	35.3	30.1	35.3	35.3	28.1	32.6	32.9	32.4	32.6	33.8	31.7	31.9	32.2	32.6	33.3	35.7	32.6	29.4	28.9
KP015796.1_Hop_stunt_viroid_clone_Pl24_F1R1_v1_complete_genome	32.5	33.2	29.8	34.4	34.0	32.5	32.8	35.3	34.4	34.4	35.3	32.8	32.8	28.0	33.3	31.5	32.7	31.9	33.6	28.4	33.1	33.5	33.2	30.6	34.0	30.8	32.6	31.9	31.1	34.1	35.3	30.4	35.3	35.3	28.4	32.9	33.2	32.6	32.9	33.5	32.0	32.2	32.5	32.9	33.6	35.7	32.9	29.7	29.1
KP015797.1_Hop_stunt_viroid_clone_A13_F1R1_v2_complete_genome	32.5	33.2	29.6	34.4	34.0	32.5	32.8	35.3	34.4	34.4	35.3	32.8	32.8	28.2	33.6	31.2	33.0	31.7	33.6	28.2	32.8	33.2	32.9	30.4	34.0	30.6	32.4	31.9	31.1	34.1	35.3	30.1	35.3	35.3	28.4	32.6	33.2	32.6	32.6	33.2	31.7	31.9	32.2	32.6	33.6	35.7	32.6	29.4	28.9
KP015798.1_Hop_stunt_viroid_clone_A20_F1R1_v1_complete_genome	32.5	33.2	29.8	34.4	34.0	32.5	32.8	35.3	34.4	34.4	35.3	32.8	32.8	28.0	33.3	31.5	32.7	31.9	33.6	28.4	33.1	33.5	33.2	30.6	34.0	30.8	32.6	31.9	31.1	34.1	35.3	30.4	35.3	35.3	28.4	32.9	33.2	32.6	32.9	33.5	32.0	32.2	32.5	32.9	33.6	35.7	32.9	29.7	29.1
KP015799.1_Hop_stunt_viroid_clone_A40_F1R1_v1_complete_genome	32.5	33.2	29.8	34.4	34.0	32.5	32.8	35.3	34.4	34.4	35.3	32.8	32.8	28.0	33.3	31.5	32.7	31.9	33.6	28.4	33.1	33.5	33.2	30.6	34.0	30.8	32.6	31.9	31.1	34.1	35.3	30.4	35.3	35.3	28.4	32.9	33.2	32.6	32.9	33.5	32.0	32.2	32.5	32.9	33.6	35.7	32.9	29.7	29.1
KP015800.1_Hop_stunt_viroid_clone_Pl39_F1R1_v1_complete_genome	32.5	33.2	29.8	34.4	34.0	32.5	32.8	35.3	34.4	34.4	35.3	32.8	32.8	28.0	33.3	31.5	32.7	31.9	33.6	28.4	33.1	33.5	33.2	30.6	34.0	30.8	32.6	31.9	31.1	34.1	35.3	30.4	35.3	35.3	28.4	32.9	33.2	32.6	32.9	33.5	32.0	32.2	32.5	32.9	33.6	35.7	32.9	29.7	29.1
KP015801.1_Hop_stunt_viroid_clone_Pl43_F1R1_v1_complete_genome	32.5	33.2	29.8	34.4	34.0	32.5	32.8	35.3	34.4	34.4	35.3	32.8	32.8	28.0	33.3	31.5	32.7	31.9	33.6	28.4	33.1	33.5	33.2	30.6	34.0	30.8	32.6	31.9	31.1	34.1	35.3	30.4	35.3	35.3	28.4	32.9	33.2	32.6	32.9	33.5	32.0	32.2	32.5	32.9	33.6	35.7	32.9	29.7	29.1
KP015802.1_Hop_stunt_viroid_clone_Pl38_F1R1_v1_complete_genome	32.5	33.2	29.8	34.4	34.0	32.5	32.8	35.3	34.4	34.4	35.3	32.8	32.8	28.0	33.3	31.5	32.7	31.9	33.6	28.4	33.1	33.5	33.2	30.6	34.0	30.8	32.6	31.9	31.1	34.1	35.3	30.4	35.3	35.3	28.4	32.9	33.2	32.6	32.9	33.5	32.0	32.2	32.5	32.9	33.6	35.7	32.9	29.7	29.1
KP015803.1_Hop_stunt_viroid_clone_A15_F1R1_v3_complete_genome	32.3	33.2	30.0	34.4	33.7	32.3	32.8	35.3	34.4	34.4	35.3	32.8	32.8	27.8	33.6	31.5	32.5	31.9	33.3	28.6	32.8	33.2	32.9	30.6	33.7	30.8	32.6	31.9	31.1	34.1	35.3	30.4	35.3	35.3	28.4	32.6	33.2	32.4	32.6	33.2	32.0	32.2	32.5	32.6	33.3	35.7	32.6	29.9	29.1
KP015804.1_Hop_stunt_viroid_clone_A30_F1R1_v1_complete_genome	32.5	33.2	29.8	34.4	34.0	32.5	32.8	35.3	34.4	34.4	35.3	32.8	32.8	28.0	33.3	31.5	32.7	31.9	33.6	28.4	33.1	33.5	33.2	30.6	34.0	30.8	32.6	31.9	31.1	34.1	35.3	30.4	35.3	35.3	28.4	32.9	33.2	32.6	32.9	33.5	32.0	32.2	32.5	32.9	33.6	35.7	32.9	29.7	29.1
KP015805.1_Hop_stunt_viroid_clone_A37_F1R1_v1_complete_genome	32.5	33.2	29.8	34.4	34.0	32.5	32.8	35.3	34.4	34.4	35.3	32.8	32.8	28.0	33.3	31.5	32.7	31.9	33.6	28.4	33.1	33.5	33.2	30.6	34.0	30.8	32.6	31.9	31.1	34.1	35.3	30.4	35.3	35.3	28.4	32.9	33.2	32.6	32.9	33.5	32.0	32.2	32.5	32.9	33.6	35.7	32.9	29.7	29.1
KP015806.1_Hop_stunt_viroid_clone_Pl3_F4R4_v9_complete_genome	32.5	33.2	29.8	34.4	34.0	32.5	32.8	35.3	34.4	34.4	35.3	32.8	32.8	28.0	33.3	31.5	32.7	31.9	33.6	28.4	33.1	33.5	33.2	30.6	34.0	30.8	32.6	31.9	31.1	34.1	35.3	30.4	35.3	35.3	28.4	32.9	33.2	32.6	32.9	33.5	32.0	32.2	32.5	32.9	33.6	35.7	32.9	29.7	29.1
KP015807.1_Hop_stunt_viroid_clone_Pl41_F1R1_v1_complete_genome	32.5	33.2	29.8	34.4	34.0	32.5	32.8	35.3	34.4	34.4	35.3	32.8	32.8	28.0	33.3	31.5	32.7	31.9	33.6	28.4	33.1	33.5	33.2	30.6	34.0	30.8	32.6	31.9	31.1	34.1	35.3	30.4	35.3	35.3	28.4	32.9	33.2	32.6	32.9	33.5	32.0	32.2	32.5	32.9	33.6	35.7	32.9	29.7	29.1
KP015808.1_Hop_stunt_viroid_clone_A25_F1R1_v4_complete_genome	32.5	32.9	30.0	34.2	34.0	32.5	32.6	35.3	34.2	34.4	35.3	32.6	32.6	28.2	33.1	31.5	32.7	31.9	33.6	28.6	33.1	33.5	33.2	30.6	34.0	30.8	32.6	31.6	30.9	34.1	35.3	30.6	35.3	35.3	28.4	32.9	32.9	32.6	32.9	33.5	32.0	32.2	32.5	32.9	33.6	35.7	32.9	29.9	28.9
KP015809.1_Hop_stunt_viroid_clone_Pl44_F1R1_v1_complete_genome	32.5	33.2	29.8	34.4	34.0	32.5	32.8	35.3	34.4	34.4	35.3	32.8	32.8	28.0	33.3	31.5	32.7	31.9	33.6	28.4	33.1	33.5	33.2	30.6	34.0	30.8	32.6	31.9	31.1	34.1	35.3	30.4	35.3	35.3	28.4	32.9	33.2	32.6	32.9	33.5	32.0	32.2	32.5	32.9	33.6	35.7	32.9	29.7	29.1
KP015810.1_Hop_stunt_viroid_clone_A35_F1R1_v1_complete_genome	32.5	33.2	29.8	34.4	34.0	32.5	32.8	35.3	34.4	34.4	35.3	32.8	32.8	28.0	33.3	31.5	32.7	31.9	33.6	28.4	33.1	33.5	33.2	30.6	34.0	30.8	32.6	31.9	31.1	34.1	35.3	30.4	35.3	35.3	28.4	32.9	33.2	32.6	32.9	33.5	32.0	32.2	32.5	32.9	33.6	35.7	32.9	29.7	29.1
KP015811.1_Hop_stunt_viroid_clone_A6_F4R4_v1_complete_genome	32.5	33.2	29.8	34.4	34.0	32.5	32.8	35.3	34.4	34.4	35.3	32.8	32.8	28.0	33.3	31.5	32.7	31.9	33.6	28.4	33.1	33.5	33.2	30.6	34.0	30.8	32.6	31.9	31.1	34.1	35.3	30.4	35.3	35.3	28.4	32.9	33.2	32.6	32.9	33.5	32.0	32.2	32.5	32.9	33.6	35.7	32.9	29.7	29.1
KP015812.1_Hop_stunt_viroid_clone_Pl2_F4R4_v11_complete_genome	32.3	32.9	29.6	34.2	33.7	32.3	32.6	35.0	34.2	34.1	35.0	32.6	32.6	27.8	33.1	31.2	32.5	31.4	33.3	28.2	32.8	33.2	32.9	30.4	33.7	30.6	32.2	31.6	30.9	33.9	35.0	30.1	35.0	35.0	27.9	32.6	32.9	32.4	32.6	33.2	31.7	31.7	32.2	32.6	33.3	35.5	32.6	29.4	28.9
KP015813.1_Hop_stunt_viroid_clone_Pl45_F1R1_v1_complete_genome	32.5	33.2	29.8	34.4	34.0	32.5	32.8	35.3	34.4	34.4	35.3	32.8	32.8	28.0	33.3	31.5	32.7	31.9	33.6	28.4	33.1	33.5	33.2	30.6	34.0	30.8	32.6	31.9	31.1	34.1	35.3	30.4	35.3	35.3	28.4	32.9	33.2	32.6	32.9	33.5	32.0	32.2	32.5	32.9	33.6	35.7	32.9	29.7	29.1
KP015814.1_Hop_stunt_viroid_clone_A8_F4R4_v1_complete_genome	32.5	33.2	29.8	34.4	34.0	32.5	32.8	35.3	34.4	34.4	35.3	32.8	32.8	28.0	33.3	31.5	32.7	31.9	33.6	28.4	33.1	33.5	33.2	30.6	34.0	30.8	32.6	31.9	31.1	34.1	35.3	30.4	35.3	35.3	28.4	32.9	33.2	32.6	32.9	33.5	32.0	32.2	32.5	32.9	33.6	35.7	32.9	29.7	29.1
KP015815.1_Hop_stunt_viroid_clone_Pl46_F1R1_v1_complete_genome	32.5	33.2	29.8	34.4	34.0	32.5	32.8	35.3	34.4	34.4	35.3	32.8	32.8	28.0	33.3	31.5	32.7	31.9	33.6	28.4	33.1	33.5	33.2	30.6	34.0	30.8	32.6	31.9	31.1	34.1	35.3	30.4	35.3	35.3	28.4	32.9	33.2	32.6	32.9	33.5	32.0	32.2	32.5	32.9	33.6	35.7	32.9	29.7	29.1
KP015816.1_Hop_stunt_viroid_clone_Pl31_F1R1_v1_complete_genome	32.5	33.2	29.8	34.4	34.0	32.5	32.8	35.3	34.4	34.4	35.3	32.8	32.8	28.0	33.3	31.5	32.7	31.9	33.6	28.4	33.1	33.5	33.2	30.6	34.0	30.8	32.6	31.9	31.1	34.1	35.3	30.4	35.3	35.3	28.4	32.9	33.2	32.6	32.9	33.5	32.0	32.2	32.5	32.9	33.6	35.7	32.9	29.7	29.1
KP015817.1_Hop_stunt_viroid_clone_Pl30_F1R1_v1_complete_genome	32.5	33.2	29.8	34.4	34.0	32.5	32.8	35.3	34.4	34.4	35.3	32.8	32.8	28.0	33.3	31.5	32.7	31.9	33.6	28.4	33.1	33.5	33.2	30.6	34.0	30.8	32.6	31.9	31.1	34.1	35.3	30.4	35.3	35.3	28.4	32.9	33.2	32.6	32.9	33.5	32.0	32.2	32.5	32.9	33.6	35.7	32.9	29.7	29.1
KP126940.1_Hop_stunt_viroid_clone_HSVdY2_complete_genome	31.2	32.6	29.3	33.6	33.2	31.5	32.3	34.9	33.6	33.3	34.9	32.3	32.3	27.5	33.8	33.4	34.2	30.6	33.3	28.1	33.9	33.6	34.5	30.3	33.2	30.1	31.1	31.2	31.2	33.1	34.9	29.4	34.9	34.9	27.2	33.8	32.3	31.6	33.8	34.3	31.2	30.9	31.4	33.8	32.8	35.2	33.9	29.2	28.3
KP126941.1_Hop_stunt_viroid_clone_HSVdF4_complete_genome	31.2	32.0	29.8	33.2	33.0	31.4	31.7	34.9	33.2	33.3	34.9	31.7	31.7	27.5	33.7	33.3	34.1	30.8	33.2	28.5	33.4	32.7	33.9	30.5	33.0	30.2	31.3	31.6	30.8	33.1	34.9	29.5	34.9	34.9	27.4	33.8	32.5	31.5	33.8	33.7	31.4	31.1	31.6	33.8	32.6	34.8	33.8	29.6	28.9
KP126942.1_Hop_stunt_viroid_clone_HSVdF3_complete_genome	31.5	32.8	29.8	33.7	33.3	31.7	32.5	35.4	33.7	33.8	35.4	32.5	32.5	28.0	34.0	33.7	34.4	31.1	33.5	28.6	33.8	33.5	34.8	30.8	33.3	30.3	31.6	31.8	31.3	33.6	35.4	29.6	35.4	35.4	27.4	34.1	32.5	31.8	34.1	34.5	31.4	31.2	31.7	34.1	32.9	35.4	34.1	29.7	28.9
KP126945.1_Hop_stunt_viroid_clone_HSVdF6_complete_genome	30.8	32.3	29.5	33.2	32.7	30.9	32.0	34.6	33.2	33.1	34.6	31.8	32.0	26.9	33.1	32.2	33.5	30.2	32.6	28.0	33.7	33.4	34.2	29.9	32.7	30.1	30.7	30.6	30.5	32.8	34.6	29.7	34.6	34.6	27.3	33.5	32.0	31.3	33.5	33.9	31.2	30.9	31.5	33.5	32.3	35.1	33.5	29.3	28.3
KP126946.1_Hop_stunt_viroid_clone_HSVdBor_complete_genome	30.8	32.5	29.3	33.3	32.7	31.0	32.0	35.0	33.3	33.4	35.0	32.0	32.0	27.1	33.7	33.2	34.0	30.5	32.9	28.0	33.3	33.1	34.4	30.2	32.7	30.1	30.9	30.9	30.9	33.2	35.0	29.4	35.0	35.0	27.3	33.7	32.0	31.1	33.7	34.1	31.2	30.9	31.5	33.7	32.3	34.9	33.7	29.1	28.4
KP126947.1_Hop_stunt_viroid_clone_HSVdY1_complete_genome	31.2	32.8	30.2	33.7	33.3	31.4	32.5	35.1	33.7	33.5	35.1	32.3	32.5	27.2	33.5	32.3	33.6	30.8	33.2	28.8	33.9	33.7	34.2	30.5	33.3	30.5	31.3	31.5	31.1	33.2	35.1	29.8	35.1	35.1	27.6	33.8	32.7	31.7	33.8	34.2	31.6	31.3	31.8	33.8	32.8	35.5	33.8	30.1	28.8
KP126948.1_Hop_stunt_viroid_clone_HSVdF5_complete_genome	30.9	32.3	30.0	33.2	32.8	31.2	31.9	35.1	33.2	33.5	35.1	31.9	31.9	27.4	33.2	32.6	33.9	30.6	32.9	28.7	33.4	33.2	34.2	30.3	32.8	30.0	31.1	31.5	30.8	33.2	35.1	29.5	35.1	35.1	27.1	33.8	32.4	31.2	33.8	34.2	31.1	30.8	31.4	33.8	32.4	35.0	33.8	29.8	29.0
KP126949.1_Hop_stunt_viroid_clone_HSVdY3_complete_genome	31.8	33.2	28.6	34.2	33.5	31.8	32.8	34.5	34.2	32.9	34.5	32.8	32.8	28.1	33.3	31.2	32.5	30.8	34.0	27.4	33.2	33.5	33.0	30.6	33.5	30.5	31.5	32.1	31.8	32.7	34.5	29.5	34.5	34.5	27.1	31.8	33.3	31.9	31.8	32.8	31.6	31.2	31.8	31.8	33.1	36.2	31.8	28.7	28.8
KP126950.1_Hop_stunt_viroid_clone_HSVdY4_complete_genome	32.5	33.6	29.2	34.6	34.1	32.5	33.3	34.6	34.6	33.1	34.6	33.3	33.3	28.7	33.4	31.2	32.4	31.5	34.4	28.0	33.4	33.7	32.9	31.2	34.1	30.7	32.2	32.8	32.2	32.8	34.6	29.7	34.6	34.6	27.3	31.7	33.5	32.5	31.7	32.7	31.8	31.5	32.1	31.7	33.7	36.7	31.7	29.3	28.6
KP126951.1_Hop_stunt_viroid_clone_HSVdF2_complete_genome	31.6	32.3	29.1	33.7	33.3	31.7	32.0	35.0	33.7	33.8	35.0	32.0	32.0	27.7	33.3	31.6	33.3	30.6	33.3	28.2	32.3	32.2	32.7	30.2	33.3	31.0	31.4	31.4	31.2	33.2	35.0	30.0	35.0	35.0	27.9	32.1	33.5	31.7	32.1	32.7	32.2	31.8	32.4	32.1	32.9	35.4	32.1	29.0	28.9
KP126952.1_Hop_stunt_viroid_clone_HSVdF1_complete_genome	31.7	32.4	28.4	33.3	33.2	31.7	32.0	35.2	33.3	33.8	35.2	32.0	32.0	26.7	33.3	31.3	32.6	30.5	33.4	27.3	32.4	32.3	32.8	30.2	33.2	30.6	31.2	31.7	31.0	33.5	35.2	29.8	35.2	35.2	27.8	32.2	33.4	31.8	32.2	32.8	31.7	31.3	32.2	32.2	32.8	35.6	32.2	28.6	28.4
EU925588.2_Hop_stunt_viroid_isolate_580_complete_sequence	32.8	33.1	30.0	34.3	34.2	32.8	32.8	34.7	34.3	33.8	34.7	32.8	32.8	28.2	33.0	31.4	32.6	32.2	33.8	28.6	33.0	33.5	33.2	30.8	34.2	31.1	32.9	31.5	31.1	33.5	34.7	30.6	34.7	34.7	28.6	32.8	32.8	32.9	32.8	33.5	32.2	32.4	32.7	32.8	33.8	35.1	32.8	29.9	28.9
EU925589.2_Hop_stunt_viroid_isolate_570_complete_sequence	32.8	33.1	30.0	34.3	34.2	32.8	32.8	34.7	34.3	33.8	34.7	32.8	32.8	28.2	33.0	31.4	32.6	32.2	33.8	28.6	33.0	33.5	33.2	30.8	34.2	31.1	32.9	31.5	31.1	33.5	34.7	30.6	34.7	34.7	28.6	32.8	32.8	32.9	32.8	33.5	32.2	32.4	32.7	32.8	33.8	35.1	32.8	29.9	28.9
EU925590.2_Hop_stunt_viroid_isolate_391a_complete_sequence	30.3	31.7	27.9	32.9	32.8	31.2	31.4	34.6	32.9	33.2	34.6	31.4	31.4	26.8	33.5	32.8	34.5	30.7	32.9	26.7	34.5	33.5	33.6	29.4	32.8	29.7	31.1	30.4	30.6	32.7	34.6	29.1	34.6	34.6	27.5	34.1	32.3	30.9	34.1	33.1	30.7	31.4	30.5	34.1	32.6	35.3	34.1	27.6	28.1
FJ974075.2_Hop_stunt_viroid_clone_Jena_complete_genome	32.5	32.8	30.0	34.6	34.2	32.3	32.5	34.7	34.6	33.8	34.7	32.5	32.5	28.4	33.3	31.4	32.6	31.9	33.8	28.6	33.2	33.8	33.4	30.4	34.2	30.6	32.6	31.3	31.3	33.5	34.7	30.1	34.7	34.7	28.6	33.1	32.6	32.4	33.1	33.8	31.7	32.2	32.2	33.1	33.8	35.1	33.1	29.9	28.7
FJ974076.2_Hop_stunt_viroid_clone_Voras_complete_genome	32.3	32.6	30.0	33.8	33.7	32.3	32.3	34.4	33.8	33.5	34.4	32.3	32.3	28.2	32.5	31.1	32.4	32.2	33.3	28.6	32.7	33.2	32.9	30.8	33.7	30.6	32.9	31.5	30.6	33.2	34.4	30.1	34.4	34.4	28.1	32.6	32.3	32.4	32.6	33.2	31.7	31.9	32.2	32.6	33.3	34.8	32.6	29.9	28.7
FJ974077.2_Hop_stunt_viroid_clone_Konstantinos_complete_genome	32.5	32.8	29.7	34.1	34.0	32.5	32.5	34.4	34.1	33.5	34.4	32.5	32.5	27.9	32.8	31.1	32.4	32.2	33.6	28.3	32.7	33.2	32.9	30.6	34.0	30.8	32.9	31.3	30.8	33.2	34.4	30.4	34.4	34.4	28.6	32.6	32.6	32.6	32.6	33.2	32.0	32.4	32.5	32.6	33.6	34.8	32.6	29.7	28.9
FJ974078.2_Hop_stunt_viroid_clone_Demetra_complete_genome	32.8	33.1	30.0	34.3	34.2	32.8	32.8	34.7	34.3	33.8	34.7	32.8	32.8	28.2	33.0	31.4	32.6	32.2	33.8	28.6	33.0	33.5	33.2	30.8	34.2	31.1	32.9	31.5	31.1	33.5	34.7	30.6	34.7	34.7	28.6	32.8	32.8	32.9	32.8	33.5	32.2	32.4	32.7	32.8	33.8	35.1	32.8	29.9	28.9
FJ974080.2_Hop_stunt_viroid_clone_Paiko_complete_genome	32.6	32.9	29.5	34.2	34.1	32.6	32.6	34.1	34.2	33.2	34.1	32.6	32.6	27.7	32.8	30.9	32.1	31.4	33.7	28.1	32.5	33.0	32.7	30.7	34.1	30.9	32.2	31.4	30.9	33.0	34.1	30.1	34.1	34.1	27.9	32.3	32.7	32.7	32.3	33.0	32.1	31.7	32.5	32.3	33.7	34.6	32.3	29.4	28.4
FJ974081.2_Hop_stunt_viroid_clone_Pinovo_complete_genome	32.8	33.1	30.0	34.3	34.2	32.8	32.8	34.7	34.3	33.8	34.7	32.8	32.8	28.2	33.0	31.4	32.6	32.2	33.8	28.6	33.0	33.5	33.2	30.8	34.2	31.1	32.9	31.5	31.1	33.5	34.7	30.6	34.7	34.7	28.6	32.8	32.8	32.9	32.8	33.5	32.2	32.4	32.7	32.8	33.8	35.1	32.8	29.9	28.9
GQ249348.2_Hop_stunt_viroid_isolate_Aridaia570_complete_genome	30.3	31.7	27.9	32.9	32.8	31.2	31.4	34.6	32.9	33.2	34.6	31.4	31.4	26.8	33.5	32.8	34.5	30.7	32.9	26.7	34.5	33.5	33.6	29.4	32.8	29.7	31.1	30.4	30.6	32.7	34.6	29.1	34.6	34.6	27.5	34.1	32.3	30.9	34.1	33.1	30.7	31.4	30.5	34.1	32.6	35.3	34.1	27.6	28.1
KT725429.1_Hop_stunt_viroid_isolate_HSVdAD_complete_genome	31.1	32.5	28.5	33.8	33.6	32.0	32.2	34.9	33.8	33.6	34.9	32.2	32.2	27.5	34.3	33.2	34.8	31.1	33.7	27.4	34.9	33.8	33.9	30.2	33.6	30.4	31.5	31.2	31.4	33.1	34.9	29.9	34.9	34.9	27.8	34.5	33.2	31.7	34.5	33.4	31.5	31.7	31.3	34.5	33.4	35.6	34.5	28.3	28.5
KR528583.1_Hop_stunt_viroid_isolate_TannatHSV_complete_genome	31.9	32.3	28.2	33.5	33.1	31.9	32.0	33.8	33.5	32.5	33.8	32.0	32.0	27.1	32.8	31.1	32.3	31.1	33.3	27.3	32.9	32.9	33.2	30.4	33.1	30.0	31.6	31.6	31.4	32.2	33.8	29.1	33.8	33.8	27.2	32.0	32.3	31.7	32.0	32.9	30.7	31.3	31.4	32.0	32.9	35.0	32.0	28.3	28.0
LT601588.1_Hop_stunt_viroid_complete_sequence_isolate_PKO	32.4	33.0	29.4	34.3	33.8	32.4	32.7	34.7	34.3	33.9	34.7	32.7	32.7	27.5	33.2	31.0	32.2	31.4	33.4	28.0	32.6	33.0	32.7	30.4	33.8	30.7	32.2	31.7	31.0	33.6	34.7	29.9	34.7	34.7	27.9	32.4	33.0	32.4	32.4	33.0	31.8	31.7	32.3	32.4	33.4	35.2	32.4	29.2	28.7
KX156934.1_Hop_stunt_viroid_isolate_CVdIIaAZN1_complete_genome	31.8	31.9	29.3	33.4	33.3	31.6	31.6	34.7	33.4	32.7	34.7	31.6	31.6	27.5	33.3	32.0	33.2	30.5	33.3	28.6	33.5	32.5	32.5	30.1	33.3	31.4	31.3	31.1	30.8	32.4	34.7	30.2	34.7	34.7	28.0	32.6	33.5	31.7	32.6	32.6	32.3	31.9	33.0	32.6	32.8	36.0	32.6	29.2	29.0
KX156935.1_Hop_stunt_viroid_isolate_CVdIIaAZN2_complete_genome	32.0	32.2	29.5	33.7	33.5	31.8	31.9	35.0	33.7	32.9	35.0	31.9	31.9	27.7	33.5	32.2	33.5	30.8	33.5	28.8	33.2	32.2	32.8	30.4	33.5	31.2	31.5	31.4	31.1	32.7	35.0	29.9	35.0	35.0	27.8	32.8	33.3	31.9	32.8	32.8	32.1	31.7	32.8	32.8	33.1	35.7	32.8	29.4	29.3
KX156936.1_Hop_stunt_viroid_isolate_CVdIIbAZN1_complete_genome	32.7	33.3	29.0	34.7	34.1	32.7	33.0	36.0	34.7	34.3	36.0	33.0	33.0	27.7	33.9	32.3	33.6	30.8	33.5	28.2	33.4	33.1	33.7	30.6	34.1	31.0	31.6	32.4	31.8	34.0	36.0	30.0	36.0	36.0	28.1	33.5	34.1	32.8	33.5	34.2	32.2	31.3	32.4	33.5	33.7	36.2	33.5	29.2	28.4
KX371905.1_Hop_stunt_viroid_isolate_BC_complete_genome	32.5	33.2	29.8	34.4	34.0	32.5	32.8	35.3	34.4	34.4	35.3	32.8	32.8	28.0	33.3	31.5	32.7	31.9	33.6	28.4	33.1	33.5	33.2	30.6	34.0	30.8	32.6	31.9	31.1	34.1	35.3	30.4	35.3	35.3	28.4	32.9	33.2	32.6	32.9	33.5	32.0	32.2	32.5	32.9	33.6	35.7	32.9	29.7	29.1
KX371906.1_Hop_stunt_viroid_isolate_CH_complete_genome	32.3	32.9	29.6	34.2	33.7	32.3	32.6	35.0	34.2	34.1	35.0	32.6	32.6	27.8	33.1	31.2	32.5	31.7	33.3	28.2	32.8	33.2	32.9	30.4	33.7	30.6	32.4	31.6	30.9	33.9	35.0	30.1	35.0	35.0	28.1	32.6	32.9	32.4	32.6	33.2	31.7	31.9	32.2	32.6	33.3	35.5	32.6	29.4	28.9
KX371907.1_Hop_stunt_viroid_isolate_CJ_complete_genome	32.5	33.2	29.8	34.4	34.0	32.5	32.8	35.3	34.4	34.4	35.3	32.8	32.8	28.0	33.3	31.5	32.7	31.9	33.6	28.4	33.1	33.5	33.2	30.6	34.0	30.8	32.6	31.9	31.1	34.1	35.3	30.4	35.3	35.3	28.4	32.9	33.2	32.6	32.9	33.5	32.0	32.2	32.5	32.9	33.6	35.7	32.9	29.7	29.1
KX371908.1_Hop_stunt_viroid_isolate_JH_complete_genome	32.3	32.9	29.6	34.2	33.7	32.3	32.8	35.5	34.2	34.1	35.5	32.6	32.6	28.0	33.1	31.5	32.7	32.2	33.8	28.4	33.3	33.2	32.9	30.4	33.7	31.1	32.9	31.9	31.1	34.4	35.5	30.1	35.5	35.5	28.4	33.2	33.4	32.4	33.2	33.2	31.7	31.9	32.2	33.2	33.3	36.0	33.2	29.9	28.9
KX371909.1_Hop_stunt_viroid_isolate_MB_complete_genome	32.3	32.9	29.6	34.2	33.7	32.3	32.6	35.0	34.2	34.1	35.0	32.6	32.6	27.8	33.1	31.2	32.5	31.7	33.3	28.2	32.8	33.2	32.9	30.4	33.7	30.6	32.4	31.6	30.9	33.9	35.0	30.1	35.0	35.0	28.1	32.6	32.9	32.4	32.6	33.2	31.7	31.9	32.2	32.6	33.3	35.5	32.6	29.4	28.9
KX819238.1_Hop_stunt_viroid_isolate_HSVdCY16_complete_genome	31.8	32.4	29.5	33.9	33.7	32.1	32.1	35.0	33.9	33.5	35.0	32.1	32.1	27.7	34.0	32.0	33.2	31.0	33.7	28.5	32.7	32.3	32.8	30.6	33.7	31.4	31.8	31.6	31.3	33.2	35.0	30.4	35.0	35.0	28.3	32.6	33.7	32.1	32.6	32.8	32.5	32.2	32.8	32.6	33.3	35.4	32.6	29.4	29.5
KX819239.1_Hop_stunt_viroid_isolate_HSVdCY27_complete_genome	31.8	32.4	29.5	33.9	33.7	32.1	32.1	35.0	33.9	33.5	35.0	32.1	32.1	27.7	34.0	32.0	33.2	31.0	33.7	28.5	32.7	32.3	32.8	30.6	33.7	31.4	31.8	31.6	31.3	33.2	35.0	30.4	35.0	35.0	28.3	32.6	33.7	32.1	32.6	32.8	32.5	32.2	32.8	32.6	33.3	35.4	32.6	29.4	29.5
KX819240.1_Hop_stunt_viroid_isolate_HSVdCY312_complete_genome	31.8	32.4	29.5	33.9	33.7	32.1	32.1	35.0	33.9	33.5	35.0	32.1	32.1	27.7	34.0	32.0	33.2	31.0	33.7	28.5	32.7	32.3	32.8	30.6	33.7	31.4	31.8	31.6	31.3	33.2	35.0	30.4	35.0	35.0	28.3	32.6	33.7	32.1	32.6	32.8	32.5	32.2	32.8	32.6	33.3	35.4	32.6	29.4	29.5
KX819241.1_Hop_stunt_viroid_isolate_HSVdCY4_complete_genome	31.8	32.4	29.5	33.9	33.7	32.1	32.1	35.0	33.9	33.5	35.0	32.1	32.1	27.7	34.0	32.0	33.2	31.0	33.7	28.5	32.7	32.3	32.8	30.6	33.7	31.4	31.8	31.6	31.3	33.2	35.0	30.4	35.0	35.0	28.3	32.6	33.7	32.1	32.6	32.8	32.5	32.2	32.8	32.6	33.3	35.4	32.6	29.4	29.5
KX819242.1_Hop_stunt_viroid_isolate_HSVdCY521_complete_genome	31.6	32.2	29.3	33.7	33.5	31.8	31.9	34.7	33.7	33.2	34.7	31.9	31.9	27.5	33.7	31.7	33.0	30.8	33.5	28.3	32.5	32.1	32.6	30.4	33.5	31.2	31.5	31.4	31.1	33.0	34.7	30.2	34.7	34.7	28.1	32.3	33.5	31.9	32.3	32.6	32.3	31.9	32.5	32.3	33.1	35.2	32.3	29.2	29.3
KX819243.1_Hop_stunt_viroid_isolate_HSVdCY69_complete_genome	31.8	31.9	29.3	33.2	33.0	31.6	31.6	34.7	33.2	32.7	34.7	31.6	31.6	27.5	33.0	31.7	33.0	30.8	33.0	28.4	32.7	31.7	32.0	30.1	33.0	30.9	31.6	31.1	30.6	32.4	34.7	29.9	34.7	34.7	27.8	32.3	33.0	31.7	32.3	32.2	31.8	31.8	32.5	32.3	32.6	35.4	32.3	29.2	29.3
KX819244.1_Hop_stunt_viroid_isolate_HSVdCY73_complete_genome	30.5	32.1	29.4	33.6	33.4	31.7	31.8	35.3	33.6	34.2	35.3	31.8	31.8	28.1	34.6	31.7	33.2	30.8	33.3	28.5	32.7	32.7	33.0	29.9	33.4	30.6	31.2	31.1	31.0	33.9	35.3	29.6	35.3	35.3	28.0	32.6	33.7	31.3	32.6	32.5	31.9	31.9	31.5	32.6	33.3	35.7	32.6	29.0	28.9
KY244036.1_Hop_stunt_viroid_isolate_18808_complete_genome	31.5	32.9	28.9	34.2	34.0	32.2	32.6	35.4	34.2	34.0	35.4	32.6	32.6	27.4	34.5	32.6	34.2	31.2	33.9	27.5	34.5	34.1	33.7	30.4	34.0	30.6	31.6	31.4	31.6	33.5	35.4	30.1	35.4	35.4	27.7	34.1	33.1	32.1	34.1	33.4	31.7	31.6	31.4	34.1	33.6	36.1	34.1	28.5	28.5
KY310584.1_Hop_stunt_viroid_isolate_BC_complete_genome	32.5	33.2	29.8	34.4	34.0	32.5	32.8	35.3	34.4	34.4	35.3	32.8	32.8	28.0	33.3	31.5	32.7	31.9	33.6	28.4	33.1	33.5	33.2	30.6	34.0	30.8	32.6	31.9	31.1	34.1	35.3	30.4	35.3	35.3	28.4	32.9	33.2	32.6	32.9	33.5	32.0	32.2	32.5	32.9	33.6	35.7	32.9	29.7	29.1
KY445750.1_Hop_stunt_viroid_isolate_GJ_complete_genome	32.5	33.2	29.8	34.4	34.0	32.5	32.8	35.3	34.4	34.4	35.3	32.8	32.8	28.0	33.3	31.5	32.7	31.9	33.6	28.4	33.1	33.5	33.2	30.6	34.0	30.8	32.6	31.9	31.1	34.1	35.3	30.4	35.3	35.3	28.4	32.9	33.2	32.6	32.9	33.5	32.0	32.2	32.5	32.9	33.6	35.7	32.9	29.7	29.1
KY445751.1_Hop_stunt_viroid_isolate_WY_complete_genome	32.5	33.2	29.8	34.4	34.0	32.5	32.8	35.3	34.4	34.4	35.3	32.8	32.8	28.0	33.3	31.5	32.7	31.9	33.6	28.4	33.1	33.5	33.2	30.6	34.0	30.8	32.6	31.9	31.1	34.1	35.3	30.4	35.3	35.3	28.4	32.9	33.2	32.6	32.9	33.5	32.0	32.2	32.5	32.9	33.6	35.7	32.9	29.7	29.1
KY445746.1_Hop_stunt_viroid_isolate_GJ_mRNA_sequence	32.4	33.0	29.2	34.2	33.8	32.4	32.7	34.1	34.2	32.6	34.1	32.7	32.7	27.4	33.7	31.4	32.6	31.3	33.7	28.3	33.0	32.7	32.7	30.5	33.8	31.2	32.1	31.8	31.6	32.3	34.1	30.2	34.1	34.1	28.1	32.3	33.5	32.5	32.3	32.7	32.1	32.0	32.5	32.3	33.4	35.1	32.3	29.3	29.0
KY445747.1_Hop_stunt_viroid_isolate_WY_mRNA_sequence	31.8	32.4	28.9	33.8	33.4	31.8	32.1	34.4	33.8	33.0	34.4	32.1	32.1	27.4	33.6	31.6	32.9	30.8	33.3	28.1	33.0	32.7	32.9	30.0	33.4	30.9	31.5	31.3	31.5	32.7	34.4	29.9	34.4	34.4	28.3	32.6	33.2	31.9	32.6	32.9	31.8	31.9	32.2	32.6	33.0	35.1	32.6	28.8	28.7
MF615393.1_Hop_stunt_viroid_isolate_GH3_complete_sequence	32.6	33.3	29.2	34.7	34.0	32.6	32.9	35.4	34.7	33.8	35.4	32.9	32.9	27.6	34.1	31.9	33.2	30.8	34.0	28.3	33.2	33.0	33.5	30.8	34.0	31.6	31.5	32.3	32.0	33.6	35.4	30.6	35.4	35.4	28.5	33.1	34.4	32.7	33.1	33.5	32.8	31.9	33.0	33.1	33.6	35.9	33.1	29.4	29.2
MF615394.1_Hop_stunt_viroid_isolate_HZ11_complete_sequence	32.5	33.2	29.2	34.6	33.9	32.5	32.8	35.7	34.6	34.1	35.7	32.8	32.8	27.6	34.1	31.8	33.1	30.7	33.9	28.2	33.2	32.9	33.4	30.8	33.9	31.5	31.5	32.5	32.0	33.8	35.7	30.5	35.7	35.7	28.4	33.0	34.7	32.6	33.0	33.4	32.7	31.9	32.9	33.0	33.5	36.2	33.0	29.3	29.2
MF615395.1_Hop_stunt_viroid_isolate_LK7_complete_sequence	32.5	33.2	29.4	34.8	34.1	32.5	32.8	36.0	34.8	34.4	36.0	32.8	32.8	27.8	34.3	32.1	33.3	30.7	34.1	28.4	33.4	32.9	33.4	30.8	34.1	31.5	31.5	32.5	32.2	34.1	36.0	30.5	36.0	36.0	28.4	33.2	34.7	32.6	33.2	33.4	32.7	31.9	32.9	33.2	33.7	36.4	33.2	29.3	29.2
MF615396.1_Hop_stunt_viroid_isolate_BK9_complete_sequence	32.5	33.2	29.2	34.6	33.9	32.5	32.8	36.0	34.6	34.4	36.0	32.8	32.8	27.6	34.1	31.8	33.1	30.7	33.9	28.2	33.2	32.9	33.4	30.8	33.9	31.5	31.5	32.5	32.0	34.1	36.0	30.5	36.0	36.0	28.4	33.0	34.7	32.6	33.0	33.4	32.7	31.9	32.9	33.0	33.5	36.4	33.0	29.3	29.2
MF615397.1_Hop_stunt_viroid_isolate_SS9_complete_sequence	32.5	33.2	29.2	34.6	33.9	32.5	32.8	35.7	34.6	34.2	35.7	32.8	32.8	27.6	34.1	31.8	33.1	30.7	33.9	28.2	33.2	33.0	33.5	30.8	33.9	31.5	31.5	32.5	32.0	33.9	35.7	30.5	35.7	35.7	28.5	33.0	34.7	32.6	33.0	33.5	32.7	31.9	32.9	33.0	33.5	36.2	33.0	29.3	29.2
MF615398.1_Hop_stunt_viroid_isolate_AZ1_complete_sequence	32.4	33.1	29.1	34.5	33.8	32.5	32.8	35.6	34.5	34.1	35.6	32.8	32.8	27.5	34.0	32.0	33.2	30.6	33.8	28.2	33.3	33.2	33.7	30.7	33.8	31.5	31.4	32.4	31.9	33.8	35.6	30.5	35.6	35.6	28.4	33.2	34.6	32.5	33.2	33.7	32.6	31.8	32.9	33.2	33.4	36.1	33.2	29.2	29.1
MF774862.1_Hop_stunt_viroid_isolate_VVCS_complete_genome	31.4	32.1	28.9	33.3	33.2	31.4	31.8	34.4	33.3	33.3	34.4	31.8	31.8	27.6	33.9	32.7	34.3	30.9	33.1	27.5	34.4	33.6	33.4	29.6	33.2	30.1	31.3	30.6	30.8	33.1	34.4	30.0	34.4	34.4	27.9	33.9	32.5	31.5	33.9	33.5	31.1	31.6	31.6	33.9	32.8	35.1	33.9	28.5	28.4
MF774863.1_Hop_stunt_viroid_isolate_VF_complete_genome	30.5	30.9	27.6	32.1	31.7	30.5	30.6	32.3	32.1	31.0	32.3	30.6	30.6	25.8	31.6	29.6	30.8	29.7	32.0	26.6	31.2	31.2	31.7	29.0	31.7	29.4	30.3	30.2	30.0	30.8	32.3	28.4	32.3	32.3	26.6	30.5	31.6	30.4	30.5	31.5	30.0	30.7	30.7	30.5	31.5	33.2	30.5	27.7	27.3
MF774864.1_Hop_stunt_viroid_isolate_VLIS1_complete_genome	32.0	32.7	29.2	33.9	33.5	32.3	32.4	34.1	33.9	32.6	34.1	32.4	32.4	27.4	33.3	31.4	32.6	31.5	33.4	28.3	32.7	32.5	33.0	30.2	33.5	31.1	32.1	31.5	31.2	32.3	34.1	30.4	34.1	34.1	28.3	32.3	33.7	32.1	32.3	33.0	32.0	32.5	32.5	32.3	33.3	34.8	32.3	29.3	29.2
MF774865.1_Hop_stunt_viroid_isolate_AH_complete_genome	32.1	32.8	28.9	34.0	33.6	32.1	32.4	34.1	34.0	32.6	34.1	32.4	32.4	27.1	33.4	31.4	32.6	31.1	33.5	28.0	32.7	32.5	32.7	30.3	33.6	31.2	31.8	31.5	31.3	32.3	34.1	30.2	34.1	34.1	28.1	32.3	33.5	32.2	32.3	32.7	32.1	32.0	32.5	32.3	33.2	34.8	32.3	29.0	29.0
MF774866.1_Hop_stunt_viroid_isolate_VLIS2_complete_genome	31.9	32.3	28.2	33.5	33.1	31.9	32.0	34.0	33.5	32.7	34.0	32.0	32.0	27.1	32.8	31.3	32.6	31.1	33.3	27.3	33.2	33.2	33.4	30.4	33.1	30.0	31.6	31.6	31.4	32.5	34.0	29.1	34.0	34.0	27.2	32.2	32.3	31.7	32.2	33.2	30.7	31.3	31.4	32.2	32.9	35.3	32.2	28.3	28.0
MF774867.1_Hop_stunt_viroid_isolate_VVRM_complete_genome	32.0	32.7	28.9	33.9	33.5	32.0	32.4	33.9	33.9	32.3	33.9	32.4	32.4	27.1	33.2	31.3	32.6	31.0	33.4	28.0	32.6	32.4	32.7	30.2	33.5	31.1	31.8	31.3	31.2	32.1	33.9	30.1	33.9	33.9	28.0	32.2	33.3	32.1	32.2	32.7	32.0	31.9	32.5	32.2	33.1	34.6	32.2	29.0	29.4
MF774868.1_Hop_stunt_viroid_isolate_VVMH_complete_genome	31.5	32.9	28.9	34.2	34.0	32.2	32.6	35.4	34.2	34.0	35.4	32.6	32.6	27.4	34.5	32.6	34.2	31.2	33.9	27.5	34.5	34.1	33.7	30.4	34.0	30.6	31.6	31.4	31.6	33.5	35.4	30.1	35.4	35.4	27.7	34.1	33.1	32.1	34.1	33.4	31.7	31.6	31.4	34.1	33.6	36.1	34.1	28.5	28.5
MF774869.1_Hop_stunt_viroid_isolate_VVSY_complete_genome	31.1	32.5	28.5	33.8	33.6	32.0	32.2	34.9	33.8	33.6	34.9	32.2	32.2	27.5	34.3	33.2	34.8	31.1	33.7	27.4	34.9	33.8	33.9	30.2	33.6	30.4	31.5	31.2	31.4	33.1	34.9	29.9	34.9	34.9	27.8	34.5	33.2	31.7	34.5	33.4	31.5	31.7	31.3	34.5	33.4	35.6	34.5	28.3	28.5
MF774870.1_Hop_stunt_viroid_isolate_VVTE_complete_genome	31.1	32.5	28.5	33.8	33.6	32.0	32.2	34.9	33.8	33.6	34.9	32.2	32.2	27.5	34.3	33.2	34.8	31.1	33.7	27.4	34.9	33.8	33.9	30.2	33.6	30.4	31.5	31.2	31.4	33.1	34.9	29.9	34.9	34.9	27.8	34.5	33.2	31.7	34.5	33.4	31.5	31.7	31.3	34.5	33.4	35.6	34.5	28.3	28.5
MF774871.1_Hop_stunt_viroid_isolate_VVIT_complete_genome	31.4	32.1	28.9	33.3	33.2	31.4	31.8	34.4	33.3	33.3	34.4	31.8	31.8	27.6	33.9	32.7	34.3	30.9	33.1	27.5	34.4	33.6	33.4	29.6	33.2	30.1	31.3	30.6	30.8	33.1	34.4	30.0	34.4	34.4	27.9	33.9	32.5	31.5	33.9	33.5	31.1	31.6	31.6	33.9	32.8	35.1	33.9	28.5	28.4
MF774872.1_Hop_stunt_viroid_isolate_VVCG_complete_genome	31.4	32.1	28.9	33.3	33.2	31.4	31.8	34.4	33.3	33.3	34.4	31.8	31.8	27.6	33.9	32.7	34.3	30.9	33.1	27.5	34.4	33.6	33.4	29.6	33.2	30.1	31.3	30.6	30.8	33.1	34.4	30.0	34.4	34.4	27.9	33.9	32.5	31.5	33.9	33.5	31.1	31.6	31.6	33.9	32.8	35.1	33.9	28.5	28.4
MF774873.1_Hop_stunt_viroid_isolate_VVSEM_complete_genome	31.1	32.5	28.5	33.8	33.6	32.0	32.2	34.9	33.8	33.6	34.9	32.2	32.2	27.5	34.3	33.2	34.8	31.1	33.7	27.4	34.9	33.8	33.9	30.2	33.6	30.4	31.5	31.2	31.4	33.1	34.9	29.9	34.9	34.9	27.8	34.5	33.2	31.7	34.5	33.4	31.5	31.7	31.3	34.5	33.4	35.6	34.5	28.3	28.5
MF774874.1_Hop_stunt_viroid_isolate_VVTRAJ_complete_genome	31.3	32.8	28.8	34.0	33.8	32.0	32.4	35.2	34.0	33.9	35.2	32.4	32.4	27.5	34.6	33.4	35.1	31.1	33.7	27.4	35.2	34.1	33.9	30.2	33.8	30.7	31.5	31.2	31.4	33.3	35.2	30.1	35.2	35.2	27.8	34.7	33.2	31.9	34.7	33.4	31.8	31.7	31.5	34.7	33.4	35.9	34.7	28.3	28.5
MF774875.1_Hop_stunt_viroid_isolate_VVCF_complete_genome	31.4	32.1	28.9	33.3	33.2	31.4	31.8	34.4	33.3	33.3	34.4	31.8	31.8	27.6	33.9	32.7	34.3	30.9	33.1	27.5	34.4	33.6	33.4	29.6	33.2	30.1	31.3	30.6	30.8	33.1	34.4	30.0	34.4	34.4	27.9	33.9	32.5	31.5	33.9	33.5	31.1	31.6	31.6	33.9	32.8	35.1	33.9	28.5	28.4
MG431973.1_Hop_stunt_viroid_isolate_VG_complete_sequence	31.9	32.3	28.2	33.5	33.1	31.9	32.0	34.0	33.5	32.7	34.0	32.0	32.0	27.1	32.8	31.3	32.6	31.1	33.3	27.3	33.2	33.2	33.4	30.4	33.1	30.0	31.6	31.6	31.4	32.5	34.0	29.1	34.0	34.0	27.2	32.2	32.3	31.7	32.2	33.2	30.7	31.3	31.4	32.2	32.9	35.3	32.2	28.3	28.0
MG431974.1_Hop_stunt_viroid_isolate_VLTC_complete_sequence	31.4	32.1	28.9	33.3	33.2	31.4	31.8	34.4	33.3	33.3	34.4	31.8	31.8	27.6	33.9	32.7	34.3	30.9	33.1	27.5	34.4	33.6	33.4	29.6	33.2	30.1	31.3	30.6	30.8	33.1	34.4	30.0	34.4	34.4	27.9	33.9	32.5	31.5	33.9	33.5	31.1	31.6	31.6	33.9	32.8	35.1	33.9	28.5	28.4
MF497538.1_Hop_stunt_viroid_isolate_HSVHUMK4_complete_genome	32.0	32.6	28.8	33.8	33.4	32.0	32.3	34.0	33.8	32.4	34.0	32.3	32.3	27.0	33.3	31.2	32.5	31.1	33.3	27.9	32.6	32.3	32.6	30.1	33.4	31.1	31.9	31.4	31.1	32.1	34.0	30.3	34.0	34.0	28.1	32.1	33.3	32.0	32.1	32.6	31.9	32.1	32.4	32.1	33.0	34.7	32.1	28.9	28.8
KY978403.1_Hop_stunt_viroid_isolate_Q4II_complete_genome	32.1	33.0	29.0	34.0	33.6	32.1	32.7	34.1	34.0	32.6	34.1	32.7	32.7	27.3	33.4	31.4	32.6	31.1	33.5	28.1	32.7	32.5	32.7	30.3	33.6	31.2	31.8	31.5	31.3	32.3	34.1	30.2	34.1	34.1	27.9	32.3	33.5	32.2	32.3	32.7	32.1	31.8	32.5	32.3	33.2	34.8	32.3	29.1	29.1
KY829121.1_Hop_stunt_viroid_isolate_Ker.Ana.P2_complete_genome	31.4	31.5	28.0	32.7	32.3	31.9	31.2	33.5	32.7	32.0	33.5	31.2	31.2	26.3	32.1	31.3	32.6	29.9	32.7	27.6	32.6	32.2	32.4	29.6	32.3	30.5	31.1	30.8	30.5	32.0	33.5	29.3	33.5	33.5	28.1	31.7	32.5	31.0	31.7	32.2	31.1	31.3	32.1	31.7	32.8	34.5	32.2	28.6	28.3
KY829122.1_Hop_stunt_viroid_isolate_Ker.Ana.P1_complete_genome	30.3	30.9	27.4	32.4	32.3	30.5	30.9	35.0	32.4	32.8	35.0	30.9	30.9	26.1	33.0	32.8	34.4	30.0	31.9	26.5	34.4	33.5	33.7	29.0	32.3	29.6	30.1	30.1	30.3	32.3	35.0	28.9	35.0	35.0	27.0	33.8	31.8	30.4	33.8	33.2	30.5	30.4	30.7	33.8	31.8	36.0	34.1	26.9	27.7
KY829123.1_Hop_stunt_viroid_isolate_Ker.Ana.P3_complete_genome	30.3	30.9	27.4	32.4	32.3	30.5	30.9	35.0	32.4	32.8	35.0	30.9	30.9	26.1	33.0	32.8	34.4	30.0	31.9	26.5	34.4	33.5	33.7	29.0	32.3	29.6	30.1	30.1	30.3	32.3	35.0	28.9	35.0	35.0	27.0	33.8	31.8	30.4	33.8	33.2	30.5	30.4	30.7	33.8	31.8	36.0	34.1	26.9	27.7
KY829124.1_Hop_stunt_viroid_isolate_Ker.Ana.P4_complete_genome	30.9	31.0	27.6	32.2	31.8	31.4	30.7	33.5	32.2	32.0	33.5	30.7	30.7	25.8	31.6	31.3	32.6	29.6	32.2	27.1	32.6	31.9	32.2	29.1	31.8	30.0	30.7	30.3	30.0	32.0	33.5	28.8	33.5	33.5	27.9	31.7	32.0	30.5	31.7	31.9	30.6	31.1	31.6	31.7	32.4	34.5	32.2	28.1	27.9
KY829126.1_Hop_stunt_viroid_isolate_Ker.Sha.P2_complete_genome	31.6	31.9	28.6	33.4	33.3	32.5	31.6	33.8	33.4	32.8	33.8	31.6	31.6	26.9	32.9	31.0	32.2	30.7	33.7	28.2	32.1	31.9	32.4	30.2	33.3	30.4	31.9	31.5	31.2	32.8	33.8	29.8	33.8	33.8	28.4	31.4	32.9	31.7	31.4	31.9	31.5	31.6	32.0	31.4	33.8	34.5	31.9	29.0	28.2
KY829127.1_Hop_stunt_viroid_isolate_Ker.Mah.P_complete_genome	31.3	32.4	28.7	33.4	33.3	31.6	32.1	34.5	33.4	32.9	34.5	32.1	32.1	27.1	32.9	31.4	32.7	30.5	32.9	27.7	33.0	32.7	32.8	29.7	33.3	30.6	30.8	30.9	30.7	32.7	34.5	29.4	34.5	34.5	27.5	32.6	33.2	31.7	32.6	32.8	31.5	31.2	31.8	32.6	32.8	35.2	32.6	28.5	28.3
KY829128.1_Hop_stunt_viroid_isolate_Ker.Rav.P_complete_genome	31.3	32.4	28.7	33.4	33.3	31.6	32.1	34.5	33.4	32.9	34.5	32.1	32.1	27.1	32.9	31.4	32.7	30.5	32.9	27.7	33.0	32.7	32.8	29.7	33.3	30.6	30.8	30.9	30.7	32.7	34.5	29.4	34.5	34.5	27.5	32.6	33.2	31.7	32.6	32.8	31.5	31.2	31.8	32.6	32.8	35.2	32.6	28.5	28.3
KY829129.1_Hop_stunt_viroid_isolate_Ker.Bag.P_complete_genome	31.6	32.7	28.7	33.7	33.3	31.6	32.4	35.0	33.7	33.2	35.0	32.4	32.4	27.6	32.9	31.4	32.7	30.5	32.9	27.7	33.0	32.5	32.5	29.7	33.3	30.6	30.7	31.4	30.9	32.9	35.0	29.4	35.0	35.0	27.3	32.6	33.7	31.7	32.6	32.5	31.5	31.2	31.8	32.6	32.8	35.7	32.6	28.5	28.3
KY829130.1_Hop_stunt_viroid_isolate_Ker.Hot.P_complete_genome	31.9	33.0	29.3	34.0	33.6	31.9	32.7	35.3	34.0	33.4	35.3	32.7	32.7	28.1	33.5	31.5	32.7	31.1	33.2	28.3	32.7	32.7	32.8	30.3	33.6	31.2	31.3	31.8	31.2	33.2	35.3	30.0	35.3	35.3	27.5	32.3	34.1	32.0	32.3	32.8	32.2	31.8	32.4	32.3	33.2	36.0	32.3	29.1	28.9
KY829131.1_Hop_stunt_viroid_isolate_Ker.Far.P_complete_genome	30.8	32.9	28.3	33.9	33.5	31.5	32.6	36.6	33.9	34.5	36.6	32.6	32.6	28.1	34.7	31.9	33.5	30.5	33.4	27.4	33.5	33.2	33.2	30.5	33.5	30.7	30.5	32.1	31.8	34.3	36.6	29.2	36.6	36.6	26.8	33.1	34.1	31.4	33.1	32.7	31.5	30.7	31.1	33.1	33.1	37.3	33.1	27.8	27.8
MF576417.1_Hop_stunt_viroid_isolate_DgHV1_complete_genome	31.4	31.8	28.4	33.0	32.6	31.2	31.5	33.8	33.0	32.5	33.8	31.5	31.5	26.7	32.5	31.1	32.3	30.4	32.9	27.3	32.7	32.7	32.7	29.7	32.6	30.3	31.2	30.9	30.7	32.2	33.8	29.3	33.8	33.8	27.5	32.0	32.3	31.3	32.0	32.7	30.9	31.1	31.6	32.0	32.2	34.7	32.0	28.6	28.2
MF576418.1_Hop_stunt_viroid_isolate_DgHV3_complete_genome	31.4	31.8	28.4	33.0	32.6	31.2	31.5	33.8	33.0	32.5	33.8	31.5	31.5	26.7	32.5	31.1	32.3	30.4	32.9	27.3	32.7	32.7	32.7	29.7	32.6	30.3	31.2	30.9	30.7	32.2	33.8	29.3	33.8	33.8	27.5	32.0	32.3	31.3	32.0	32.7	30.9	31.1	31.6	32.0	32.2	34.7	32.0	28.6	28.2
MF576419.1_Hop_stunt_viroid_isolate_DgHV6_complete_genome	31.6	32.0	28.6	33.3	32.8	31.4	31.7	34.0	33.3	32.7	34.0	31.7	31.7	26.8	32.8	31.3	32.6	30.6	33.1	27.5	32.9	32.9	32.9	29.9	32.8	30.5	31.4	31.1	30.9	32.5	34.0	29.5	34.0	34.0	27.7	32.2	32.5	31.5	32.2	32.9	31.1	31.3	31.8	32.2	32.4	35.0	32.2	28.8	28.4
MF576420.1_Hop_stunt_viroid_isolate_SGKHV5_complete_genome	31.6	32.0	28.6	33.3	32.8	31.4	31.7	34.0	33.3	32.7	34.0	31.7	31.7	26.8	32.8	31.3	32.6	30.6	33.1	27.5	32.9	32.9	32.9	29.9	32.8	30.5	31.4	31.1	30.9	32.5	34.0	29.5	34.0	34.0	27.7	32.2	32.5	31.5	32.2	32.9	31.1	31.3	31.8	32.2	32.4	35.0	32.2	28.8	28.4
MF576421.1_Hop_stunt_viroid_isolate_SGKHV6_complete_genome	31.4	31.8	28.9	33.0	32.6	31.2	31.5	34.0	33.0	32.7	34.0	31.5	31.5	27.1	32.5	31.3	32.6	30.6	32.8	27.7	32.9	32.9	32.9	29.7	32.6	30.2	31.4	30.9	30.7	32.5	34.0	29.3	34.0	34.0	27.7	32.2	32.3	31.3	32.2	32.9	30.9	31.3	31.6	32.2	32.2	35.0	32.2	29.0	28.4
MF576422.1_Hop_stunt_viroid_isolate_SGKHV7_complete_genome	31.6	32.0	28.6	33.3	32.8	31.4	31.7	34.0	33.3	32.7	34.0	31.7	31.7	26.8	32.8	31.3	32.6	30.6	33.1	27.5	32.9	32.9	32.9	29.9	32.8	30.5	31.4	31.1	30.9	32.5	34.0	29.5	34.0	34.0	27.7	32.2	32.5	31.5	32.2	32.9	31.1	31.3	31.8	32.2	32.4	35.0	32.2	28.8	28.4
MF576423.1_Hop_stunt_viroid_isolate_UDHV1_complete_genome	31.6	32.0	28.6	33.3	32.8	31.4	31.7	34.0	33.3	32.7	34.0	31.7	31.7	26.8	32.8	31.3	32.6	30.6	33.1	27.5	32.9	32.9	32.9	29.9	32.8	30.5	31.4	31.1	30.9	32.5	34.0	29.5	34.0	34.0	27.7	32.2	32.5	31.5	32.2	32.9	31.1	31.3	31.8	32.2	32.4	35.0	32.2	28.8	28.4
MF576424.1_Hop_stunt_viroid_isolate_UDHV2_complete_genome	31.6	32.0	28.6	33.3	32.8	31.4	31.7	34.0	33.3	32.7	34.0	31.7	31.7	26.8	32.8	31.3	32.6	30.6	33.1	27.5	32.9	32.9	32.9	29.9	32.8	30.5	31.4	31.1	30.9	32.5	34.0	29.5	34.0	34.0	27.7	32.2	32.5	31.5	32.2	32.9	31.1	31.3	31.8	32.2	32.4	35.0	32.2	28.8	28.4
MF576425.1_Hop_stunt_viroid_isolate_UDHV8_complete_genome	31.6	32.0	28.6	33.3	32.8	31.4	31.7	34.0	33.3	32.7	34.0	31.7	31.7	26.8	32.8	31.3	32.6	30.6	33.1	27.5	32.9	32.9	32.9	29.9	32.8	30.5	31.4	31.1	30.9	32.5	34.0	29.5	34.0	34.0	27.7	32.2	32.5	31.5	32.2	32.9	31.1	31.3	31.8	32.2	32.4	35.0	32.2	28.8	28.4
MF576426.1_Hop_stunt_viroid_isolate_R5HV3_complete_genome	31.1	32.5	28.5	33.8	33.6	32.0	32.2	34.9	33.8	33.6	34.9	32.2	32.2	27.5	34.3	33.2	34.8	31.1	33.7	27.4	34.9	33.8	33.9	30.2	33.6	30.4	31.5	31.2	31.4	33.1	34.9	29.9	34.9	34.9	27.8	34.5	33.2	31.7	34.5	33.4	31.5	31.7	31.3	34.5	33.4	35.6	34.5	28.3	28.5
MF576427.1_Hop_stunt_viroid_isolate_R5HV6_complete_genome	31.1	32.5	28.5	33.8	33.6	32.0	32.2	34.9	33.8	33.6	34.9	32.2	32.2	27.5	34.3	33.2	34.8	31.1	33.7	27.4	34.9	33.8	33.9	30.2	33.6	30.4	31.5	31.2	31.4	33.1	34.9	29.9	34.9	34.9	27.8	34.5	33.2	31.7	34.5	33.4	31.5	31.7	31.3	34.5	33.4	35.6	34.5	28.3	28.5
MF576428.1_Hop_stunt_viroid_isolate_R5HV7_complete_genome	31.9	32.5	28.9	33.8	33.3	31.9	32.2	33.9	33.8	32.3	33.9	32.2	32.2	27.2	33.2	31.1	32.4	30.8	33.3	28.1	32.5	32.2	32.5	30.0	33.3	31.0	31.6	31.3	31.1	32.1	33.9	30.0	33.9	33.9	27.9	32.1	33.3	32.0	32.1	32.5	31.8	31.8	32.3	32.1	32.9	34.6	32.0	29.1	28.8
MF817494.1_Hop_stunt_viroid_clone_HS16_complete_sequence	31.9	32.3	28.1	33.7	33.0	31.6	31.9	33.8	33.7	32.3	33.8	31.9	31.9	27.1	32.5	30.6	31.8	29.9	32.4	27.6	31.9	31.7	32.3	29.6	33.0	30.9	30.7	31.0	30.8	32.1	33.8	29.0	33.8	33.8	27.2	31.7	32.4	31.7	31.7	32.3	30.9	30.1	31.4	31.7	32.6	34.2	31.7	28.3	27.5
MF817495.1_Hop_stunt_viroid_clone_HS20_complete_sequence	32.1	32.5	28.4	33.9	33.3	31.9	32.2	33.9	33.9	32.4	33.9	32.2	32.2	27.1	32.5	30.8	32.1	29.9	32.4	27.6	32.2	32.0	32.3	29.6	33.3	30.9	30.7	30.7	30.8	32.1	33.9	29.3	33.9	33.9	27.0	32.1	32.2	32.0	32.1	32.6	31.1	30.4	31.6	32.1	32.8	34.3	31.7	28.3	27.9
MF817496.1_Hop_stunt_viroid_clone_HS39_complete_sequence	32.6	32.5	28.2	33.9	33.3	31.9	32.2	34.0	33.9	32.3	34.0	32.2	32.2	27.2	32.5	31.1	32.3	30.6	32.7	27.7	32.4	32.0	32.6	29.8	33.3	31.0	31.4	31.0	31.0	32.1	34.0	29.5	34.0	34.0	27.7	32.2	32.4	32.0	32.2	32.8	31.1	30.8	32.1	32.2	32.8	34.5	32.2	28.4	27.8
MF817497.1_Hop_stunt_viroid_clone_HS40_complete_sequence	32.0	31.9	28.2	33.3	32.7	31.3	31.6	34.4	33.3	32.6	34.4	31.6	31.6	27.2	32.2	30.8	32.1	30.4	32.4	27.9	33.0	32.7	32.3	29.3	32.7	31.1	30.7	31.1	30.9	32.4	34.4	29.7	34.4	34.4	27.8	32.3	32.8	31.4	32.3	32.6	31.0	30.9	32.0	32.3	32.3	35.4	31.7	28.1	27.9
MF543122.1_Hop_stunt_viroid_isolate_TRpis13_complete_genome	31.1	32.5	28.5	33.8	33.6	32.0	32.2	34.9	33.8	33.6	34.9	32.2	32.2	27.5	34.3	33.2	34.8	31.1	33.7	27.4	34.9	33.8	33.9	30.2	33.6	30.4	31.5	31.2	31.4	33.1	34.9	29.9	34.9	34.9	27.8	34.5	33.2	31.7	34.5	33.4	31.5	31.7	31.3	34.5	33.4	35.6	34.5	28.3	28.5
MH537073.1_Hop_stunt_viroid_isolate_SC3_complete_genome	32.5	33.4	30.0	34.7	34.2	32.8	33.1	35.3	34.7	34.4	35.3	33.1	33.1	28.2	33.6	31.5	32.7	31.9	33.8	28.6	33.1	33.5	33.2	30.8	34.2	30.8	32.6	32.1	31.4	34.1	35.3	30.4	35.3	35.3	28.4	32.9	33.4	32.9	32.9	33.5	32.2	32.2	32.5	32.9	33.8	35.7	32.9	29.9	29.4
MH537074.1_Hop_stunt_viroid_isolate_SC4_complete_genome	32.3	32.9	29.6	34.2	33.7	32.3	32.6	35.0	34.2	34.1	35.0	32.6	32.6	27.8	33.1	31.2	32.5	31.7	33.3	28.2	32.8	33.2	32.9	30.4	33.7	30.6	32.4	31.6	30.9	33.9	35.0	30.1	35.0	35.0	28.1	32.6	32.9	32.4	32.6	33.2	31.7	31.9	32.2	32.6	33.3	35.5	32.6	29.4	28.9
MH537075.1_Hop_stunt_viroid_isolate_SC5_complete_genome	32.3	32.9	29.6	34.2	33.7	32.3	32.6	35.0	34.2	34.1	35.0	32.6	32.6	27.8	33.1	31.2	32.5	31.7	33.3	28.2	32.8	33.2	32.9	30.4	33.7	30.6	32.4	31.6	30.9	33.9	35.0	30.1	35.0	35.0	28.1	32.6	32.9	32.4	32.6	33.2	31.7	31.9	32.2	32.6	33.3	35.5	32.6	29.4	28.9
MH537078.1_Hop_stunt_viroid_isolate_SC8_complete_genome	32.4	33.1	29.7	34.3	33.9	32.4	32.8	35.2	34.3	34.3	35.2	32.8	32.8	27.9	33.3	31.4	32.6	31.8	33.5	28.3	33.0	33.4	33.1	30.5	33.9	30.8	32.5	31.8	31.1	34.0	35.2	30.3	35.2	35.2	28.3	32.8	33.1	32.5	32.8	33.4	31.9	32.1	32.4	32.8	33.5	35.6	32.8	29.6	29.1
MH537080.1_Hop_stunt_viroid_isolate_SC10_complete_genome	32.3	32.9	29.6	34.2	33.7	32.3	32.6	35.0	34.2	34.1	35.0	32.6	32.6	27.8	33.1	31.2	32.5	31.7	33.3	28.2	32.8	33.2	32.9	30.4	33.7	30.6	32.4	31.6	30.9	33.9	35.0	30.1	35.0	35.0	28.1	32.6	32.9	32.4	32.6	33.2	31.7	31.9	32.2	32.6	33.3	35.5	32.6	29.4	28.9
MH537081.1_Hop_stunt_viroid_isolate_SC11_complete_genome	32.5	33.2	29.8	34.2	34.0	32.5	32.8	35.3	34.2	34.4	35.3	32.8	32.8	28.2	33.3	31.5	32.7	32.2	33.6	28.4	33.1	33.5	33.2	30.6	34.0	31.1	32.9	31.9	30.9	34.1	35.3	30.6	35.3	35.3	28.4	32.9	33.2	32.6	32.9	33.5	32.0	32.4	32.7	32.9	33.6	35.7	32.9	29.7	29.4
MH537082.1_Hop_stunt_viroid_isolate_SC12_complete_genome	32.5	33.2	29.8	34.4	34.0	32.5	32.8	35.0	34.4	34.1	35.0	32.8	32.8	28.0	33.3	31.5	32.7	31.9	33.6	28.4	33.1	33.5	33.2	30.6	34.0	30.8	32.6	31.9	31.1	33.9	35.0	30.4	35.0	35.0	28.4	32.9	33.2	32.6	32.9	33.5	32.0	32.2	32.5	32.9	33.6	35.5	32.9	29.7	29.1
MH537083.1_Hop_stunt_viroid_isolate_SC13_complete_genome	32.3	32.9	29.6	34.2	33.7	32.3	32.6	35.3	34.2	34.4	35.3	32.6	32.6	27.8	33.1	31.5	32.7	31.7	33.3	28.2	33.1	33.5	33.2	30.4	33.7	30.6	32.4	31.6	30.9	34.1	35.3	30.1	35.3	35.3	28.1	32.9	32.9	32.4	32.9	33.5	31.7	31.9	32.2	32.9	33.3	35.7	32.9	29.4	28.9
MH537084.1_Hop_stunt_viroid_isolate_SC14_complete_genome	32.5	33.2	29.8	34.4	34.0	32.5	32.8	35.3	34.4	34.4	35.3	32.8	32.8	28.0	33.3	31.5	32.7	31.9	33.6	28.4	33.1	33.5	33.2	30.6	34.0	30.8	32.6	31.9	31.1	34.1	35.3	30.4	35.3	35.3	28.4	32.9	33.2	32.6	32.9	33.5	32.0	32.2	32.5	32.9	33.6	35.7	32.9	29.7	29.1
MH537086.1_Hop_stunt_viroid_isolate_SC16_complete_genome	32.5	33.2	29.6	34.4	34.0	32.5	32.8	35.0	34.4	34.1	35.0	32.8	32.8	27.8	33.3	31.2	32.5	31.7	33.6	28.2	33.1	33.5	32.9	30.4	34.0	30.8	32.4	31.6	31.1	33.9	35.0	30.4	35.0	35.0	28.4	32.6	33.2	32.6	32.6	33.2	32.0	32.2	32.5	32.6	33.6	35.7	32.6	29.4	28.9
MH537089.1_Hop_stunt_viroid_isolate_SC19_complete_genome	32.4	33.2	29.7	34.4	34.0	32.5	32.8	35.0	34.4	34.1	35.0	32.8	32.8	27.9	33.3	31.5	32.7	31.8	33.6	28.3	33.1	33.5	33.2	30.5	34.0	30.8	32.5	31.8	31.1	33.9	35.0	30.3	35.0	35.0	28.3	32.9	33.1	32.6	32.9	33.5	32.0	32.1	32.4	32.9	33.6	35.5	32.9	29.6	29.1
MH537091.1_Hop_stunt_viroid_isolate_SC21_complete_genome	32.5	33.2	29.4	34.4	33.5	32.0	32.8	35.3	34.4	34.4	35.3	32.8	32.8	27.8	32.8	31.0	32.2	31.4	33.1	28.0	32.6	33.0	32.7	30.1	33.5	30.4	32.2	31.9	31.1	34.1	35.3	29.9	35.3	35.3	27.9	32.4	33.2	32.1	32.4	33.0	31.5	31.7	32.0	32.4	33.1	35.7	32.4	29.2	28.7
MH537092.1_Hop_stunt_viroid_isolate_SC22_complete_genome	32.5	33.2	29.8	34.4	34.0	32.5	32.8	35.3	34.4	34.4	35.3	32.8	32.8	28.2	33.3	31.5	32.7	31.9	33.6	28.4	33.1	33.5	33.2	30.6	34.0	30.8	32.6	31.9	31.1	34.1	35.3	30.4	35.3	35.3	28.4	32.9	33.2	32.6	32.9	33.5	32.0	32.2	32.5	32.9	33.6	35.7	32.9	29.7	29.1
MH537093.1_Hop_stunt_viroid_isolate_SC23_complete_genome	32.8	33.4	30.0	34.7	34.2	32.8	33.1	35.5	34.7	34.6	35.5	33.1	33.1	28.2	33.6	31.7	33.0	32.2	33.8	28.6	33.3	33.8	33.4	30.8	34.2	31.1	32.9	32.1	31.4	34.4	35.5	30.6	35.5	35.5	28.6	33.2	33.4	32.9	33.2	33.8	32.2	32.4	32.7	33.2	33.8	36.0	33.2	29.9	29.4
MK804770.1_Hop_stunt_viroid_isolate_HSV.NUBBR_complete_genome	31.7	32.1	28.7	33.3	32.9	31.5	31.8	33.6	33.3	32.3	33.6	31.8	31.8	26.9	32.9	30.9	32.1	30.7	33.2	27.5	32.5	32.5	32.5	30.0	32.9	30.6	31.5	31.2	31.0	32.1	33.6	29.6	33.6	33.6	27.7	31.8	32.6	31.6	31.8	32.5	31.2	31.4	31.9	31.8	32.5	34.6	31.8	28.8	28.5
DQ323934.1_Hop_stunt_viroid__citrus_complete_sequence	31.8	32.4	29.7	33.9	33.7	32.1	32.1	35.0	33.9	33.5	35.0	32.1	32.1	27.7	34.0	32.0	33.2	31.0	33.7	28.8	32.7	32.3	32.8	30.6	33.7	31.4	31.8	31.6	31.2	33.2	35.0	30.4	35.0	35.0	28.3	32.6	33.7	32.1	32.6	32.8	32.5	32.2	32.8	32.6	33.3	35.4	32.6	29.6	29.5
FJ716171.1_Hop_stunt_viroid__citrus_strain_CCA_isolate_2_complete_genome	32.0	32.7	29.7	34.2	34.0	32.3	32.4	35.3	34.2	33.8	35.3	32.4	32.4	27.9	34.2	32.2	33.5	31.2	34.0	28.8	33.0	32.6	33.1	30.8	34.0	31.6	32.0	31.9	31.6	33.5	35.3	30.6	35.3	35.3	28.5	32.8	34.0	32.4	32.8	33.1	32.8	32.4	33.0	32.8	33.6	35.7	32.8	29.6	29.7
FJ716173.1_Hop_stunt_viroid__citrus_strain_CCA_isolate_4_complete_genome	32.2	32.3	29.6	33.8	33.7	32.0	32.0	35.2	33.8	33.1	35.2	32.0	32.0	27.8	33.0	32.2	33.4	30.9	33.7	28.7	33.5	32.5	32.7	30.2	33.7	31.0	31.7	31.1	31.2	32.8	35.2	30.1	35.2	35.2	28.2	33.1	33.0	32.1	33.1	33.0	31.9	31.9	32.6	33.1	33.3	35.9	33.1	29.5	29.4
FJ716174.1_Hop_stunt_viroid__citrus_strain_CCA_isolate_5_complete_genome	31.8	32.4	29.5	33.9	33.7	32.1	32.1	35.0	33.9	33.5	35.0	32.1	32.1	27.7	34.0	32.0	33.2	31.0	33.7	28.5	32.7	32.3	32.8	30.6	33.7	31.4	31.8	31.6	31.3	33.2	35.0	30.4	35.0	35.0	28.3	32.6	33.7	32.1	32.6	32.8	32.5	32.2	32.8	32.6	33.3	35.4	32.6	29.4	29.5
FJ716175.1_Hop_stunt_viroid__citrus_strain_CCA_isolate_6_complete_genome	32.4	33.1	29.3	34.8	34.1	32.5	32.8	36.0	34.8	34.4	36.0	32.8	32.8	27.7	34.3	32.1	33.3	30.6	34.1	28.4	33.4	32.9	33.4	30.7	34.1	31.5	31.4	32.4	32.2	34.1	36.0	30.5	36.0	36.0	28.3	33.2	34.6	32.5	33.2	33.4	32.6	31.8	32.9	33.2	33.7	36.4	33.2	29.2	29.1
FJ716179.1_Hop_stunt_viroid__citrus_strain_CCB_isolate_4_complete_genome	31.8	32.4	29.5	33.9	33.7	32.1	32.1	35.0	33.9	33.5	35.0	32.1	32.1	27.7	34.0	32.0	33.2	31.0	33.7	28.5	32.7	32.3	32.8	30.6	33.7	31.4	31.8	31.6	31.3	33.2	35.0	30.4	35.0	35.0	28.3	32.6	33.7	32.1	32.6	32.8	32.5	32.2	32.8	32.6	33.3	35.4	32.6	29.4	29.5
FJ716180.1_Hop_stunt_viroid__citrus_strain_CCB_isolate_5_complete_genome	31.8	32.4	29.5	33.9	33.7	32.1	32.1	35.0	33.9	33.5	35.0	32.1	32.1	27.7	34.0	32.0	33.2	31.0	33.7	28.5	32.7	32.3	32.8	30.6	33.7	31.4	31.8	31.6	31.3	33.2	35.0	30.4	35.0	35.0	28.3	32.6	33.7	32.1	32.6	32.8	32.5	32.2	32.8	32.6	33.3	35.4	32.6	29.4	29.5
FJ716182.1_Hop_stunt_viroid__citrus_strain_CCC_isolate_1_complete_genome	32.6	33.3	29.2	34.7	34.0	32.6	32.9	35.2	34.7	33.7	35.2	32.9	32.9	27.6	33.8	32.2	33.4	30.8	34.0	28.3	33.5	33.3	33.8	30.8	34.0	31.6	31.5	32.0	32.0	33.4	35.2	30.6	35.2	35.2	28.5	33.3	34.2	32.7	33.3	33.8	32.8	31.9	33.0	33.3	33.6	35.6	33.3	29.4	29.2
FJ716184.1_Hop_stunt_viroid__citrus_strain_CCC_isolate_3_complete_genome	32.4	33.1	29.1	34.5	33.8	32.5	32.8	35.6	34.5	34.1	35.6	32.8	32.8	27.5	34.0	32.0	33.2	30.6	33.8	28.2	33.3	33.2	33.7	30.7	33.8	31.5	31.4	32.4	31.9	33.8	35.6	30.5	35.6	35.6	28.4	33.2	34.6	32.5	33.2	33.7	32.6	31.8	32.9	33.2	33.4	36.1	33.2	29.2	29.1
FJ716185.1_Hop_stunt_viroid__citrus_strain_CCC_isolate_4_complete_genome	32.4	33.1	29.1	34.5	33.8	32.5	32.8	35.6	34.5	34.1	35.6	32.8	32.8	27.5	34.0	32.0	33.2	30.6	33.8	28.2	33.3	33.2	33.7	30.7	33.8	31.5	31.4	32.4	31.9	33.8	35.6	30.5	35.6	35.6	28.4	33.2	34.6	32.5	33.2	33.7	32.6	31.8	32.9	33.2	33.4	36.1	33.2	29.2	29.1
FJ716186.1_Hop_stunt_viroid__citrus_strain_CCC_isolate_5_complete_genome	31.8	32.4	29.5	33.9	33.7	32.1	32.1	35.0	33.9	33.5	35.0	32.1	32.1	27.7	34.0	32.0	33.2	31.0	33.7	28.5	32.7	32.3	32.8	30.6	33.7	31.4	31.8	31.6	31.3	33.2	35.0	30.4	35.0	35.0	28.3	32.6	33.7	32.1	32.6	32.8	32.5	32.2	32.8	32.6	33.3	35.4	32.6	29.4	29.5
FJ716187.1_Hop_stunt_viroid__citrus_strain_CCC_isolate_6_complete_genome	32.6	33.3	29.2	34.7	34.0	32.6	32.9	35.2	34.7	33.7	35.2	32.9	32.9	27.6	33.8	32.2	33.4	30.8	34.0	28.3	33.5	33.3	33.8	30.8	34.0	31.6	31.5	32.0	32.0	33.4	35.2	30.6	35.2	35.2	28.5	33.3	34.2	32.7	33.3	33.8	32.8	31.9	33.0	33.3	33.6	35.6	33.3	29.4	29.2
FJ716188.1_Hop_stunt_viroid__citrus_strain_CCD_isolate_1_complete_genome	31.8	32.4	29.5	33.9	33.7	32.1	32.1	35.0	33.9	33.5	35.0	32.1	32.1	27.7	34.0	32.0	33.2	31.0	33.7	28.5	32.7	32.3	32.8	30.6	33.7	31.4	31.8	31.6	31.3	33.2	35.0	30.4	35.0	35.0	28.3	32.6	33.7	32.1	32.6	32.8	32.5	32.2	32.8	32.6	33.3	35.4	32.6	29.4	29.5
FJ716189.1_Hop_stunt_viroid__citrus_strain_CCD_isolate_2_complete_genome	31.8	32.4	29.5	33.9	33.7	32.1	32.1	35.0	33.9	33.5	35.0	32.1	32.1	27.7	34.0	32.0	33.2	31.0	33.7	28.5	32.7	32.3	32.8	30.6	33.7	31.4	31.8	31.6	31.3	33.2	35.0	30.4	35.0	35.0	28.3	32.6	33.7	32.1	32.6	32.8	32.5	32.2	32.8	32.6	33.3	35.4	32.6	29.4	29.7
FJ716191.1_Hop_stunt_viroid__citrus_strain_CCD_isolate_4_complete_genome	31.8	32.4	29.5	33.9	33.7	32.1	32.1	35.0	33.9	33.5	35.0	32.1	32.1	27.7	34.0	32.0	33.2	31.0	33.7	28.5	32.7	32.3	32.8	30.6	33.7	31.4	31.8	31.6	31.3	33.2	35.0	30.4	35.0	35.0	28.3	32.6	33.7	32.1	32.6	32.8	32.5	32.2	32.8	32.6	33.3	35.4	32.6	29.4	29.5
FJ716192.1_Hop_stunt_viroid__citrus_strain_CCD_isolate_5_complete_genome	32.6	33.3	29.2	34.7	34.0	32.6	32.9	35.2	34.7	33.7	35.2	32.9	32.9	27.6	33.8	32.2	33.4	30.8	34.0	28.3	33.5	33.3	33.8	30.8	34.0	31.6	31.5	32.0	32.0	33.4	35.2	30.6	35.2	35.2	28.5	33.3	34.2	32.7	33.3	33.8	32.8	31.9	33.0	33.3	33.6	35.6	33.3	29.4	29.2
FJ716193.1_Hop_stunt_viroid__citrus_strain_CCD_isolate_6_complete_genome	32.5	33.2	29.2	34.6	33.9	32.5	32.8	35.1	34.6	33.6	35.1	32.8	32.8	27.6	33.7	32.1	33.3	30.7	33.9	28.2	33.4	33.2	33.8	30.8	33.9	31.5	31.5	32.0	32.0	33.3	35.1	30.5	35.1	35.1	28.5	33.2	34.1	32.6	33.2	33.8	32.7	31.9	32.9	33.2	33.5	35.5	33.2	29.3	29.2
FJ716194.1_Hop_stunt_viroid__citrus_strain_CCE_isolate_1_complete_genome	32.5	33.2	29.2	34.6	33.9	32.5	32.8	35.7	34.6	34.2	35.7	32.8	32.8	27.6	34.1	32.1	33.3	30.7	33.9	28.2	33.4	33.2	33.8	30.8	33.9	31.5	31.5	32.5	32.0	33.9	35.7	30.5	35.7	35.7	28.5	33.2	34.7	32.6	33.2	33.8	32.7	31.9	32.9	33.2	33.5	36.2	33.2	29.3	29.2
FJ716195.1_Hop_stunt_viroid__citrus_strain_CCE_isolate_2_complete_genome	32.6	33.3	29.2	34.7	34.0	32.6	32.9	35.2	34.7	33.7	35.2	32.9	32.9	27.6	33.8	32.2	33.4	30.8	34.0	28.3	33.5	33.3	33.8	30.8	34.0	31.6	31.5	32.0	32.0	33.4	35.2	30.6	35.2	35.2	28.5	33.3	34.2	32.7	33.3	33.8	32.8	31.9	33.0	33.3	33.6	35.6	33.3	29.4	29.2
FJ716196.1_Hop_stunt_viroid__citrus_strain_CCE_isolate_3_complete_genome	32.5	33.2	29.2	34.6	33.9	32.5	32.8	35.4	34.6	33.9	35.4	32.8	32.8	27.6	34.1	32.1	33.3	30.7	33.9	28.2	33.4	33.2	33.8	30.8	33.9	31.5	31.5	32.3	32.0	33.7	35.4	30.5	35.4	35.4	28.5	33.2	34.4	32.6	33.2	33.8	32.7	31.9	32.9	33.2	33.5	35.9	33.2	29.3	29.2
FJ716197.1_Hop_stunt_viroid__citrus_strain_CCE_isolate_4_complete_genome	32.5	33.2	29.2	34.6	33.9	32.5	32.8	35.7	34.6	34.2	35.7	32.8	32.8	27.6	34.1	32.1	33.3	30.7	33.9	28.2	33.4	33.2	33.8	30.8	33.9	31.5	31.5	32.5	32.0	33.9	35.7	30.5	35.7	35.7	28.5	33.2	34.7	32.6	33.2	33.8	32.7	31.9	32.9	33.2	33.5	36.2	33.2	29.3	29.2
FJ716198.1_Hop_stunt_viroid__citrus_strain_CCE_isolate_5_complete_genome	32.6	33.3	29.2	34.7	34.0	32.6	32.9	35.2	34.7	33.7	35.2	32.9	32.9	27.6	33.8	32.2	33.4	30.8	34.0	28.3	33.5	33.3	33.8	30.8	34.0	31.6	31.5	32.0	32.0	33.4	35.2	30.6	35.2	35.2	28.5	33.3	34.2	32.7	33.3	33.8	32.8	31.9	33.0	33.3	33.6	35.6	33.3	29.4	29.2
FJ716200.1_Hop_stunt_viroid__citrus_strain_CCF_isolate_1_complete_genome	32.5	33.2	29.2	34.6	33.9	32.5	32.8	35.4	34.6	33.9	35.4	32.8	32.8	27.6	34.1	32.1	33.3	30.7	33.9	28.2	33.4	33.2	33.8	30.8	33.9	31.5	31.5	32.3	32.0	33.7	35.4	30.5	35.4	35.4	28.5	33.2	34.4	32.6	33.2	33.8	32.7	31.9	32.9	33.2	33.5	35.9	33.2	29.3	29.2
FJ716201.1_Hop_stunt_viroid__citrus_strain_CCF_isolate_2_complete_genome	32.6	32.5	28.2	33.9	33.3	31.9	32.2	34.3	33.9	32.6	34.3	32.2	32.2	27.2	32.8	31.1	32.3	30.6	32.7	27.7	32.4	32.0	32.6	29.8	33.3	31.0	31.4	31.2	31.0	32.3	34.3	29.5	34.3	34.3	27.7	32.2	32.7	32.0	32.2	32.8	31.1	30.8	32.1	32.2	32.8	34.7	32.2	28.4	27.6
FJ716202.1_Hop_stunt_viroid__citrus_strain_CCF_isolate_3_complete_genome	32.5	33.2	29.2	34.6	33.9	32.5	32.8	35.4	34.6	33.9	35.4	32.8	32.8	27.6	34.1	32.1	33.3	30.7	33.9	28.2	33.4	33.2	33.8	30.8	33.9	31.5	31.5	32.3	32.0	33.7	35.4	30.5	35.4	35.4	28.5	33.2	34.4	32.6	33.2	33.8	32.7	31.9	32.9	33.2	33.5	35.9	33.2	29.3	29.2
FJ716203.1_Hop_stunt_viroid__citrus_strain_CCF_isolate_4_complete_genome	32.5	33.2	29.2	34.6	33.9	32.5	32.8	35.4	34.6	33.9	35.4	32.8	32.8	27.6	34.1	32.1	33.3	30.7	33.9	28.2	33.4	33.2	33.8	30.8	33.9	31.5	31.5	32.3	32.0	33.7	35.4	30.5	35.4	35.4	28.5	33.2	34.4	32.6	33.2	33.8	32.7	31.9	32.9	33.2	33.5	35.9	33.2	29.3	29.2
FJ716204.1_Hop_stunt_viroid__citrus_strain_CCF_isolate_5_complete_genome	32.5	33.2	29.2	34.6	33.9	32.5	32.8	35.7	34.6	34.2	35.7	32.8	32.8	27.6	34.1	31.8	33.1	30.7	33.9	28.2	33.2	33.0	33.5	30.8	33.9	31.5	31.5	32.3	32.0	33.9	35.7	30.5	35.7	35.7	28.5	33.0	34.4	32.6	33.0	33.5	32.7	31.9	32.9	33.0	33.5	36.2	33.0	29.3	29.2
FJ716205.1_Hop_stunt_viroid__citrus_strain_CCF_isolate_6_complete_genome	32.5	33.2	29.2	34.6	33.9	32.5	32.8	35.4	34.6	33.9	35.4	32.8	32.8	27.6	34.1	32.1	33.3	30.7	33.9	28.2	33.4	33.2	33.8	30.8	33.9	31.5	31.5	32.3	32.0	33.7	35.4	30.5	35.4	35.4	28.5	33.2	34.4	32.6	33.2	33.8	32.7	31.9	32.9	33.2	33.5	35.9	33.2	29.3	29.2
FJ716206.1_Hop_stunt_viroid__citrus_strain_CCG_isolate_1_complete_genome	32.5	32.4	28.2	33.8	33.2	31.8	32.1	34.6	33.8	32.8	34.6	32.1	32.1	27.1	32.8	31.0	32.2	30.5	32.6	27.6	32.3	31.9	32.5	29.7	33.2	30.9	31.3	31.5	30.9	32.6	34.6	29.4	34.6	34.6	27.6	32.1	32.9	31.9	32.1	32.7	31.0	30.8	32.0	32.1	32.8	35.0	32.1	28.3	27.5
FJ716207.1_Hop_stunt_viroid__citrus_strain_CCG_isolate_2_complete_genome	31.8	32.4	29.5	33.9	33.7	32.1	32.1	35.0	33.9	33.5	35.0	32.1	32.1	27.7	34.0	32.0	33.2	31.0	33.7	28.5	32.7	32.3	32.8	30.6	33.7	31.4	31.8	31.6	31.3	33.2	35.0	30.4	35.0	35.0	28.3	32.6	33.7	32.1	32.6	32.8	32.5	32.2	32.8	32.6	33.3	35.4	32.6	29.4	29.5
FJ716208.1_Hop_stunt_viroid__citrus_strain_CCG_isolate_3_complete_genome	31.8	32.4	29.3	33.9	33.5	31.8	32.1	35.3	33.9	33.8	35.3	32.1	32.1	27.9	33.7	31.7	33.0	30.8	33.5	28.3	32.5	32.1	32.6	30.4	33.5	31.2	31.5	31.9	31.3	33.5	35.3	30.2	35.3	35.3	28.1	32.3	34.0	31.9	32.3	32.6	32.3	31.9	32.5	32.3	33.1	35.7	32.3	29.2	29.3
FJ716210.1_Hop_stunt_viroid__citrus_strain_CCG_isolate_5_complete_genome	32.5	32.9	28.9	34.3	33.7	32.5	32.6	35.4	34.3	33.9	35.4	32.6	32.6	27.4	33.8	32.3	33.6	30.7	33.7	28.0	33.7	33.0	33.5	30.8	33.7	31.5	31.5	32.5	31.7	33.7	35.4	30.5	35.4	35.4	28.5	33.5	34.7	32.6	33.5	33.5	32.7	31.9	32.9	33.5	33.3	35.9	33.5	29.3	29.2
FJ716211.1_Hop_stunt_viroid__citrus_strain_CCG_isolate_6_complete_genome	32.5	33.2	29.2	34.6	33.9	32.5	32.8	35.4	34.6	33.9	35.4	32.8	32.8	27.6	34.1	32.1	33.3	30.7	33.9	28.2	33.4	33.2	33.8	30.8	33.9	31.5	31.5	32.3	32.0	33.7	35.4	30.5	35.4	35.4	28.5	33.2	34.4	32.6	33.2	33.8	32.7	31.9	32.9	33.2	33.5	35.9	33.2	29.3	29.2
FJ716213.1_Hop_stunt_viroid__citrus_strain_CCH_isolate_2_complete_genome	32.5	33.2	29.2	34.6	33.9	32.5	32.8	35.4	34.6	33.9	35.4	32.8	32.8	27.6	34.1	32.1	33.3	30.7	33.9	28.2	33.4	33.2	33.8	30.8	33.9	31.5	31.5	32.3	32.0	33.7	35.4	30.5	35.4	35.4	28.5	33.2	34.4	32.6	33.2	33.8	32.7	31.9	32.9	33.2	33.5	35.9	33.2	29.3	29.2
FJ716214.1_Hop_stunt_viroid__citrus_strain_CCH_isolate_3_complete_genome	32.5	33.2	29.2	34.6	33.9	32.5	32.8	35.7	34.6	34.2	35.7	32.8	32.8	27.6	34.1	31.8	33.1	30.7	33.9	28.2	33.2	33.0	33.5	30.8	33.9	31.5	31.5	32.3	32.0	33.9	35.7	30.5	35.7	35.7	28.5	33.0	34.4	32.6	33.0	33.5	32.7	31.9	32.9	33.0	33.5	36.2	33.0	29.3	29.2
FJ716215.1_Hop_stunt_viroid__citrus_strain_CCH_isolate_4_complete_genome	32.5	33.2	29.2	34.6	33.9	32.5	32.8	35.4	34.6	33.9	35.4	32.8	32.8	27.6	34.1	32.1	33.3	30.7	33.9	28.2	33.4	33.2	33.8	30.8	33.9	31.5	31.5	32.3	32.0	33.7	35.4	30.5	35.4	35.4	28.5	33.2	34.4	32.6	33.2	33.8	32.7	31.9	32.9	33.2	33.5	35.9	33.2	29.3	29.2
FJ716216.1_Hop_stunt_viroid__citrus_strain_CCH_isolate_5_complete_genome	32.6	33.3	29.2	34.7	34.0	32.6	32.9	35.2	34.7	33.7	35.2	32.9	32.9	27.6	33.8	32.2	33.4	30.8	34.0	28.3	33.5	33.3	33.8	30.8	34.0	31.6	31.5	32.0	32.0	33.4	35.2	30.6	35.2	35.2	28.5	33.3	34.2	32.7	33.3	33.8	32.8	31.9	33.0	33.3	33.6	35.6	33.3	29.4	29.2
AF213502.1_Citrus_cachexia_viroid_isolate_X-715-2_complete_genome	32.5	33.2	29.2	34.6	33.9	32.5	32.8	36.0	34.6	34.4	36.0	32.8	32.8	27.6	34.1	31.8	33.1	30.7	33.9	28.2	33.2	32.9	33.4	30.8	33.9	31.5	31.5	32.5	32.0	34.1	36.0	30.5	36.0	36.0	28.4	33.0	34.7	32.6	33.0	33.4	32.7	31.9	32.9	33.0	33.5	36.4	33.0	29.3	29.2
AF213501.1_Citrus_cachexia_viroid_isolate_X-715-1_complete_genome	32.6	33.3	29.2	34.7	34.0	32.6	32.9	35.4	34.7	33.8	35.4	32.9	32.9	27.6	34.1	31.9	33.2	30.8	34.0	28.3	33.2	33.0	33.5	30.8	34.0	31.6	31.5	32.3	32.0	33.6	35.4	30.6	35.4	35.4	28.5	33.1	34.4	32.7	33.1	33.5	32.8	31.9	33.0	33.1	33.6	35.9	33.1	29.4	29.2
AF213500.1_Citrus_cachexia_viroid_isolate_X-715-M_complete_genome	32.5	33.2	29.2	34.6	33.9	32.5	32.8	35.7	34.6	34.1	35.7	32.8	32.8	27.6	34.1	31.8	33.1	30.7	33.9	28.2	33.2	32.9	33.4	30.8	33.9	31.5	31.5	32.5	32.0	33.8	35.7	30.5	35.7	35.7	28.4	33.0	34.7	32.6	33.0	33.4	32.7	31.9	32.9	33.0	33.5	36.2	33.0	29.3	29.2
AF213499.1_Citrus_cachexia_viroid_isolate_X-712-3_complete_genome	32.4	33.1	29.3	34.8	34.1	32.5	32.8	36.0	34.8	34.4	36.0	32.8	32.8	27.7	34.3	32.1	33.3	30.6	34.1	28.4	33.4	32.9	33.4	30.7	34.1	31.5	31.4	32.4	32.2	34.1	36.0	30.5	36.0	36.0	28.3	33.2	34.6	32.5	33.2	33.4	32.6	31.8	32.9	33.2	33.7	36.4	33.2	29.2	29.1
AF213498.1_Citrus_cachexia_viroid_isolate_X-712-2_complete_genome	32.7	32.8	29.3	34.6	33.9	32.2	32.5	36.0	34.6	34.1	36.0	32.5	32.5	27.7	34.1	32.1	33.3	30.4	33.9	28.4	33.4	32.7	33.2	30.4	33.9	31.5	31.1	32.2	32.0	33.8	36.0	30.2	36.0	36.0	28.1	33.2	34.3	32.3	33.2	33.4	32.4	31.6	33.1	33.2	33.5	36.4	33.2	29.2	28.9
AF213497.1_Citrus_cachexia_viroid_isolate_X-712-1_complete_genome	32.5	33.2	29.2	34.6	33.9	32.5	32.8	35.7	34.6	34.1	35.7	32.8	32.8	27.6	34.1	31.8	33.1	30.7	33.9	28.2	33.2	32.9	33.4	30.8	33.9	31.5	31.5	32.5	32.0	33.8	35.7	30.5	35.7	35.7	28.4	33.0	34.7	32.6	33.0	33.4	32.7	31.9	32.9	33.0	33.5	36.2	33.0	29.3	29.2
AF213496.1_Citrus_cachexia_viroid_isolate_X-712-M_complete_genome	32.5	33.2	29.4	34.8	34.1	32.5	32.8	36.0	34.8	34.4	36.0	32.8	32.8	27.8	34.3	32.1	33.3	30.7	34.1	28.4	33.4	32.9	33.4	30.8	34.1	31.5	31.5	32.5	32.2	34.1	36.0	30.5	36.0	36.0	28.4	33.2	34.7	32.6	33.2	33.4	32.7	31.9	32.9	33.2	33.7	36.4	33.2	29.3	29.2
AF213495.1_Citrus_cachexia_viroid_isolate_X-707-4_complete_genome	32.3	32.2	28.0	33.6	32.9	31.6	31.9	34.3	33.6	32.5	34.3	31.9	31.9	26.9	32.5	30.7	32.0	30.5	32.4	27.4	32.1	31.6	32.2	29.5	32.9	30.9	31.1	31.2	30.7	32.2	34.3	29.4	34.3	34.3	27.3	31.9	32.9	31.7	31.9	32.4	30.8	30.5	31.8	31.9	32.5	34.7	31.9	28.1	27.3
FJ984562.1_Citrus_gummy_bark_viroid_strain_cachexia_complete_genome	32.8	33.0	29.2	34.4	33.7	32.4	32.7	35.4	34.4	33.3	35.4	32.7	32.7	27.6	33.6	32.2	33.4	30.5	33.7	28.3	33.8	33.0	33.2	30.6	33.7	31.4	31.3	32.0	31.8	33.1	35.4	30.1	35.4	35.4	28.0	33.3	33.9	32.5	33.3	33.5	32.3	31.5	33.0	33.3	33.3	36.2	33.3	29.4	29.0
AF213494.1_Citrus_cachexia_viroid_isolate_X-707-3_complete_genome	32.3	32.2	28.0	33.6	32.9	31.6	31.9	34.3	33.6	32.5	34.3	31.9	31.9	26.9	32.5	30.5	31.7	30.3	32.4	27.4	31.8	31.3	31.9	29.5	32.9	30.7	31.1	31.2	30.7	32.2	34.3	29.2	34.3	34.3	27.3	31.6	32.7	31.7	31.6	32.2	30.8	30.5	31.8	31.6	32.5	34.7	31.6	28.1	27.3
AF213493.1_Citrus_cachexia_viroid_isolate_X-707-2_complete_genome	32.5	32.2	28.2	33.6	33.2	31.8	31.9	34.6	33.6	32.7	34.6	31.9	31.9	27.1	32.8	31.0	32.2	30.5	32.6	27.6	32.3	31.8	32.4	29.7	33.2	30.9	31.3	31.2	30.7	32.5	34.6	29.4	34.6	34.6	27.6	32.1	32.7	31.9	32.1	32.7	31.0	30.8	32.0	32.1	32.8	35.0	32.1	28.3	27.5
AF213492.1_Citrus_cachexia_viroid_isolate_X-707-1_complete_genome	32.5	32.4	28.2	33.8	33.2	31.8	32.1	34.3	33.8	32.8	34.3	32.1	32.1	27.1	32.8	30.7	32.0	30.3	32.6	27.4	32.1	31.9	32.2	29.5	33.2	30.7	31.3	31.2	30.7	32.6	34.3	29.4	34.3	34.3	27.6	31.9	32.7	31.9	31.9	32.4	31.0	30.8	32.0	31.9	32.8	34.7	31.9	28.3	27.5
AF213491.1_Citrus_cachexia_viroid_isolate_X-707-M_complete_genome	32.5	32.4	28.2	33.8	33.2	31.8	32.1	34.6	33.8	32.7	34.6	32.1	32.1	27.1	32.8	31.0	32.2	30.5	32.6	27.6	32.3	31.8	32.4	29.7	33.2	30.9	31.3	31.5	30.9	32.5	34.6	29.4	34.6	34.6	27.6	32.1	32.9	31.9	32.1	32.7	31.0	30.8	32.0	32.1	32.8	35.0	32.1	28.3	27.5
AF213490.1_Citrus_cachexia_viroid_isolate_X-704-3_complete_genome	32.4	33.0	29.5	34.4	33.7	32.4	32.7	35.2	34.4	33.6	35.2	32.7	32.7	27.9	33.6	32.2	33.4	30.8	33.7	28.5	33.5	33.2	33.8	30.6	33.7	31.4	31.5	31.8	31.8	33.3	35.2	30.4	35.2	35.2	28.5	33.3	33.9	32.5	33.3	33.8	32.5	31.9	32.8	33.3	33.3	35.6	33.3	29.6	29.2
AF213489.1_Citrus_cachexia_viroid_isolate_X-704-2_complete_genome	32.8	33.0	29.2	34.4	33.7	32.4	32.7	35.7	34.4	33.6	35.7	32.7	32.7	27.6	33.6	32.4	33.7	30.5	33.7	28.3	34.0	33.2	33.5	30.6	33.7	31.4	31.3	32.0	31.8	33.3	35.7	30.1	35.7	35.7	28.0	33.6	33.9	32.5	33.6	33.8	32.3	31.5	33.0	33.6	33.3	36.4	33.6	29.4	29.0
AF213488.1_Citrus_cachexia_viroid_isolate_X-704-1_complete_genome	32.6	33.3	29.2	34.7	34.0	32.6	32.9	35.2	34.7	33.6	35.2	32.9	32.9	27.6	33.8	32.2	33.4	30.8	34.0	28.3	33.5	33.2	33.8	30.8	34.0	31.6	31.5	32.0	32.0	33.3	35.2	30.6	35.2	35.2	28.5	33.3	34.2	32.7	33.3	33.8	32.8	31.9	33.0	33.3	33.6	35.6	33.3	29.4	29.2
AF213487.1_Citrus_cachexia_viroid_isolate_X-704-M_complete_genome	32.8	33.0	29.2	34.4	33.7	32.4	32.7	35.4	34.4	33.3	35.4	32.7	32.7	27.6	33.6	32.2	33.4	30.5	33.7	28.3	33.8	33.0	33.2	30.6	33.7	31.4	31.3	32.0	31.8	33.1	35.4	30.1	35.4	35.4	28.0	33.3	33.9	32.5	33.3	33.5	32.3	31.5	33.0	33.3	33.3	36.2	33.3	29.4	29.0
AF213486.1_Citrus_cachexia_viroid_isolate_X-701-3_complete_genome	32.6	33.3	29.2	34.7	34.0	32.6	32.9	34.8	34.7	33.3	34.8	32.9	32.9	27.6	33.8	32.1	33.3	30.8	34.0	28.3	33.4	33.2	33.8	30.8	34.0	31.6	31.5	32.0	32.0	33.1	34.8	30.6	34.8	34.8	28.3	33.2	34.2	32.7	33.2	33.8	32.8	31.9	33.0	33.2	33.6	35.3	33.2	29.4	29.2
AF213485.1_Citrus_cachexia_viroid_isolate_X-701-2_complete_genome	32.8	33.5	29.5	34.9	34.2	32.9	33.2	35.1	34.9	33.6	35.1	33.2	33.2	27.9	34.1	32.3	33.6	31.0	34.2	28.5	33.7	33.5	34.0	31.1	34.2	31.9	31.8	32.3	32.3	33.3	35.1	30.8	35.1	35.1	28.5	33.5	34.4	32.9	33.5	34.0	33.0	32.2	33.3	33.5	33.8	35.5	33.5	29.6	29.5
AF213484.1_Citrus_cachexia_viroid_isolate_X-701-1_complete_genome	32.6	33.3	29.2	34.7	34.0	32.6	32.9	35.4	34.7	33.8	35.4	32.9	32.9	27.6	34.1	31.9	33.2	30.8	34.0	28.3	33.2	33.0	33.5	30.8	34.0	31.6	31.5	32.3	32.0	33.6	35.4	30.6	35.4	35.4	28.5	33.1	34.4	32.7	33.1	33.5	32.8	31.9	33.0	33.1	33.6	35.9	33.1	29.4	29.2
AF213483.1_Citrus_cachexia_viroid_isolate_X-701-M_complete_genome	31.9	32.5	28.5	33.9	33.3	31.9	32.2	35.0	33.9	33.4	35.0	32.2	32.2	27.2	33.3	31.4	32.6	30.3	33.3	27.8	32.8	32.5	32.7	30.1	33.3	31.1	30.8	31.8	31.6	33.2	35.0	29.9	35.0	35.0	28.0	32.6	33.9	32.0	32.6	32.7	32.1	31.2	32.3	32.6	32.8	35.5	32.3	28.7	28.5
KF788291.1_Apple_dimple_fruit_viroid_complete_sequence	21.2	21.9	21.4	22.7	21.8	21.2	21.6	29.4	22.5	28.1	29.4	21.8	21.6	21.5	21.1	27.8	27.9	21.3	21.8	21.4	27.2	28.4	29.2	21.3	21.6	19.9	21.4	21.5	22.9	28.4	29.4	20.7	29.4	29.4	17.8	27.8	20.1	21.0	27.8	29.7	19.8	20.1	20.3	27.8	21.6	28.8	28.9	21.5	21.8
KF788292.1_Apple_dimple_fruit_viroid_clone_ADFVdfig.2	26.3	28.7	28.1	27.9	28.3	28.8	28.5	26.7	27.9	26.1	26.7	28.3	28.3	29.6	26.6	26.3	26.6	24.2	28.2	29.8	26.4	25.4	26.1	25.0	28.3	25.1	25.8	27.0	27.6	25.9	26.7	25.0	26.7	26.7	25.8	27.1	26.9	28.3	27.1	26.7	27.3	25.6	26.1	27.1	28.3	26.2	27.5	28.0	25.3
KF788293.1_Apple_dimple_fruit_viroid_clone_ADFVdfig.3	25.3	28.1	25.5	28.2	29.0	27.0	27.7	30.6	28.0	30.5	30.6	27.9	27.9	25.7	28.1	28.8	29.9	24.1	27.4	24.0	30.8	31.1	30.7	24.0	28.8	23.0	24.9	24.8	24.7	30.5	30.6	24.1	30.6	30.6	21.5	31.3	26.0	27.4	31.3	30.6	25.4	24.3	24.3	31.3	28.1	30.5	30.8	24.5	25.6
KF788294.1_Apple_dimple_fruit_viroid_clone_ADFVdfig.4	25.3	28.1	25.5	28.2	29.0	27.0	27.7	30.6	28.0	30.3	30.6	27.9	27.9	25.7	28.1	28.8	29.9	24.1	27.4	24.0	30.8	30.8	30.5	24.0	28.8	23.0	24.9	24.8	24.7	30.3	30.6	24.1	30.6	30.6	21.5	31.3	26.0	27.4	31.3	30.4	25.4	24.3	24.3	31.3	28.1	30.5	30.8	24.5	25.6
NC_003553.1_Australian_grapevine_viroid_complete_genome	28.3	26.2	30.8	26.9	28.0	29.0	25.3	23.5	26.7	24.4	23.5	25.5	25.7	31.0	28.5	23.6	24.7	29.0	26.8	31.0	23.1	22.3	22.7	26.8	28.0	27.4	29.0	25.2	25.6	24.2	23.5	26.9	23.5	23.5	27.7	24.4	25.6	29.2	24.4	23.8	28.9	28.4	28.6	24.4	27.6	22.3	24.0	30.7	30.4
DQ362909.1_Australian_grapevine_viroid_clone_15_complete_genome	27.5	25.3	31.9	26.2	27.3	28.3	24.6	22.8	26.0	23.8	22.8	24.8	25.1	31.9	28.0	22.9	24.0	29.5	26.2	31.9	22.4	21.7	22.0	26.0	27.3	26.9	29.5	24.4	24.7	23.6	22.8	26.7	22.8	22.8	28.3	23.7	25.0	28.3	23.7	23.1	28.2	28.8	28.1	23.7	26.9	21.7	23.3	31.8	30.5
DQ362911.1_Australian_grapevine_viroid_clone_112_complete_genome	15.6	13.4	17.2	12.5	14.0	15.7	13.1	12.4	12.3	11.9	12.4	13.3	13.5	17.6	14.4	14.2	13.6	16.7	13.5	16.9	12.9	12.8	13.1	14.9	14.0	16.4	15.6	13.2	12.2	11.9	12.4	16.0	12.4	12.4	15.5	13.2	14.0	16.3	13.2	13.1	15.7	15.5	16.2	13.2	14.0	12.1	13.3	17.7	15.6
DQ362913.1_Australian_grapevine_viroid_clone_113_complete_genome	25.1	24.1	28.3	25.3	26.0	26.5	23.5	21.8	25.1	22.2	21.8	23.7	23.9	27.0	26.1	21.9	23.0	30.1	25.2	28.0	21.8	20.7	21.1	25.0	26.0	25.6	29.5	21.9	23.3	22.0	21.8	27.0	21.8	21.8	27.9	22.8	23.0	26.5	22.8	21.6	26.4	28.9	25.6	22.8	25.5	21.1	22.4	28.1	28.4
DQ362914.1_Australian_grapevine_viroid_clone_121_complete_genome	27.2	24.3	30.6	26.0	25.9	27.2	23.9	24.0	25.8	22.8	24.0	24.3	24.5	29.0	26.7	25.8	25.1	28.3	24.9	31.0	24.7	22.0	22.6	26.8	25.9	27.6	26.8	23.7	24.5	22.8	24.0	26.6	23.8	23.8	24.9	25.7	25.2	27.2	25.7	23.7	27.3	26.5	26.9	25.7	25.7	23.1	25.1	30.0	29.9
EU743601.1_Australian_grapevine_viroid_clone_162_complete_genome	25.8	24.7	28.8	25.9	26.6	27.2	24.1	22.3	25.7	22.6	22.3	24.3	24.5	27.5	26.7	22.4	23.5	31.0	25.8	28.5	22.3	21.2	21.6	25.6	26.6	25.8	30.4	22.5	23.9	22.4	22.3	27.9	22.3	22.3	28.8	23.2	23.6	27.2	23.2	22.0	27.0	29.8	26.3	23.2	26.1	21.6	22.8	28.6	29.2
EU743602.1_Australian_grapevine_viroid_clone_167_complete_genome	27.6	30.0	25.4	30.1	31.2	29.8	29.9	27.6	29.9	27.5	27.6	29.9	29.6	24.6	31.1	27.1	28.1	27.4	30.5	25.4	27.3	27.0	28.4	27.6	30.8	28.1	26.2	27.0	27.7	27.9	27.6	26.8	27.4	27.4	24.2	28.6	29.9	30.0	28.6	28.6	29.3	26.3	28.4	28.6	31.0	26.5	28.0	24.0	28.7
EU743603.1_Australian_grapevine_viroid_clone_1611_complete_genome	22.6	25.3	22.2	25.5	25.3	25.1	24.4	29.0	25.5	27.8	29.0	24.4	24.4	22.0	24.0	30.4	31.3	22.2	24.8	22.2	31.2	31.6	32.3	23.7	25.3	24.1	21.1	22.4	24.6	27.6	29.0	22.6	29.0	29.0	18.9	31.6	23.2	24.3	31.6	31.6	23.4	20.6	23.1	31.6	25.5	28.7	32.3	22.3	23.4
EU743604.1_Australian_grapevine_viroid_clone_1616_complete_genome	27.4	29.8	25.6	30.1	31.4	29.8	29.6	27.6	29.9	27.5	27.6	29.6	29.4	24.6	31.3	27.1	28.1	27.4	30.7	25.6	27.3	27.0	28.4	27.6	31.0	28.1	26.2	27.0	27.7	27.9	27.6	26.8	27.4	27.4	24.2	28.6	29.9	30.0	28.6	28.6	29.3	26.3	28.2	28.6	31.2	26.5	28.0	24.0	28.7
EU743605.1_Australian_grapevine_viroid_clone_1618_complete_genome	25.0	24.7	22.5	25.8	27.5	26.7	24.6	33.3	25.8	32.8	33.3	24.4	24.4	22.4	25.3	34.3	34.6	24.8	27.4	22.5	34.4	36.3	36.2	25.3	27.5	26.9	23.6	24.1	24.7	33.3	33.3	24.7	33.1	33.1	21.5	35.3	26.3	26.6	35.3	36.1	26.6	23.3	25.7	35.3	27.3	32.7	35.3	23.0	24.0
EU743606.1_Australian_grapevine_viroid_clone_222_complete_genome	20.0	18.0	19.5	18.7	19.0	19.5	17.8	19.6	18.7	18.4	19.6	17.6	17.6	20.0	20.1	19.4	18.8	20.8	18.6	18.9	19.0	17.3	17.9	18.8	19.0	19.7	20.3	17.8	18.0	18.4	19.6	19.1	19.6	19.6	18.1	20.0	18.7	19.4	20.0	18.3	19.2	20.1	19.7	20.0	18.9	18.7	19.4	19.3	21.4
EU743607.1_Australian_grapevine_viroid_clone_2211_complete_genome	27.7	24.4	30.0	26.2	26.1	27.3	24.2	25.4	26.0	24.2	25.4	24.6	24.8	28.8	26.8	27.0	26.5	29.0	25.1	30.4	26.1	23.3	24.0	27.1	26.1	27.7	27.5	23.4	24.1	24.2	25.4	27.1	25.2	25.2	25.7	27.1	25.5	27.5	27.1	25.1	27.4	27.2	27.9	27.1	25.6	24.4	26.4	29.5	29.3
EU743608.1_Australian_grapevine_viroid_clone_2220_complete_genome	23.5	19.2	22.9	19.9	20.6	22.8	18.9	22.1	19.9	21.1	22.1	18.8	18.8	22.5	21.3	22.0	21.5	25.3	20.4	22.6	21.6	19.9	20.3	22.5	20.6	23.2	25.0	20.1	19.3	21.3	22.1	22.6	22.1	22.1	22.7	22.5	20.4	22.5	22.5	20.6	22.5	24.7	23.2	22.5	20.4	21.4	21.9	23.1	24.4
EU743609.1_Australian_grapevine_viroid_clone_2236_complete_genome	22.6	25.1	22.4	25.3	25.5	25.3	24.1	29.2	25.3	28.0	29.2	24.1	24.1	22.2	24.0	30.2	31.1	22.4	25.0	22.4	30.9	31.9	32.5	23.7	25.5	24.1	21.3	22.4	24.4	27.8	29.2	22.8	29.2	29.2	19.1	31.4	23.2	24.5	31.4	31.8	23.4	20.8	23.1	31.4	25.7	28.9	32.1	22.5	23.6
EU743610.1_Australian_grapevine_viroid_clone_2283_complete_genome	23.7	19.0	22.4	19.7	20.4	22.6	18.8	21.9	19.7	20.9	21.9	18.6	18.6	22.0	21.2	21.8	21.3	25.0	20.2	22.1	21.4	19.7	20.1	22.3	20.4	22.9	24.8	19.9	19.1	20.9	21.9	22.4	21.9	21.9	22.5	22.3	20.2	22.3	22.3	20.6	22.3	24.5	23.4	22.3	20.3	21.2	21.7	22.6	23.9
EU743611.1_Australian_grapevine_viroid_clone_22139_complete_genome	27.4	24.2	29.8	26.0	25.9	27.1	24.0	25.2	25.8	24.0	25.2	24.4	24.6	28.6	26.6	27.5	26.7	28.8	24.9	30.1	25.9	23.1	23.8	26.9	25.9	27.5	27.3	23.2	23.9	24.0	25.2	26.9	25.0	25.0	25.5	26.9	25.3	27.3	26.9	24.8	27.2	27.0	27.7	26.9	25.4	24.2	26.2	29.2	29.1
EU743612.1_Australian_grapevine_viroid_clone_22164_complete_genome	21.3	18.5	22.7	18.8	20.6	20.5	18.5	21.0	18.8	20.0	21.0	18.3	18.3	22.4	21.2	20.5	21.2	23.3	20.4	22.4	20.3	18.2	18.7	20.6	20.6	21.2	23.0	19.9	18.3	20.2	21.0	20.7	21.0	21.0	20.6	21.2	20.2	20.3	21.2	18.9	20.6	22.7	21.4	21.2	20.5	20.3	20.6	22.5	22.4
DQ362908.2_Australian_grapevine_viroid_clone_140_complete_genome	27.1	23.7	30.8	24.3	25.5	26.5	23.0	21.3	24.1	21.6	21.3	23.2	23.4	29.7	25.6	21.4	22.5	28.0	24.7	30.5	21.3	20.0	20.3	25.5	25.5	25.8	27.3	22.8	22.4	21.4	21.3	25.8	21.3	21.3	25.7	22.3	24.1	26.5	22.3	21.0	26.4	26.7	26.5	22.3	25.0	20.6	21.9	30.7	28.4
DQ362910.2_Australian_grapevine_viroid_clone_147_complete_genome	27.4	25.1	32.1	26.0	27.1	28.0	24.4	22.8	25.8	23.7	22.8	24.6	24.8	32.1	27.7	22.9	23.9	29.3	25.9	32.2	22.4	21.6	22.0	25.9	27.1	26.7	29.4	24.3	24.5	23.5	22.8	26.6	22.8	22.8	28.1	23.7	24.9	28.0	23.7	23.1	27.9	28.7	28.0	23.7	26.6	21.6	23.3	32.0	30.4
DQ362915.2_Australian_grapevine_viroid_clone_191_complete_genome	27.5	24.8	31.3	25.8	26.7	28.1	24.2	22.6	25.6	23.5	22.6	24.4	24.6	30.9	26.6	23.6	22.7	28.7	25.5	31.4	21.8	21.1	21.5	25.3	26.7	26.1	28.7	23.6	24.3	23.3	22.6	26.0	22.6	22.6	28.2	23.2	24.2	28.1	23.2	22.5	27.3	28.1	27.3	23.2	26.2	21.4	22.8	31.2	29.7
FJ746743.1_Australian_grapevine_viroid_clone_168_complete_genome	27.5	30.3	26.3	28.4	29.8	29.1	30.3	25.6	28.1	24.2	25.6	30.3	30.1	25.1	29.0	25.1	25.7	26.7	29.1	26.3	25.4	24.3	25.6	27.0	29.4	27.8	25.4	27.4	25.9	24.6	25.6	25.8	25.4	25.4	23.7	26.6	30.5	29.3	26.6	26.2	29.1	25.6	27.7	26.6	29.6	24.6	26.0	25.0	27.9
FJ746744.1_Australian_grapevine_viroid_clone_169_complete_genome	16.7	17.8	16.9	17.8	16.8	17.1	17.4	15.9	17.8	15.5	15.9	17.4	17.4	18.4	16.4	17.2	16.8	18.0	17.0	17.3	16.5	16.2	16.3	17.4	16.8	17.1	18.0	15.4	16.8	15.3	15.9	17.8	16.1	16.1	15.9	16.9	16.1	16.5	16.9	15.7	17.2	17.1	16.7	16.9	16.8	16.0	17.0	17.4	16.1
FJ746745.1_Australian_grapevine_viroid_clone_1610_complete_genome	28.6	27.5	27.4	28.8	29.2	30.8	27.1	26.1	28.6	24.6	26.1	27.1	27.3	27.3	29.9	28.0	27.4	28.8	28.7	27.5	26.9	24.6	26.0	29.1	29.2	31.1	27.4	26.1	26.5	25.0	26.1	27.2	25.9	25.9	25.3	28.2	29.6	30.6	28.2	26.1	30.8	27.4	29.1	28.2	29.4	25.1	27.6	27.7	30.2
FJ746747.1_Australian_grapevine_viroid_clone_1613_complete_genome	27.8	29.7	26.6	27.5	30.2	29.4	29.4	25.6	27.3	24.1	25.6	29.4	29.2	25.2	28.0	24.8	25.4	27.1	29.7	26.4	25.3	24.2	25.6	27.5	29.7	28.5	25.7	26.9	25.4	24.5	25.6	25.7	25.4	25.4	24.3	26.3	30.2	29.6	26.3	25.9	29.8	26.4	28.5	26.3	29.9	24.7	25.7	25.3	28.1
FJ746748.1_Australian_grapevine_viroid_clone_1614_complete_genome	28.3	26.2	30.3	27.2	28.3	29.3	25.6	23.3	27.0	24.1	23.3	25.8	26.0	29.4	28.5	23.7	24.7	29.1	27.5	30.0	23.5	22.1	22.5	27.9	28.3	28.1	28.5	24.8	24.9	23.9	23.3	27.5	23.3	23.3	26.8	24.5	26.4	29.5	24.5	23.2	29.2	27.9	28.9	24.5	27.8	22.5	24.1	30.9	31.0
FJ746749.1_Australian_grapevine_viroid_clone_1615_complete_genome	22.4	25.1	22.0	25.3	25.1	24.8	24.1	28.5	25.3	27.3	28.5	24.1	24.1	21.8	23.8	29.7	30.6	22.0	24.6	22.0	30.5	31.4	32.0	23.5	25.1	23.9	20.9	22.2	24.4	27.1	28.5	22.4	28.5	28.5	18.7	30.9	23.0	24.1	30.9	31.3	23.2	20.4	22.9	30.9	25.3	28.3	31.6	22.1	23.2
FJ746750.1_Australian_grapevine_viroid_clone_1624_complete_genome	27.7	30.5	28.2	28.2	30.8	30.3	30.1	26.0	28.0	24.6	26.0	30.1	29.9	27.0	28.7	25.3	25.8	27.7	30.1	28.2	25.5	24.5	25.9	27.9	30.4	28.9	26.3	27.3	25.7	25.1	26.0	25.9	25.8	25.8	24.6	26.7	30.4	30.3	26.7	26.4	30.3	26.5	28.0	26.7	30.8	24.9	26.1	26.8	29.8
FJ746751.1_Australian_grapevine_viroid_clone_1625_complete_genome	29.1	27.2	27.7	27.7	28.1	29.7	26.7	24.4	27.7	23.6	24.4	26.5	26.2	27.6	28.8	26.3	25.7	27.2	27.7	27.7	25.5	23.7	25.0	28.7	27.9	30.5	26.1	25.9	25.5	23.8	24.4	26.8	24.4	24.4	23.0	26.5	28.9	29.7	26.5	24.9	29.9	26.1	29.2	26.5	28.1	23.6	26.1	27.9	28.6
FJ746752.1_Australian_grapevine_viroid_clone_1626_complete_genome	23.1	22.8	23.1	22.9	22.9	23.6	21.7	21.4	22.9	20.2	21.4	21.7	21.7	24.3	23.3	23.3	22.9	27.0	23.1	23.8	23.1	21.1	21.9	23.1	22.9	23.5	26.8	20.0	22.2	19.8	21.4	25.6	21.6	21.6	24.0	23.5	20.6	23.2	23.5	21.3	23.3	26.7	23.5	23.5	22.9	21.2	23.6	23.7	23.4
FJ746753.1_Australian_grapevine_viroid_clone_1630_complete_genome	22.4	25.5	22.4	25.7	25.5	25.3	24.6	29.2	25.7	28.0	29.2	24.6	24.6	22.2	24.2	30.4	31.3	22.4	25.0	22.4	31.2	32.1	32.7	23.9	25.5	24.3	21.3	22.6	24.8	27.8	29.2	22.8	29.2	29.2	19.1	31.6	23.4	24.5	31.6	32.0	23.6	20.8	23.3	31.6	25.7	28.9	32.3	22.5	23.6
FJ746754.1_Australian_grapevine_viroid_clone_1633_complete_genome	27.9	27.0	27.4	28.3	28.7	29.9	26.7	25.8	28.1	24.5	25.8	26.7	26.5	27.8	30.1	27.7	27.1	27.7	27.6	27.8	26.2	24.2	25.5	27.2	28.3	29.5	27.2	26.5	27.4	24.9	25.8	25.5	25.6	25.6	25.4	27.9	28.0	29.9	27.9	26.0	30.1	27.2	28.4	27.9	28.7	24.4	27.3	27.7	30.0
FJ746755.1_Australian_grapevine_viroid_clone_1634_complete_genome	27.6	29.8	26.9	27.7	30.3	29.5	29.6	25.4	27.5	23.9	25.4	29.6	29.4	25.4	27.9	24.7	25.3	27.6	29.6	27.0	24.9	23.9	25.2	27.4	29.9	28.8	25.9	27.1	25.6	24.3	25.4	26.2	25.2	25.2	24.3	26.1	30.3	29.8	26.1	25.8	29.5	26.1	28.2	26.1	30.1	24.3	25.8	25.6	27.9
FJ746756.1_Australian_grapevine_viroid_clone_1635_complete_genome	22.9	25.3	21.7	25.5	25.3	25.1	24.4	28.7	25.5	27.8	28.7	24.4	24.4	21.6	24.2	29.7	31.1	21.5	24.8	21.4	30.5	31.6	32.3	23.1	25.3	23.5	20.9	22.0	24.2	27.6	28.7	22.0	28.7	28.7	18.5	30.9	22.8	24.3	30.9	31.6	23.2	20.4	22.9	30.9	25.5	28.5	31.6	22.1	23.2
FJ746757.1_Australian_grapevine_viroid_clone_1637_complete_genome	24.8	25.9	25.7	26.3	25.6	26.1	25.1	28.9	26.3	26.9	28.9	24.7	24.9	25.6	27.3	31.2	31.0	26.2	25.3	25.3	30.2	27.4	27.3	25.3	25.6	27.4	25.1	21.4	25.2	27.2	28.9	27.2	28.9	28.9	22.8	30.3	23.8	26.2	30.3	27.6	26.5	25.2	26.6	30.3	25.4	29.0	30.5	25.9	26.7
FJ746758.1_Australian_grapevine_viroid_clone_1638_complete_genome	28.2	30.1	26.8	28.0	30.6	29.8	29.9	26.0	27.8	24.5	26.0	29.9	29.7	25.6	28.5	25.3	25.8	27.5	29.9	26.8	25.5	24.4	25.8	27.7	30.2	28.3	26.1	27.1	25.6	24.9	26.0	25.7	25.8	25.8	24.5	26.7	30.2	30.0	26.7	26.3	29.8	26.4	28.5	26.7	30.4	24.9	26.1	25.5	28.1
FJ746759.1_Australian_grapevine_viroid_clone_1640_complete_genome	27.3	29.2	26.5	27.1	29.7	28.9	28.9	25.4	26.8	24.0	25.4	28.9	28.7	25.0	27.3	24.8	25.4	27.4	29.2	26.7	25.2	24.2	25.5	27.0	29.2	28.2	25.7	26.9	25.4	24.4	25.4	25.6	25.2	25.2	24.1	26.2	29.6	29.1	26.2	25.9	28.9	25.9	27.5	26.2	29.4	24.6	25.9	25.2	27.7
FJ746760.1_Australian_grapevine_viroid_clone_1641_complete_genome	27.8	29.7	26.4	27.5	30.2	29.4	29.4	25.8	27.3	24.3	25.8	29.4	29.2	25.2	28.0	25.1	25.6	27.3	29.5	26.4	25.3	24.2	25.6	27.3	29.7	28.1	25.9	26.7	25.2	24.7	25.8	25.3	25.6	25.6	24.3	26.5	29.8	29.6	26.5	26.1	29.4	26.2	28.0	26.5	29.9	24.7	25.9	25.1	27.7
FJ746761.1_Australian_grapevine_viroid_clone_1645_complete_genome	28.1	26.7	27.4	28.0	28.7	30.1	26.3	25.8	27.8	24.4	25.8	26.3	26.1	27.7	30.0	27.6	26.9	27.9	27.6	27.7	26.0	23.7	25.0	27.4	28.3	29.7	27.5	26.4	27.0	24.8	25.8	25.5	25.6	25.6	25.7	27.7	27.9	30.1	27.7	25.6	30.3	27.5	28.6	27.7	28.7	24.3	27.0	27.6	30.2
FJ746762.1_Australian_grapevine_viroid_clone_1647_complete_genome	28.2	30.1	26.8	28.0	30.6	29.8	29.9	25.8	27.8	24.3	25.8	29.9	29.7	25.2	28.5	25.3	25.8	27.1	29.9	26.4	25.3	24.0	25.8	27.7	30.2	28.1	26.1	26.7	25.2	24.7	25.8	25.7	25.6	25.6	24.1	26.5	29.8	30.0	26.5	26.3	29.8	26.4	28.5	26.5	30.4	24.7	26.1	25.5	28.1
FJ746763.1_Australian_grapevine_viroid_clone_1649_complete_genome	27.8	29.7	26.0	27.5	30.2	29.4	29.4	26.3	27.3	25.2	26.3	29.4	29.2	24.9	28.0	25.6	26.2	27.4	29.5	26.1	25.9	25.1	26.4	27.2	29.7	27.8	26.1	26.6	25.2	25.6	26.3	25.7	26.1	26.1	24.4	27.1	29.7	29.6	27.1	26.8	29.4	26.3	28.1	27.1	29.9	25.3	26.5	24.7	28.0
FJ746764.1_Australian_grapevine_viroid_clone_1653_complete_genome	28.8	27.9	29.2	28.1	28.4	30.6	27.3	25.8	28.1	24.9	25.8	27.1	26.9	29.6	29.8	27.9	27.1	28.9	27.6	29.6	26.4	24.5	25.9	27.3	28.2	29.8	28.4	26.4	27.3	25.1	25.8	26.7	25.8	25.8	25.6	27.9	27.6	30.6	27.9	26.2	30.8	28.4	29.0	27.9	28.4	24.5	27.5	29.5	30.7
FJ746765.1_Australian_grapevine_viroid_clone_1654_complete_genome	29.3	26.7	29.7	28.0	28.3	30.2	26.7	24.8	27.8	23.8	24.8	26.7	26.9	30.0	29.7	26.9	26.1	29.4	27.4	30.1	25.3	23.5	24.8	28.3	28.3	31.0	28.7	26.5	27.2	24.2	24.8	27.0	24.6	24.6	26.7	26.9	27.9	30.0	26.9	25.3	30.2	28.9	29.8	26.9	28.5	23.4	26.3	30.0	30.5
FJ746766.1_Australian_grapevine_viroid_clone_1658_complete_genome	28.0	27.0	27.7	28.1	28.9	30.6	26.5	26.2	27.9	24.5	26.2	26.5	26.7	27.6	30.1	28.3	27.6	27.9	28.1	28.0	26.7	24.2	25.5	27.8	28.9	30.1	27.3	26.1	27.1	24.9	26.2	26.2	26.0	26.0	25.5	28.3	28.0	30.3	28.3	26.0	30.5	27.3	28.6	28.3	29.2	24.8	27.7	28.0	29.8
FJ746767.1_Australian_grapevine_viroid_clone_1659_complete_genome	27.8	29.9	26.4	27.5	30.2	29.6	29.7	25.8	27.3	24.3	25.8	29.7	29.4	25.2	28.0	25.1	25.6	27.5	29.5	26.4	25.3	24.2	25.6	27.3	29.7	28.1	26.1	26.7	25.2	24.7	25.8	25.7	25.6	25.6	24.5	26.5	29.8	29.8	26.5	26.1	29.6	26.4	28.0	26.5	29.9	24.7	25.9	25.1	27.9
FJ746768.1_Australian_grapevine_viroid_clone_1661_complete_genome	28.1	26.8	27.2	28.1	28.5	30.1	26.5	25.6	27.9	24.3	25.6	26.5	26.2	27.6	29.8	27.7	26.9	27.9	27.4	27.5	26.4	24.4	25.3	27.4	28.1	30.1	27.4	26.3	27.1	24.7	25.6	26.2	25.4	25.4	26.1	27.7	28.2	30.1	27.7	25.8	30.8	27.8	29.0	27.7	28.5	24.6	27.1	27.5	30.2
FJ746769.1_Australian_grapevine_viroid_clone_1664_complete_genome	28.1	26.8	27.0	28.3	28.7	30.1	26.7	25.8	28.1	24.5	25.8	26.7	26.5	27.3	30.1	27.9	27.1	27.7	27.6	27.3	26.2	24.2	25.5	27.4	28.3	29.7	27.2	26.5	27.4	24.9	25.8	25.5	25.6	25.6	25.6	27.9	28.0	30.1	27.9	26.0	30.1	27.2	28.6	27.9	28.7	24.4	27.3	27.3	29.7
FJ746770.1_Australian_grapevine_viroid_clone_1665_complete_genome	33.3	31.4	27.9	30.6	30.0	33.2	31.1	26.6	30.4	25.5	26.6	31.1	30.9	26.4	31.4	28.8	26.3	30.1	29.3	28.0	25.8	24.5	25.8	32.5	29.5	34.1	28.6	28.7	28.1	25.9	26.6	29.5	26.4	26.4	26.5	27.1	32.1	33.4	27.1	26.0	33.4	28.7	33.8	27.1	29.7	25.5	26.5	26.7	30.4
FJ746771.1_Australian_grapevine_viroid_clone_1669_complete_genome	28.0	29.9	26.8	27.8	30.4	29.6	29.7	25.8	27.5	24.3	25.8	29.7	29.4	25.2	28.0	25.3	25.4	27.5	29.7	26.8	25.5	24.4	25.8	27.7	29.9	28.5	26.1	26.9	25.4	24.7	25.8	25.7	25.6	25.6	24.3	26.7	30.0	29.8	26.7	26.3	29.8	26.4	28.5	26.7	30.2	24.7	26.1	25.5	28.1
FJ746772.1_Australian_grapevine_viroid_clone_1672_complete_genome	29.7	28.8	27.3	28.1	29.0	31.3	28.6	25.7	27.8	24.2	25.7	28.6	28.4	25.7	29.9	27.6	25.0	29.4	28.3	27.4	24.3	22.8	24.0	29.6	28.5	30.4	27.9	25.7	25.7	24.6	25.7	27.5	25.5	25.5	26.0	25.6	28.7	31.3	25.6	24.6	31.8	28.2	30.2	25.6	28.8	24.6	24.9	26.5	30.0
FJ746773.1_Australian_grapevine_viroid_clone_1678_complete_genome	30.4	28.9	27.8	28.1	29.3	31.7	28.5	26.0	27.8	24.3	26.0	28.5	28.3	26.5	29.2	27.6	25.3	30.2	28.6	28.0	24.9	23.1	24.4	29.7	28.9	31.3	28.4	25.8	25.9	24.7	26.0	28.5	25.8	25.8	26.8	26.1	28.9	31.7	26.1	24.9	32.0	28.7	30.7	26.1	29.1	25.0	25.8	26.9	29.2
FJ746774.1_Australian_grapevine_viroid_clone_1681_complete_genome	27.7	25.5	32.3	26.4	27.6	28.5	24.8	23.0	26.2	24.0	23.0	25.1	25.3	32.1	28.2	23.1	24.4	29.7	26.4	32.4	22.8	21.9	22.2	26.2	27.6	27.1	29.7	24.6	24.9	23.8	23.0	26.9	23.0	23.0	28.5	24.1	25.2	28.5	24.1	23.3	28.4	29.1	28.3	24.1	27.1	21.9	23.7	32.0	30.7
FJ746775.1_Australian_grapevine_viroid_clone_1683_complete_genome	28.2	30.1	26.8	28.0	30.6	29.8	29.9	26.0	27.8	24.5	26.0	29.9	29.7	25.6	28.5	25.3	25.8	27.5	29.9	26.8	25.5	24.4	25.8	27.7	30.2	28.5	26.1	27.1	25.6	24.9	26.0	25.7	25.8	25.8	24.5	26.7	30.2	30.0	26.7	26.3	29.8	26.4	28.5	26.7	30.4	24.9	26.1	25.5	28.1
FJ746776.1_Australian_grapevine_viroid_clone_1684_complete_genome	27.6	29.6	26.7	27.5	30.1	29.3	29.4	25.4	27.3	23.7	25.4	29.4	29.2	25.2	27.7	24.9	25.3	27.6	29.4	26.8	24.9	23.7	25.0	27.2	29.7	28.6	25.9	26.9	25.4	24.1	25.4	25.9	25.2	25.2	24.3	26.1	30.1	29.5	26.1	25.6	29.3	26.1	28.0	26.1	29.9	24.3	25.8	25.4	27.9
FJ746777.1_Australian_grapevine_viroid_clone_1693_complete_genome	28.3	30.3	27.3	28.1	30.8	30.0	30.1	25.4	27.9	23.7	25.4	30.1	29.9	25.8	28.4	24.8	25.4	28.3	30.1	27.5	25.3	24.0	25.1	27.9	30.4	28.8	26.5	27.6	26.0	24.1	25.4	26.2	25.2	25.2	24.5	26.2	30.3	30.2	26.2	25.6	29.5	26.3	28.2	26.2	30.6	24.7	25.9	26.0	28.1
FJ746778.1_Australian_grapevine_viroid_clone_1694_complete_genome	27.9	29.8	26.9	27.7	30.3	29.5	29.6	25.6	27.5	23.9	25.6	29.6	29.4	25.4	27.9	24.9	25.5	28.0	29.6	27.0	25.1	23.9	25.2	27.4	29.9	28.8	26.3	27.1	25.6	24.3	25.6	26.4	25.4	25.4	24.5	26.3	30.3	29.8	26.3	25.8	29.5	26.3	28.2	26.3	30.1	24.5	26.0	25.6	28.3
FJ746779.1_Australian_grapevine_viroid_clone_1696_complete_genome	22.6	25.2	22.1	25.4	25.2	25.0	24.3	29.0	25.4	27.6	29.0	24.3	24.3	22.0	23.9	30.2	31.1	22.1	24.7	22.1	30.9	31.6	32.3	23.6	25.2	24.1	21.1	22.3	24.6	27.3	29.0	22.6	29.0	29.0	18.8	31.4	23.2	24.3	31.4	31.6	23.3	20.5	23.1	31.4	25.5	28.7	32.1	22.3	23.3
FJ746780.1_Australian_grapevine_viroid_clone_1697_complete_genome	29.0	27.1	28.0	27.6	28.0	29.8	26.6	24.9	27.6	24.1	24.9	26.4	26.2	27.8	28.8	27.0	26.2	27.1	27.6	28.0	26.0	24.2	25.5	29.1	27.8	30.4	26.0	26.1	25.4	24.3	24.9	26.7	24.9	24.9	23.0	27.0	29.1	29.8	27.0	25.5	30.0	26.0	29.2	27.0	28.0	24.1	26.6	28.2	28.7
FJ746781.1_Australian_grapevine_viroid_clone_1699_complete_genome	30.0	27.8	29.6	28.4	28.8	30.5	27.2	25.3	28.4	24.4	25.3	27.0	26.8	30.0	30.1	27.1	26.6	28.8	27.9	30.0	25.9	24.0	25.4	28.7	28.5	31.1	28.3	27.8	27.6	24.6	25.3	26.9	25.3	25.3	25.9	27.3	28.9	30.5	27.3	25.7	30.7	28.5	30.3	27.3	28.8	24.0	26.9	29.9	31.2
FJ746782.1_Australian_grapevine_viroid_clone_16100_complete_genome	22.4	25.1	22.4	25.3	25.1	24.8	24.1	29.2	25.3	28.2	29.2	24.1	24.1	21.8	24.2	30.4	31.3	22.0	24.6	22.4	30.7	31.9	32.9	23.5	25.1	24.3	20.9	22.2	24.4	28.0	29.2	22.8	29.2	29.2	19.1	31.6	23.4	24.1	31.6	32.3	23.6	20.8	23.3	31.6	25.3	28.5	32.3	22.5	23.6
FJ746783.1_Australian_grapevine_viroid_clone_16101_complete_genome	27.7	25.5	32.1	26.4	27.6	28.5	24.8	23.2	26.2	24.2	23.2	25.1	25.3	32.1	28.4	23.3	24.4	29.7	26.4	32.2	22.8	22.0	22.4	26.2	27.6	27.1	29.7	24.6	24.9	24.0	23.2	26.9	23.2	23.2	28.5	24.1	25.2	28.5	24.1	23.5	28.4	29.1	28.3	24.1	27.1	22.1	23.7	32.0	30.7
FJ746784.1_Australian_grapevine_viroid_clone_16102_complete_genome	31.0	27.5	28.0	28.5	28.9	30.4	27.4	25.5	28.5	24.3	25.5	27.2	27.0	28.4	30.2	27.5	26.8	28.4	28.0	28.4	25.9	24.0	25.3	28.9	28.7	31.0	28.0	28.0	27.8	24.7	25.5	26.3	25.3	25.3	26.2	27.6	29.2	30.7	27.6	25.8	30.6	28.0	31.2	27.6	28.7	24.0	26.9	28.3	29.2
FJ746785.1_Australian_grapevine_viroid_clone_11_complete_genome	22.7	22.9	24.0	22.9	23.2	22.4	22.0	20.6	22.9	20.5	20.6	21.8	22.0	24.5	24.1	20.6	21.1	22.2	22.1	23.2	20.5	19.9	19.9	21.2	23.4	22.9	21.6	19.5	20.8	20.3	20.6	21.4	20.8	20.8	19.5	21.4	21.1	22.6	21.4	20.8	22.3	21.2	22.6	21.4	22.8	19.7	21.3	22.4	22.5
FJ746786.1_Australian_grapevine_viroid_clone_16_complete_genome	26.9	24.2	31.1	24.9	26.0	27.1	23.6	21.6	24.7	22.2	21.6	23.8	24.0	30.0	26.1	21.7	22.8	29.0	25.3	30.8	21.6	20.5	20.9	26.0	26.0	26.3	28.3	23.4	23.0	22.0	21.6	26.8	21.6	21.6	26.7	22.5	24.7	27.1	22.5	21.5	27.0	27.7	27.1	22.5	25.6	20.9	22.1	31.0	29.4
FJ746787.1_Australian_grapevine_viroid_clone_111_complete_genome	22.7	23.1	24.2	23.3	23.3	23.2	22.0	20.3	23.3	21.6	20.3	22.2	22.2	23.2	24.8	20.6	20.8	23.3	22.4	22.8	20.2	21.1	21.5	21.6	23.3	21.3	22.8	19.8	21.7	21.2	20.3	22.1	20.5	20.5	20.0	21.2	21.0	22.7	21.2	22.2	22.5	22.9	22.5	21.2	23.7	19.4	21.0	22.3	22.2
FJ746788.1_Australian_grapevine_viroid_clone_120_complete_genome	27.4	24.8	31.9	25.6	26.9	28.0	24.2	22.4	25.4	23.3	22.4	24.4	24.6	31.9	27.5	22.7	23.7	29.3	25.7	31.9	22.2	21.6	22.0	25.9	26.9	26.7	29.4	24.3	24.1	23.1	22.4	26.6	22.4	22.4	28.1	23.5	24.9	28.0	23.5	23.1	27.9	28.7	28.0	23.5	26.4	21.2	23.1	32.0	30.4
FJ746789.1_Australian_grapevine_viroid_clone_1212_complete_genome	28.0	25.4	32.4	25.9	27.1	27.7	24.5	23.8	25.9	23.1	23.8	24.5	24.7	29.8	27.2	24.0	25.1	29.2	25.6	30.8	23.4	21.2	21.2	26.6	27.3	27.2	28.5	24.3	24.0	22.9	23.8	26.7	23.8	23.8	25.6	24.8	25.0	27.9	24.8	22.2	28.1	28.2	27.6	24.8	26.7	22.7	24.2	31.2	30.5
FJ746790.1_Australian_grapevine_viroid_clone_124_complete_genome	27.2	24.1	30.8	24.8	25.5	27.1	23.5	21.6	24.6	22.1	21.6	23.7	23.9	29.3	25.1	22.4	21.7	27.8	24.7	30.4	21.3	20.3	20.7	25.3	25.5	25.6	27.2	22.8	22.9	21.9	21.6	25.7	21.6	21.6	26.3	22.2	24.1	27.1	22.2	21.3	26.3	26.6	26.3	22.2	25.1	20.9	21.8	30.4	28.2
FJ746791.1_Australian_grapevine_viroid_clone_132_complete_genome	27.2	24.8	31.7	25.8	26.9	27.8	24.2	22.6	25.6	23.5	22.6	24.4	24.6	31.7	27.5	22.7	23.7	29.1	25.7	31.7	22.2	21.4	21.8	25.7	26.9	26.5	29.1	24.1	24.3	23.3	22.6	26.4	22.6	22.6	27.9	23.5	24.7	27.8	23.5	22.9	27.7	28.5	27.7	23.5	26.4	21.4	23.1	31.6	30.2
FJ746792.1_Australian_grapevine_viroid_clone_133_complete_genome	24.4	23.5	24.0	23.9	24.0	23.6	22.4	20.4	23.9	21.9	20.4	22.6	22.6	24.3	24.8	20.8	20.9	24.3	23.0	22.9	20.3	21.3	21.6	22.6	24.0	23.4	23.5	20.7	21.8	21.5	20.4	23.4	20.6	20.6	21.0	21.3	22.3	23.1	21.3	22.5	23.0	23.6	24.2	21.3	24.3	19.6	21.1	22.1	22.7
FJ746793.1_Australian_grapevine_viroid_clone_136_complete_genome	28.0	25.8	30.7	26.6	27.8	28.8	25.2	23.5	26.4	23.5	23.5	25.4	25.6	29.4	27.9	23.6	24.7	29.1	27.0	30.3	23.5	21.6	22.0	27.4	27.8	27.7	28.5	24.4	24.4	23.3	23.5	27.1	23.5	23.5	26.8	24.4	26.1	29.0	24.4	22.7	28.7	27.8	28.5	24.4	27.3	22.7	24.0	30.6	30.9
FJ746794.1_Australian_grapevine_viroid_clone_137_complete_genome	23.6	23.2	23.8	23.6	23.6	23.0	21.9	21.2	23.6	22.5	21.2	22.1	22.1	23.3	24.9	21.5	21.7	23.7	23.2	23.0	21.3	21.3	21.3	22.0	23.6	22.0	24.2	20.7	21.9	22.3	21.2	22.1	21.4	21.4	21.3	22.2	21.3	22.6	22.2	22.2	22.5	23.4	23.3	22.2	23.9	20.4	21.9	22.7	23.6
FJ746795.1_Australian_grapevine_viroid_clone_139_complete_genome	25.2	24.1	28.4	25.4	26.0	26.6	23.5	21.9	25.2	22.2	21.9	23.7	23.9	27.0	26.1	22.0	23.0	30.2	25.3	28.0	21.9	20.7	21.1	25.1	26.0	25.6	29.5	22.0	23.3	22.0	21.9	27.1	21.9	21.9	28.0	22.8	23.1	26.6	22.8	21.6	26.4	29.0	25.7	22.8	25.6	21.1	22.4	28.2	28.5
FJ746796.1_Australian_grapevine_viroid_clone_142_complete_genome	27.2	24.8	31.7	25.8	26.9	27.8	24.2	22.6	25.6	23.5	22.6	24.4	24.6	31.7	27.5	22.7	23.7	29.1	25.7	31.7	22.2	21.4	21.8	25.7	26.9	26.5	29.1	24.1	24.3	23.3	22.6	26.4	22.6	22.6	27.9	23.5	24.7	27.8	23.5	22.9	27.7	28.5	27.7	23.5	26.4	21.4	23.1	31.8	30.2
FJ746797.1_Australian_grapevine_viroid_clone_149_complete_genome	27.7	25.1	32.4	25.7	26.8	27.5	24.2	23.0	25.7	22.3	23.0	24.2	24.4	29.9	26.9	23.1	24.2	29.4	25.8	31.0	23.2	21.0	20.8	27.0	27.0	27.4	28.2	24.2	23.9	22.1	23.0	27.1	23.0	23.0	25.6	23.9	25.2	27.7	23.9	21.4	27.8	27.9	27.4	23.9	26.4	22.5	23.3	31.2	30.2
FJ746798.1_Australian_grapevine_viroid_clone_152_complete_genome	27.2	24.8	31.9	25.8	26.9	27.8	24.2	22.4	25.6	23.3	22.4	24.4	24.6	31.9	27.5	22.7	23.7	29.1	25.7	31.9	22.2	21.4	21.8	25.7	26.9	26.5	29.1	23.9	24.3	23.1	22.4	26.4	22.4	22.4	27.9	23.5	24.5	27.8	23.5	22.9	27.7	28.5	27.7	23.5	26.4	21.2	23.1	31.8	30.0
FJ746799.1_Australian_grapevine_viroid_clone_158_complete_genome	27.2	24.8	31.9	25.8	26.9	27.8	24.2	22.6	25.6	23.5	22.6	24.4	24.6	31.9	27.5	22.7	23.7	29.1	25.7	31.9	22.2	21.4	21.8	25.7	26.9	26.5	29.1	24.1	24.3	23.3	22.6	26.4	22.6	22.6	27.9	23.5	24.7	27.8	23.5	22.9	27.7	28.5	27.7	23.5	26.4	21.4	23.1	31.8	30.2
FJ746800.1_Australian_grapevine_viroid_clone_165_complete_genome	28.0	25.8	30.7	26.6	27.8	28.8	25.2	23.3	26.4	23.5	23.3	25.4	25.6	29.4	27.9	23.4	24.5	29.1	27.0	30.3	23.3	21.6	22.0	27.4	27.8	27.7	28.5	24.4	24.4	23.3	23.3	27.1	23.3	23.3	26.8	24.2	26.1	29.0	24.2	22.7	28.7	27.8	28.5	24.2	27.3	22.5	23.8	30.6	30.9
FJ746801.1_Australian_grapevine_viroid_clone_167_complete_genome	27.2	24.8	31.7	25.8	26.9	27.8	24.2	22.6	25.6	23.5	22.6	24.4	24.6	31.9	27.5	22.7	23.7	29.1	25.7	31.7	22.2	21.4	21.8	25.7	26.9	26.5	29.1	24.1	24.3	23.3	22.6	26.4	22.6	22.6	27.9	23.5	24.7	27.8	23.5	22.9	27.7	28.5	27.7	23.5	26.4	21.4	23.1	31.6	30.2
FJ746802.1_Australian_grapevine_viroid_clone_177_complete_genome	26.7	23.7	30.8	24.3	25.5	26.5	23.0	21.4	24.1	21.9	21.4	23.2	23.4	29.7	25.6	21.5	22.6	28.1	24.7	30.7	21.4	20.2	20.8	25.9	25.5	25.9	27.3	23.2	22.8	21.7	21.4	25.8	21.4	21.4	25.7	22.3	24.2	26.5	22.3	21.2	26.4	26.9	26.5	22.3	25.0	20.7	21.9	30.7	28.4
FJ746803.1_Australian_grapevine_viroid_clone_192_complete_genome	26.5	23.4	29.6	24.9	24.8	26.2	23.0	23.5	24.7	21.8	23.5	23.4	23.6	28.0	25.5	25.3	24.6	27.5	23.8	29.9	24.2	20.9	21.6	25.8	24.8	26.6	26.0	22.8	23.4	21.8	23.5	25.4	23.3	23.3	24.2	25.2	24.2	26.2	25.2	22.6	26.3	25.7	25.9	25.2	24.5	22.6	24.5	29.0	29.3
FJ746804.1_Australian_grapevine_viroid_clone_193_complete_genome	22.7	23.3	23.7	23.4	23.4	22.7	22.2	20.7	23.4	21.6	20.7	22.2	22.4	23.3	24.9	20.7	20.8	23.5	22.7	23.1	20.8	21.0	21.7	21.4	23.6	21.7	23.1	20.1	21.9	21.4	20.7	22.1	20.9	20.9	20.0	21.6	21.0	22.7	21.6	22.0	22.5	22.8	22.5	21.6	23.1	19.9	21.2	22.3	22.3
FJ746805.1_Australian_grapevine_viroid_clone_195_complete_genome	27.4	24.5	30.1	26.2	26.1	27.4	24.1	24.2	26.0	23.0	24.2	24.5	24.7	28.5	26.9	26.0	25.3	28.5	25.2	30.5	24.9	22.2	22.8	27.0	26.1	27.8	27.0	23.9	24.7	23.0	24.2	26.8	24.0	24.0	24.6	25.9	25.4	27.4	25.9	23.9	27.5	26.7	27.1	25.9	25.9	23.3	25.3	29.5	29.4
FJ746807.1_Australian_grapevine_viroid_clone_2210_complete_genome	28.5	29.4	28.2	27.5	29.9	30.2	29.4	26.1	27.3	24.5	26.1	29.4	29.2	26.6	29.0	26.0	26.9	28.9	29.2	28.3	26.0	24.2	25.5	28.0	29.5	29.4	27.1	26.9	25.4	24.7	26.1	27.2	25.9	25.9	25.5	27.3	30.1	30.2	27.3	25.8	30.2	27.4	28.8	27.3	29.7	25.1	27.0	26.8	29.3
FJ746808.1_Australian_grapevine_viroid_clone_2216_complete_genome	23.3	19.0	22.7	19.7	20.4	22.6	18.8	21.9	19.7	20.9	21.9	18.6	18.6	22.3	21.2	21.8	21.3	25.3	20.2	22.4	21.4	19.7	20.1	22.3	20.4	23.0	25.0	19.9	19.1	21.1	21.9	22.4	21.9	21.9	22.7	22.3	20.2	22.3	22.3	20.4	22.3	24.7	23.0	22.3	20.3	21.2	21.7	22.9	24.4
FJ746809.1_Australian_grapevine_viroid_clone_2221_complete_genome	23.5	19.2	22.9	19.9	20.6	22.8	18.9	22.1	19.9	21.1	22.1	18.8	18.8	22.3	21.3	22.0	21.5	25.1	20.4	22.4	21.6	19.7	20.3	22.5	20.6	23.0	25.0	19.9	19.1	21.3	22.1	22.6	22.1	22.1	22.5	22.5	20.2	22.5	22.5	20.6	22.5	24.7	23.2	22.5	20.4	21.4	21.9	23.1	24.4
FJ746810.1_Australian_grapevine_viroid_clone_2227_complete_genome	21.3	18.1	20.8	18.9	18.9	20.8	17.9	20.1	18.9	19.1	20.1	17.7	17.7	20.5	20.7	20.4	19.9	22.2	18.7	21.4	20.0	18.4	18.8	20.5	18.9	21.0	22.2	18.9	18.6	19.3	20.1	20.7	20.1	20.1	20.8	20.9	18.7	20.6	20.9	19.1	20.5	21.9	21.0	20.9	18.8	19.4	20.3	20.5	22.6
FJ746811.1_Australian_grapevine_viroid_clone_2228_complete_genome	27.1	24.0	30.4	25.7	25.7	26.8	23.8	23.2	25.5	22.2	23.2	24.0	24.2	28.0	26.4	24.5	24.0	27.0	24.5	29.0	23.4	21.2	21.2	26.1	25.7	26.8	25.8	23.0	23.8	22.2	23.2	25.7	23.0	23.0	23.9	24.6	24.1	27.0	24.6	22.0	27.1	25.7	26.7	24.6	25.3	22.2	23.8	29.0	28.9
FJ746812.1_Australian_grapevine_viroid_clone_2233_complete_genome	29.5	27.1	29.8	27.9	28.3	29.9	26.7	25.3	27.9	24.1	25.3	26.5	26.3	30.0	29.8	27.3	26.8	28.3	27.4	30.2	26.1	23.8	25.1	28.2	28.1	30.5	27.8	27.3	27.1	24.3	25.3	26.2	25.3	25.3	26.2	27.6	28.3	29.9	27.6	25.5	30.1	28.1	29.7	27.6	28.3	24.0	27.1	29.9	31.5
FJ746813.1_Australian_grapevine_viroid_clone_2241_complete_genome	28.1	30.0	27.1	27.9	30.5	29.8	29.8	25.6	27.7	24.1	25.6	29.8	29.6	25.6	28.1	24.9	25.5	27.8	29.8	27.2	25.1	24.1	25.4	27.6	30.1	29.0	26.1	27.3	25.8	24.5	25.6	26.4	25.4	25.4	24.5	26.3	30.5	30.0	26.3	26.0	29.8	26.3	28.4	26.3	30.3	24.5	26.0	25.8	28.1
FJ746814.1_Australian_grapevine_viroid_clone_2259_complete_genome	23.2	18.9	22.4	19.4	20.1	22.3	18.5	21.6	19.4	20.6	21.6	18.5	18.5	22.2	20.9	21.5	21.0	25.0	20.1	22.3	21.5	19.4	19.9	22.3	20.1	22.9	24.8	19.9	19.1	20.8	21.6	22.3	21.6	21.6	22.5	22.0	20.1	22.2	22.0	20.3	22.2	24.2	22.9	22.0	20.0	20.9	21.4	22.9	24.1
FJ746815.1_Australian_grapevine_viroid_clone_2264_complete_genome	19.7	18.2	17.7	18.7	20.1	20.6	18.1	23.9	18.7	22.3	23.9	17.9	17.9	18.8	20.5	25.5	26.2	20.4	20.2	18.0	24.8	24.1	24.4	19.6	20.1	20.0	20.2	17.4	18.3	23.0	23.9	19.5	23.7	23.7	18.1	25.2	18.1	20.0	25.2	24.1	19.5	19.2	19.8	25.2	20.5	23.7	25.4	18.8	20.3
FJ746816.1_Australian_grapevine_viroid_clone_2268_complete_genome	23.3	19.0	22.7	19.7	20.4	22.6	18.8	21.9	19.7	20.9	21.9	18.6	18.6	22.3	21.2	22.0	21.3	25.1	20.2	22.4	21.4	19.7	20.1	22.3	20.4	23.0	24.9	19.9	19.1	21.1	21.9	22.4	21.9	21.9	22.5	22.3	20.2	22.3	22.3	20.4	22.3	24.5	23.0	22.3	20.3	21.2	21.7	22.9	24.2
FJ746818.1_Australian_grapevine_viroid_clone_2289_complete_genome	23.3	19.2	22.9	19.9	20.6	22.6	18.9	22.1	19.9	21.1	22.1	18.8	18.8	22.5	21.3	22.0	21.5	25.1	20.4	22.6	21.6	19.9	20.3	22.3	20.6	23.0	24.9	20.1	19.3	21.3	22.1	22.4	22.1	22.1	22.5	22.5	20.4	22.3	22.5	20.6	22.3	24.5	23.0	22.5	20.4	21.4	21.9	23.1	24.2
FJ746819.1_Australian_grapevine_viroid_clone_2292_complete_genome	27.9	27.7	26.7	27.9	30.7	29.5	27.5	28.7	27.9	27.6	28.7	27.6	27.6	26.8	30.8	27.1	29.8	27.2	30.7	26.0	30.1	27.9	27.8	27.4	30.7	28.4	26.3	27.3	26.4	28.0	28.7	28.1	28.4	28.4	23.8	30.6	29.2	29.4	30.6	28.5	29.8	25.7	28.1	30.6	30.6	28.1	30.6	26.9	26.6
FJ746820.1_Australian_grapevine_viroid_clone_22105_complete_genome	21.9	19.2	21.7	19.6	20.7	21.2	18.7	22.0	19.6	21.2	22.0	18.5	18.5	22.0	21.1	21.6	20.9	23.7	20.3	21.1	21.1	19.6	20.2	20.8	20.7	21.7	23.2	19.3	19.0	21.2	22.0	21.3	22.0	22.0	20.7	22.2	20.4	21.2	22.2	20.5	20.9	22.9	21.6	22.2	20.5	21.1	21.5	21.6	22.5
FJ746821.1_Australian_grapevine_viroid_clone_22120_complete_genome	15.6	16.0	19.5	15.6	16.5	15.8	15.3	15.8	15.6	15.5	15.8	15.5	15.5	19.0	17.5	15.1	15.2	16.4	16.1	18.9	15.0	13.9	14.0	15.9	16.5	15.6	16.2	16.4	15.1	15.3	15.8	15.3	15.8	15.8	14.9	15.4	16.3	15.9	15.4	14.4	15.8	16.3	15.4	15.4	16.4	15.4	15.0	18.4	18.8
FJ746822.1_Australian_grapevine_viroid_clone_22129_complete_genome	13.8	14.6	16.0	13.8	14.0	13.6	13.9	13.2	13.8	13.6	13.2	14.1	14.1	16.0	15.0	13.6	13.7	15.9	13.6	15.6	13.8	13.1	13.8	13.8	14.0	13.4	15.2	14.0	13.2	13.2	13.2	14.4	13.2	13.2	13.3	14.1	14.3	13.8	14.1	13.9	13.8	15.8	13.8	14.1	14.0	12.9	13.7	14.9	16.8
FJ746823.1_Australian_grapevine_viroid_clone_22135_complete_genome	23.5	19.2	22.9	19.9	20.6	22.8	18.9	22.1	19.9	21.1	22.1	18.8	18.8	22.5	21.3	22.0	21.5	25.3	20.4	22.6	21.6	19.9	20.3	22.5	20.6	23.2	25.0	20.1	19.3	21.3	22.1	22.6	22.1	22.1	22.7	22.5	20.4	22.5	22.5	20.6	22.5	24.7	23.2	22.5	20.4	21.4	21.9	23.1	24.4
FJ746824.1_Australian_grapevine_viroid_clone_22145_complete_genome	29.5	26.1	28.0	27.8	28.2	29.9	26.7	25.0	27.8	24.3	25.0	26.5	26.2	28.4	29.5	27.1	26.3	27.4	27.3	28.4	25.8	24.0	25.3	28.1	28.0	30.5	26.9	27.3	27.0	24.3	25.0	25.2	25.2	25.2	24.9	27.1	28.5	29.9	27.1	25.5	30.1	26.9	29.7	27.1	28.2	24.0	26.9	28.3	29.5
FJ746825.1_Australian_grapevine_viroid_clone_22148_complete_genome	28.8	27.0	28.1	28.1	28.5	30.1	26.7	25.1	27.9	23.4	25.1	26.7	26.5	27.1	29.2	27.5	27.0	29.1	27.8	28.2	26.1	23.5	24.8	28.4	28.1	30.2	27.9	25.9	26.1	23.8	25.1	26.4	24.8	24.8	26.3	27.3	28.4	30.1	27.3	24.9	30.3	27.8	28.6	27.3	28.5	24.0	26.7	28.2	31.6
FJ746826.1_Australian_grapevine_viroid_clone_22159_complete_genome	22.6	25.3	22.2	25.5	25.3	25.1	24.4	28.7	25.5	27.6	28.7	24.4	24.4	22.0	24.0	29.9	30.9	22.2	24.8	22.2	30.7	31.6	32.3	23.7	25.3	24.1	21.1	22.4	24.6	27.3	28.7	22.6	28.7	28.7	18.9	31.2	23.2	24.3	31.2	31.6	23.4	20.6	23.1	31.2	25.5	28.5	31.9	22.1	23.4
FJ746827.1_Australian_grapevine_viroid_clone_22163_complete_genome	23.5	19.2	22.9	19.8	20.6	22.7	18.9	22.3	19.8	21.3	22.3	18.7	18.7	22.5	21.7	22.1	21.6	25.5	20.1	22.3	21.6	19.7	20.3	22.3	20.6	23.4	25.0	19.5	19.1	21.5	22.3	23.0	22.3	22.3	22.4	22.7	20.6	22.5	22.7	20.7	22.4	24.7	23.1	22.7	20.4	21.4	22.0	23.1	24.3
FJ746828.1_Australian_grapevine_viroid_clone_22166_complete_genome	30.0	28.0	29.6	28.6	29.0	30.7	27.4	25.9	28.6	24.8	25.9	27.2	27.0	29.6	30.3	28.0	27.2	28.7	28.1	29.9	26.5	24.4	25.8	28.9	28.8	31.3	28.2	28.1	27.8	25.0	25.9	26.7	25.9	25.9	25.6	28.0	29.3	30.7	28.0	26.1	30.9	28.2	30.3	28.0	29.0	24.6	27.6	29.9	30.6
FJ746830.1_Australian_grapevine_viroid_clone_22173_complete_genome	19.7	18.6	21.5	18.7	19.9	19.0	18.4	20.5	18.7	19.3	20.5	18.2	18.2	21.2	20.6	20.5	20.6	21.5	19.4	20.8	20.2	17.9	18.5	18.7	19.9	19.5	21.0	18.4	18.0	19.5	20.5	19.1	20.5	20.5	18.8	21.2	19.4	18.9	21.2	18.9	18.8	20.7	19.2	21.2	19.7	19.7	20.6	21.2	20.8
FJ746831.1_Australian_grapevine_viroid_clone_22177_complete_genome	22.4	25.1	22.0	25.3	25.1	24.8	24.1	28.7	25.3	27.6	28.7	24.1	24.1	21.8	23.8	30.2	30.9	22.0	24.6	22.0	30.7	31.6	32.3	23.5	25.1	23.9	20.9	22.2	24.4	27.3	28.7	22.4	28.7	28.7	18.7	31.2	23.0	24.1	31.2	31.6	23.2	20.4	22.9	31.2	25.3	28.5	31.9	22.1	23.2
FJ746832.1_Australian_grapevine_viroid_clone_22183_complete_genome	16.3	15.9	18.2	15.6	16.7	16.2	15.7	16.8	15.6	15.8	16.8	15.5	15.5	18.0	17.5	16.2	16.4	17.5	16.5	17.9	16.0	14.7	15.1	15.8	16.7	15.8	17.3	16.5	15.2	15.9	16.8	15.8	16.8	16.8	15.7	16.8	16.6	16.1	16.8	15.6	16.0	17.1	15.9	16.8	16.6	16.2	16.2	18.2	17.6
FJ746833.1_Australian_grapevine_viroid_clone_22184_complete_genome	23.9	26.4	31.1	25.8	27.6	25.5	24.8	23.9	25.8	25.0	23.9	24.8	25.0	29.4	28.6	22.5	24.5	26.0	27.3	29.5	24.1	23.4	23.9	23.6	27.8	24.0	25.6	23.6	25.2	24.6	23.9	24.3	24.1	24.1	23.1	25.0	23.2	25.5	25.0	23.5	24.5	25.2	23.7	25.0	27.3	23.3	24.8	29.4	28.4
FJ746834.1_Australian_grapevine_viroid_clone_22187_complete_genome	27.4	24.5	31.0	26.2	26.3	27.4	24.1	24.2	26.0	23.0	24.2	24.5	24.7	29.6	27.1	26.0	25.3	28.5	25.4	31.4	24.9	22.2	22.8	27.0	26.3	27.8	27.0	23.9	24.7	23.0	24.2	26.8	24.0	24.0	25.2	25.9	25.4	27.4	25.9	23.9	27.5	26.7	27.1	25.9	26.1	23.3	25.3	30.5	30.4
FJ746835.1_Australian_grapevine_viroid_clone_22212_complete_genome	24.8	24.2	23.9	24.5	24.5	23.4	22.9	20.7	24.5	22.2	20.7	23.1	23.3	24.7	25.5	20.8	20.9	24.1	23.4	22.7	20.7	21.2	21.6	22.2	24.7	23.5	23.8	20.2	21.9	21.6	20.7	23.6	20.8	20.8	20.7	21.6	21.8	23.6	21.6	22.5	23.4	23.4	24.6	21.6	24.1	19.8	21.1	22.3	23.4
FJ746836.1_Australian_grapevine_viroid_clone_22215_complete_genome	23.5	19.2	22.9	19.8	20.6	22.7	18.9	22.3	19.8	21.3	22.3	18.7	18.7	22.5	21.7	22.1	21.6	25.5	20.1	22.3	21.6	19.7	20.3	22.3	20.6	23.4	25.0	19.5	19.1	21.5	22.3	23.0	22.3	22.3	22.4	22.7	20.6	22.5	22.7	20.7	22.4	24.7	23.1	22.7	20.4	21.4	22.0	22.9	24.3
FJ746837.1_Australian_grapevine_viroid_clone_22217_complete_genome	27.0	24.1	31.1	24.7	25.9	27.0	23.4	22.0	24.5	22.0	22.0	23.6	23.8	30.0	26.0	22.3	23.6	30.0	25.1	30.8	22.0	20.3	20.7	25.9	25.9	26.2	29.3	23.2	22.8	21.8	22.0	26.2	22.0	22.0	27.6	22.9	24.5	27.0	22.9	21.4	26.9	28.7	26.9	22.9	25.4	21.3	22.5	31.0	30.3
FJ746838.1_Australian_grapevine_viroid_clone_22221_complete_genome	17.9	17.2	19.4	17.4	18.7	17.7	17.0	18.5	17.4	17.6	18.5	16.8	16.8	19.1	19.7	18.1	18.3	18.8	18.5	19.1	17.8	15.9	16.3	17.4	18.7	17.7	18.6	18.0	16.9	17.7	18.5	17.2	18.5	18.5	16.9	18.7	17.9	17.6	18.7	16.6	17.5	18.5	17.5	18.7	18.5	17.8	18.1	19.1	19.3
FJ746839.1_Australian_grapevine_viroid_clone_22222_complete_genome	27.2	24.3	31.1	24.9	26.1	27.2	23.6	22.2	24.7	22.2	22.2	23.8	24.0	30.2	26.2	22.1	23.4	30.2	25.3	30.8	22.2	20.5	20.9	26.1	26.1	26.4	29.5	23.4	23.0	22.0	22.2	26.4	22.2	22.2	27.8	23.1	24.7	27.2	23.1	21.6	27.1	28.9	27.1	23.1	25.6	21.5	22.7	31.0	30.5
FJ746840.1_Australian_grapevine_viroid_clone_22227_complete_genome	19.9	18.7	21.8	18.9	20.3	19.4	18.6	20.9	18.9	19.9	20.9	18.5	18.5	21.5	20.6	20.7	21.0	21.7	19.9	21.1	20.3	18.0	18.7	18.9	20.3	19.7	21.3	18.5	18.3	20.1	20.9	19.4	20.9	20.9	19.0	21.4	19.6	19.4	21.4	19.1	19.0	21.0	19.5	21.4	20.2	20.0	20.8	21.5	20.9
FJ746841.1_Australian_grapevine_viroid_clone_22240_complete_genome	27.1	25.7	26.9	27.1	27.5	29.0	25.6	24.7	26.9	23.6	24.7	25.6	25.4	26.6	28.1	26.7	26.0	27.2	26.4	27.2	25.1	23.3	24.6	27.1	27.1	28.6	26.5	25.7	26.3	24.0	24.7	25.8	24.5	24.5	23.5	26.8	26.9	29.0	26.8	25.1	29.2	26.3	27.7	26.8	27.5	23.3	26.1	27.1	29.2
FJ746842.1_Australian_grapevine_viroid_clone_22243_complete_genome	22.1	19.2	21.7	19.8	20.9	21.4	18.9	21.9	19.8	21.1	21.9	18.7	18.7	21.8	20.9	21.6	20.9	23.4	20.6	21.4	21.3	19.9	20.4	21.1	20.9	21.6	23.2	19.9	19.1	21.1	21.9	20.8	21.9	21.9	21.0	22.1	20.3	21.3	22.1	20.5	21.1	22.9	21.8	22.1	20.7	21.2	21.5	21.6	22.5
FJ746843.1_Australian_grapevine_viroid_clone_22244_complete_genome	25.8	24.7	28.8	25.9	26.6	27.2	24.1	22.3	25.7	22.6	22.3	24.3	24.5	27.5	26.7	22.4	23.5	31.0	25.8	28.5	22.3	21.2	21.6	25.6	26.6	25.8	30.4	22.5	23.9	22.4	22.3	27.9	22.3	22.3	28.8	23.2	23.6	27.2	23.2	22.0	27.0	29.8	26.3	23.2	26.1	21.6	22.8	28.6	29.2
FJ746844.1_Australian_grapevine_viroid_clone_22271_complete_genome	28.9	26.6	27.5	27.5	27.9	29.7	26.2	23.7	27.3	22.9	23.7	26.2	26.0	27.3	28.6	25.7	25.0	27.0	27.2	27.5	24.7	23.0	24.3	28.5	27.5	30.5	25.9	25.5	25.1	23.1	23.7	26.5	23.7	23.7	23.3	25.8	28.7	29.7	25.8	24.2	29.9	25.9	29.2	25.8	27.9	22.9	25.4	27.7	28.4
FJ746845.1_Australian_grapevine_viroid_clone_22275_complete_genome	28.4	29.5	28.4	27.4	29.8	30.1	29.3	26.6	27.2	25.4	26.6	29.3	29.1	26.9	28.7	26.3	27.2	28.7	28.7	28.4	26.0	24.5	25.8	27.7	29.4	28.5	27.3	28.5	26.9	25.6	26.6	26.2	26.3	26.3	25.6	27.7	29.2	30.1	27.7	26.5	30.1	27.6	28.9	27.7	29.6	25.1	27.1	27.1	29.5
FJ940923.1_Australian_grapevine_viroid_strain_AGVd18_complete_genome	27.1	25.0	29.1	27.1	28.2	27.9	24.5	24.1	27.1	24.6	24.1	24.5	24.7	27.8	28.4	24.2	25.3	32.0	27.4	29.0	23.9	22.6	23.4	27.5	28.4	27.1	31.1	24.6	25.2	24.6	24.1	28.6	23.9	23.9	27.7	25.1	25.8	27.9	25.1	23.8	27.8	31.1	27.5	25.1	27.8	23.2	24.4	28.8	30.7
JN008865.1_Australian_grapevine_viroid_isolate_Kheljan_complete_genome	27.8	30.2	27.7	27.7	29.0	29.5	29.9	26.4	27.5	24.8	26.4	29.9	29.7	26.2	29.4	26.5	27.4	28.7	28.4	27.8	26.5	24.6	26.0	27.4	28.6	28.8	27.0	27.1	25.6	25.0	26.4	27.6	26.2	26.2	25.4	27.8	30.3	29.5	27.8	26.2	29.5	27.3	28.1	27.8	28.8	25.4	27.5	26.4	29.5
JX110704.1_Australian_grapevine_viroid_isolate_3_complete_sequence	29.4	25.0	30.0	28.0	27.9	29.3	26.1	26.2	27.8	25.0	26.2	26.3	26.5	28.8	28.6	27.8	27.3	28.6	26.9	30.3	26.7	24.1	24.8	29.1	27.9	29.2	27.5	25.2	25.8	25.0	26.2	27.1	26.0	26.0	25.8	27.9	27.0	29.3	27.9	25.4	29.2	27.0	29.6	27.9	27.4	25.2	27.7	29.4	29.5
JX110705.1_Australian_grapevine_viroid_isolate_2_complete_sequence	22.4	25.4	22.3	25.9	25.6	25.2	24.7	29.3	25.9	28.0	29.3	24.7	24.7	22.2	24.4	30.5	31.5	22.1	25.2	22.3	31.1	32.1	32.7	23.8	25.6	24.3	21.1	22.7	25.0	28.0	29.3	22.6	29.1	29.1	18.8	31.8	23.6	24.5	31.8	32.3	23.5	20.5	23.3	31.8	25.9	28.9	31.8	22.3	23.5
JX110706.1_Australian_grapevine_viroid_isolate_1_complete_sequence	22.6	25.4	22.3	25.9	25.6	25.4	24.7	29.3	25.9	28.0	29.3	24.7	24.7	22.2	24.4	30.5	31.5	22.3	25.2	22.3	31.1	32.1	32.7	24.0	25.6	24.5	21.3	22.7	25.0	28.0	29.3	22.8	29.1	29.1	19.0	31.8	23.6	24.7	31.8	32.3	23.7	20.7	23.5	31.8	25.9	28.9	31.8	22.5	23.5
JX110707.1_Australian_grapevine_viroid_isolate_5_complete_sequence	24.1	24.0	22.2	24.7	26.3	25.6	23.5	33.8	24.7	33.8	33.8	23.3	23.3	21.8	24.7	34.8	35.1	24.3	26.5	21.9	35.6	37.7	37.6	23.8	26.3	25.6	23.6	22.5	23.1	33.6	33.8	24.1	34.0	34.0	21.2	35.8	24.9	25.5	35.8	37.7	25.5	23.3	24.8	35.8	26.2	33.9	36.3	22.7	23.3
JQ686700.1_Australian_grapevine_viroid_isolate_AGVdBm10*1_complete_genome	28.6	30.5	26.6	30.4	31.7	30.0	30.4	27.5	30.6	27.2	27.5	29.9	29.7	25.7	31.6	27.0	27.9	28.1	31.4	26.7	27.1	26.7	28.1	28.3	31.7	28.2	26.9	27.6	28.3	27.7	27.5	27.6	27.3	27.3	24.9	28.4	30.2	30.2	28.4	28.6	29.5	27.0	28.9	28.4	31.5	26.4	27.8	25.1	29.4
JQ686701.1_Australian_grapevine_viroid_isolate_AGVdBm10*2_complete_genome	25.1	24.9	22.7	25.7	27.3	26.6	24.4	33.0	25.7	33.2	33.0	24.2	24.2	22.6	25.2	34.0	34.3	25.5	27.3	22.8	34.6	36.7	36.6	25.2	27.3	26.8	24.2	23.9	24.6	33.2	33.0	25.3	33.3	33.3	21.9	35.0	26.1	26.4	35.0	36.6	26.4	23.9	25.7	35.0	27.2	32.9	35.5	23.3	24.2
JQ686702.1_Australian_grapevine_viroid_isolate_AGVdCF7*1_complete_genome	22.2	24.8	21.7	24.8	24.6	24.4	23.7	28.5	24.8	27.3	28.5	23.7	23.7	21.6	23.4	29.7	30.6	21.7	24.2	21.8	30.2	31.1	32.0	23.3	24.6	23.5	20.7	22.0	24.2	27.1	28.5	22.2	28.5	28.5	18.5	30.9	22.6	23.7	30.9	31.3	22.7	20.4	22.7	30.9	24.9	28.0	31.6	21.9	23.0
JQ686703.1_Australian_grapevine_viroid_isolate_AGVdCF7*2_complete_genome	22.4	25.1	22.0	25.1	24.8	24.6	23.9	28.3	25.1	27.1	28.3	23.9	23.9	21.8	23.6	29.5	30.4	22.0	24.4	22.0	30.2	31.1	31.8	23.3	24.8	23.7	20.9	22.0	24.2	26.9	28.3	22.4	28.3	28.3	18.7	30.7	22.8	23.9	30.7	31.1	23.0	20.6	22.9	30.7	25.1	28.0	31.4	22.1	23.2
JQ686705.1_Australian_grapevine_viroid_isolate_BKh1*9_complete_genome	23.4	25.5	31.0	25.1	26.8	25.5	24.1	23.0	25.1	24.1	23.0	24.1	24.1	29.1	28.1	21.8	23.8	25.7	26.7	29.1	23.2	22.9	23.3	23.7	26.8	23.6	24.8	22.9	24.3	23.9	23.0	23.7	23.2	23.2	22.9	24.1	23.4	24.8	24.1	22.9	23.9	25.1	23.2	24.1	27.4	22.6	23.9	28.8	27.2
JQ686706.1_Australian_grapevine_viroid_isolate_BKh1*8_complete_genome	22.2	25.3	22.2	25.5	25.3	25.1	24.4	28.7	25.5	27.6	28.7	24.4	24.4	22.0	24.0	29.9	30.9	22.2	24.8	22.2	30.9	31.9	32.3	23.7	25.3	24.1	21.1	22.4	24.6	27.3	28.7	22.6	28.7	28.7	18.9	31.2	23.2	24.3	31.2	31.6	23.4	20.6	23.1	31.2	25.5	28.7	31.9	22.3	23.4
JQ686707.1_Australian_grapevine_viroid_isolate_BKh1*6_complete_genome	32.8	30.9	27.3	31.0	30.3	32.9	30.6	26.9	30.8	26.1	26.9	30.6	30.8	25.8	31.7	29.2	26.7	30.5	29.8	27.3	26.2	25.1	26.4	32.2	30.3	34.0	28.8	28.4	28.6	26.5	26.9	29.4	26.7	26.7	26.7	27.4	32.0	32.9	27.4	26.5	32.9	28.9	33.3	27.4	30.3	25.9	26.8	26.3	29.7
JQ686704.2_Australian_grapevine_viroid_isolate_AGVdAO14*1_complete_genome	28.1	30.0	26.3	29.9	31.2	29.5	29.9	28.0	30.1	27.8	28.0	29.4	29.2	25.4	31.1	27.4	28.4	28.2	30.9	26.3	27.6	27.3	28.7	27.8	31.2	27.7	27.0	27.2	27.9	28.0	28.0	27.6	27.7	27.7	24.9	28.9	29.7	29.8	28.9	28.8	29.0	27.0	28.5	28.9	31.0	26.9	28.3	24.7	29.2
KF876034.1_Australian_grapevine_viroid_isolate_meyme_complete_genome	25.3	24.2	28.5	25.3	25.9	26.5	23.4	22.0	25.1	22.2	22.0	23.6	23.8	27.2	26.0	22.1	23.1	30.9	25.2	28.2	22.0	20.8	21.2	24.9	25.9	25.5	30.2	21.9	23.2	22.0	22.0	27.3	22.0	22.0	28.3	22.9	23.0	26.5	22.9	21.7	26.3	29.7	25.6	22.9	25.5	21.2	22.5	28.3	29.2
KF876035.1_Australian_grapevine_viroid_isolate_saman_complete_genome	26.1	25.0	29.1	26.2	26.9	27.5	24.4	22.6	26.0	23.1	22.6	24.6	24.8	27.8	27.0	22.7	23.8	31.5	26.1	28.8	22.6	21.6	22.0	25.9	26.9	26.1	30.9	22.8	24.2	22.9	22.6	28.3	22.6	22.6	28.9	23.5	23.9	27.5	23.5	22.4	27.3	30.3	26.6	23.5	26.4	21.9	23.1	29.0	29.7
KF876036.1_Australian_grapevine_viroid_isolate_shahreza_complete_genome	25.8	24.7	28.8	25.9	26.6	27.2	24.1	22.3	25.7	22.6	22.3	24.3	24.5	27.5	26.7	22.4	23.5	31.0	25.8	28.5	22.3	21.2	21.6	25.6	26.6	25.8	30.4	22.5	23.9	22.4	22.3	27.9	22.3	22.3	28.8	23.2	23.6	27.2	23.2	22.0	27.0	29.8	26.3	23.2	26.1	21.6	22.8	28.6	29.2
KF876037.1_Australian_grapevine_viroid_isolate_xatam_complete_genome	24.6	23.8	22.4	24.3	26.0	25.4	23.3	34.3	24.3	32.5	34.3	23.1	23.1	22.5	24.2	35.3	35.6	26.2	25.9	22.4	35.9	36.0	35.9	24.1	26.0	26.2	24.9	23.0	23.5	32.3	34.3	24.6	34.6	34.6	22.9	36.3	25.4	25.3	36.3	35.8	25.3	24.7	24.8	36.3	25.8	34.2	36.8	22.9	24.9
KF876038.1_Australian_grapevine_viroid_isolate_mahalat_complete_genome	28.4	26.3	31.0	27.2	28.3	29.3	25.6	23.3	27.0	24.1	23.3	25.8	26.0	29.8	28.5	23.4	24.5	29.2	27.6	30.7	23.3	22.1	22.5	27.9	28.3	28.2	28.5	24.9	25.0	23.9	23.3	27.5	23.3	23.3	26.9	24.2	26.5	29.5	24.2	23.2	29.2	27.9	29.0	24.2	27.9	22.6	23.8	30.9	31.0
KF876039.1_Australian_grapevine_viroid_isolate_gahro_complete_genome	25.5	25.4	23.2	26.5	28.2	27.4	25.3	34.2	26.5	33.4	34.2	25.1	25.1	23.0	26.0	35.2	35.5	25.9	28.1	23.2	35.3	37.0	36.9	26.0	28.2	27.6	24.6	24.7	25.4	33.9	34.2	25.7	34.0	34.0	22.3	36.2	27.0	27.3	36.2	37.3	27.3	24.4	26.6	36.2	28.0	33.6	36.2	23.7	24.6
KJ019300.1_Australian_grapevine_viroid_isolate_Ind1_complete_genome	22.0	25.1	22.0	25.0	24.8	25.1	24.1	28.5	25.0	27.3	28.5	24.1	24.1	21.9	23.5	30.2	31.1	22.3	24.3	22.0	30.9	31.3	31.9	23.7	24.8	24.1	21.1	22.4	24.2	27.1	28.5	22.6	28.5	28.5	19.1	31.4	23.2	24.3	31.4	31.2	23.4	20.7	23.1	31.4	25.1	28.3	32.1	22.4	23.4
KJ019301.1_Australian_grapevine_viroid_isolate_Ind2_complete_genome	22.0	25.5	22.4	25.2	25.0	25.1	24.4	28.5	25.2	27.3	28.5	24.4	24.4	22.3	23.7	29.7	30.6	22.3	24.5	22.4	30.5	31.3	31.9	23.7	25.0	24.1	21.3	22.4	24.4	27.1	28.5	22.8	28.5	28.5	19.1	30.9	23.2	24.3	30.9	31.2	23.4	20.9	23.1	30.9	25.3	28.3	31.6	22.6	23.6
KJ019302.1_Australian_grapevine_viroid_isolate_Ind3_complete_genome	27.9	25.6	26.8	27.0	29.1	29.5	24.8	33.7	27.0	33.3	33.7	24.6	24.6	27.1	29.5	35.1	35.9	29.5	29.0	26.3	35.4	33.4	32.9	28.6	29.1	29.1	28.6	24.3	25.7	33.3	33.7	28.1	33.9	33.9	25.3	35.6	25.3	29.3	35.6	33.0	29.0	27.2	28.7	35.6	28.9	33.8	36.0	27.4	27.8
KJ019304.1_Australian_grapevine_viroid_isolate_Ind5_complete_genome	21.8	25.3	22.2	24.8	24.6	24.6	23.9	28.1	24.8	26.8	28.1	24.1	24.1	22.1	23.3	29.3	30.2	22.3	24.1	22.2	30.2	30.8	31.5	23.3	24.6	24.1	20.9	22.0	23.9	26.6	28.1	22.6	28.1	28.1	18.9	30.5	23.2	24.1	30.5	31.2	23.2	20.5	22.9	30.5	24.8	27.8	31.2	22.4	23.4
KF007271.1_Australian_grapevine_viroid_isolate_6061_AGVd_ThS_complete_genome	26.4	26.5	27.6	24.9	25.4	27.0	24.7	22.7	24.9	22.0	22.7	24.7	24.9	28.3	26.2	24.4	22.4	27.4	24.8	27.3	22.1	21.7	22.1	25.6	25.6	26.4	26.7	21.7	23.0	21.8	22.7	26.6	22.7	22.7	23.5	23.0	23.0	26.6	23.0	22.2	27.3	26.1	26.2	23.0	25.2	21.9	22.6	26.6	30.5
KF007272.1_Australian_grapevine_viroid_isolate_6089_AGVd_Crim_complete_genome	22.2	25.0	21.9	25.0	24.8	24.6	23.9	28.0	25.0	26.9	28.0	23.9	23.9	21.8	23.5	29.2	30.1	21.9	24.3	21.9	29.9	30.9	31.6	23.2	24.8	23.7	20.9	21.9	24.2	26.7	28.0	22.4	28.0	28.0	18.7	30.4	22.8	23.9	30.4	30.9	22.9	20.5	22.7	30.4	25.1	27.7	31.1	22.1	23.1
KF007273.1_Australian_grapevine_viroid_isolate_6139_AGVd_PN_complete_genome	26.4	28.0	26.7	27.0	27.7	26.6	27.2	24.3	27.0	24.0	24.3	27.0	27.0	25.9	28.9	23.6	24.4	30.7	27.1	26.2	24.7	23.7	24.6	26.4	27.7	27.5	30.0	26.8	25.9	24.0	24.3	26.9	24.5	24.5	24.9	25.1	28.2	26.2	25.1	24.1	26.5	28.9	27.1	25.1	27.7	24.1	25.1	25.4	27.5
KF007274.1_Australian_grapevine_viroid_isolate_6447_AGVd_SB_complete_genome	24.9	23.9	28.1	24.9	25.6	26.1	23.1	21.6	24.7	21.8	21.6	23.3	23.5	26.8	25.7	21.7	22.8	30.4	24.8	27.8	21.6	20.3	20.7	24.6	25.6	25.2	29.7	21.5	22.9	21.6	21.6	26.8	21.6	21.6	28.1	22.6	22.6	26.1	22.6	21.2	26.0	29.1	25.2	22.6	25.1	20.9	22.2	27.9	28.6
KJ489016.1_Australian_grapevine_viroid_isolate_AGSB3.1_complete_genome	24.6	23.8	22.4	24.3	26.0	25.4	23.3	34.3	24.3	32.5	34.3	23.1	23.1	22.5	24.2	35.3	35.6	26.2	25.9	22.4	35.9	36.0	35.9	24.1	26.0	26.2	24.9	23.0	23.5	32.3	34.3	24.6	34.6	34.6	22.9	36.3	25.4	25.3	36.3	35.8	25.3	24.7	24.8	36.3	25.8	34.2	36.8	22.9	24.9
KJ489017.1_Australian_grapevine_viroid_isolate_AGSB3.2_complete_genome	22.0	25.2	22.1	25.2	25.0	24.8	24.1	28.4	25.2	27.3	28.4	24.1	24.1	22.0	23.7	29.6	30.6	22.1	24.5	22.1	30.4	31.4	32.0	23.4	25.0	23.9	21.1	22.1	24.4	27.1	28.4	22.6	28.4	28.4	18.8	30.9	23.0	24.1	30.9	31.3	23.1	20.7	22.9	30.9	25.3	28.2	31.6	22.3	23.3
KJ489018.1_Australian_grapevine_viroid_isolate_AGSB3.3_complete_genome	24.6	23.9	22.4	24.4	26.0	25.5	23.4	33.5	24.4	31.7	33.5	23.2	23.2	22.6	24.3	34.4	34.8	26.3	26.0	22.5	35.1	35.1	35.0	24.1	26.0	26.3	25.0	23.1	23.5	31.7	33.5	24.7	33.7	33.7	22.9	35.4	25.4	25.4	35.4	34.9	25.4	24.7	24.9	35.4	25.9	33.3	35.9	22.9	25.2
KJ489019.1_Australian_grapevine_viroid_isolate_AGSB3.5_complete_genome	22.2	25.0	21.9	25.0	24.6	24.4	23.9	28.2	25.0	27.1	28.2	23.9	23.9	21.8	23.5	29.4	30.3	21.9	24.1	21.9	30.2	31.1	31.8	23.2	24.6	23.7	20.9	21.9	24.2	26.9	28.2	22.4	28.2	28.2	18.7	30.6	22.8	23.7	30.6	31.1	22.9	20.5	22.7	30.6	24.8	28.0	31.3	22.1	23.1
KR706469.1_Australian_grapevine_viroid_isolate_AC1_complete_sequence	22.2	25.3	21.6	24.8	24.6	24.6	23.9	27.8	24.8	26.4	27.8	24.1	24.1	21.5	23.3	29.0	29.9	22.5	24.1	21.6	30.0	30.1	30.8	23.3	24.6	24.1	21.1	21.8	23.7	26.2	27.8	23.0	27.8	27.8	18.5	30.3	23.2	24.3	30.3	30.8	23.2	20.7	23.3	30.3	24.8	27.6	30.9	21.8	22.5
KY081960.1_Australian_grapevine_viroid_isolate_Suffolk_complete_genome	24.6	23.9	22.4	24.4	26.0	25.5	23.4	33.5	24.4	31.7	33.5	23.2	23.2	22.6	24.3	34.4	34.8	26.3	26.0	22.5	35.1	35.1	35.0	24.1	26.0	26.3	25.0	23.1	23.5	31.7	33.5	24.7	33.7	33.7	22.9	35.4	25.4	25.4	35.4	34.9	25.4	24.7	24.9	35.4	25.9	33.3	35.9	22.9	25.2
KY404209.1_Australian_grapevine_viroid_isolate_AGVdIran1_complete_genome	25.5	25.4	23.2	26.5	28.2	27.4	25.3	34.2	26.5	33.4	34.2	25.1	25.1	23.0	26.0	35.2	35.5	25.9	28.1	23.2	35.3	37.0	36.9	26.0	28.2	27.6	24.6	24.7	25.4	33.9	34.2	25.7	34.0	34.0	22.3	36.2	27.0	27.3	36.2	37.3	27.3	24.4	26.6	36.2	28.0	33.6	36.2	23.7	24.6
KY404210.1_Australian_grapevine_viroid_isolate_AGVdIran2_complete_genome	25.1	24.9	22.7	25.7	27.3	26.6	24.4	33.0	25.7	33.2	33.0	24.2	24.2	22.6	25.2	34.0	34.3	25.5	27.3	22.8	34.6	36.7	36.6	25.2	27.3	26.8	24.2	23.9	24.6	33.2	33.0	25.3	33.3	33.3	21.9	35.0	26.1	26.4	35.0	36.6	26.4	23.9	25.7	35.0	27.2	32.9	35.5	23.3	24.2
KY404211.1_Australian_grapevine_viroid_isolate_AGVdIran3_complete_genome	29.4	25.0	30.0	28.0	27.9	29.3	26.1	26.2	27.8	25.0	26.2	26.3	26.5	28.8	28.6	27.8	27.3	28.6	26.9	30.3	26.7	24.1	24.8	29.1	27.9	29.2	27.5	25.2	25.8	25.0	26.2	27.1	26.0	26.0	25.8	27.9	27.0	29.3	27.9	25.4	29.2	27.0	29.6	27.9	27.4	25.2	27.7	29.4	29.5
KY404212.1_Australian_grapevine_viroid_isolate_AGVdIran4_complete_genome	26.1	25.0	29.1	26.2	26.9	27.5	24.4	22.6	26.0	23.1	22.6	24.6	24.8	27.8	27.0	22.7	23.8	31.5	26.1	28.8	22.6	21.6	22.0	25.9	26.9	26.1	30.9	22.8	24.2	22.9	22.6	28.3	22.6	22.6	28.9	23.5	23.9	27.5	23.5	22.4	27.3	30.3	26.6	23.5	26.4	21.9	23.1	29.0	29.7
KY404213.1_Australian_grapevine_viroid_isolate_AGVdIran5_complete_genome	24.6	23.8	22.4	24.3	26.0	25.4	23.3	34.3	24.3	32.5	34.3	23.1	23.1	22.5	24.2	35.3	35.6	26.2	25.9	22.4	35.9	36.0	35.9	24.1	26.0	26.2	24.9	23.0	23.5	32.3	34.3	24.6	34.6	34.6	22.9	36.3	25.4	25.3	36.3	35.8	25.3	24.7	24.8	36.3	25.8	34.2	36.8	22.9	24.9
MH521286.1_Australian_grapevine_viroid_isolate_WM35VII_complete_genome	24.6	23.8	22.4	24.3	26.0	25.4	23.3	34.3	24.3	32.5	34.3	23.1	23.1	22.5	24.2	35.3	35.6	26.2	25.9	22.4	35.9	36.0	35.9	24.1	26.0	26.2	24.9	23.0	23.5	32.3	34.3	24.6	34.6	34.6	22.9	36.3	25.4	25.3	36.3	35.8	25.3	24.7	24.8	36.3	25.8	34.2	36.8	22.9	24.9
MH521287.1_Australian_grapevine_viroid_isolate_WM10IV_complete_genome	27.7	24.5	27.3	25.3	25.7	27.2	24.3	22.9	25.3	22.0	22.9	24.1	24.1	26.3	26.4	25.1	24.3	26.7	25.5	26.9	23.7	22.0	23.6	26.9	25.7	27.9	26.0	23.3	23.5	22.4	22.9	26.8	22.7	22.7	22.7	24.9	25.4	27.2	24.9	23.8	27.2	26.4	27.8	24.9	25.7	21.9	24.5	27.5	26.4
MH521288.1_Australian_grapevine_viroid_isolate_WM36VIII_complete_genome	26.6	28.3	26.5	27.2	27.9	26.6	27.4	24.3	27.2	24.0	24.3	27.2	27.0	26.1	29.1	23.3	24.2	30.9	27.1	26.4	24.7	23.9	24.4	26.4	27.7	27.9	29.7	27.2	26.3	24.0	24.3	26.7	24.5	24.5	25.2	25.1	28.6	26.4	25.1	23.9	26.8	28.7	27.3	25.1	27.7	24.1	24.9	25.2	27.5
NC_001340.1_Apple_scar_skin_viroid_complete_genome	27.7	29.9	28.8	31.0	30.6	28.9	29.7	26.4	31.0	26.4	26.4	29.7	29.7	29.2	31.2	25.4	26.7	27.4	29.9	29.0	25.9	27.0	26.8	27.1	30.6	26.5	27.6	30.5	29.4	26.4	26.4	28.4	26.4	26.4	24.9	26.2	31.4	29.2	26.2	27.0	28.6	27.3	28.3	26.2	30.6	26.3	25.6	27.8	29.0
Y00435.1_Apple_scar_skin_viroid_complete_genome	15.9	16.7	16.6	16.5	16.1	15.9	16.7	16.7	16.5	17.2	16.7	16.5	16.5	16.4	16.0	14.8	14.7	17.0	15.7	15.9	13.5	15.1	15.4	15.8	16.1	16.1	16.9	17.4	16.8	17.2	16.7	17.2	16.7	16.7	15.9	14.1	16.8	15.9	14.1	15.3	16.1	16.9	15.8	14.1	16.0	16.3	14.2	15.8	17.9
AJ783357.1_Apple_scar_skin_viroid_complete_genome	22.5	23.7	22.8	22.4	22.4	22.0	23.2	23.5	22.4	24.1	23.5	23.0	23.0	22.1	21.4	20.7	21.2	22.5	21.8	22.2	21.1	23.1	23.8	21.1	22.4	21.6	22.2	23.3	22.0	24.4	23.5	22.0	23.5	23.5	20.4	22.0	23.9	22.2	22.0	23.7	21.9	23.0	21.6	22.0	21.9	23.0	21.8	22.4	22.9
DQ362906.1_Apple_scar_skin_viroid_clone_ASSVd_B9_complete_genome	26.3	27.3	24.9	27.3	27.5	26.2	26.8	34.7	27.3	33.7	34.7	26.8	26.8	24.1	26.9	34.3	35.9	23.5	27.4	23.8	34.3	34.2	34.7	25.8	27.5	24.6	24.0	27.7	27.3	33.7	34.7	25.2	34.7	34.7	21.3	35.2	26.9	25.9	35.2	34.6	25.8	22.9	26.1	35.2	27.5	34.1	35.4	25.3	25.9
DQ362907.1_Apple_scar_skin_viroid_clone_ASSVd_A4_complete_genome	28.7	30.2	26.7	28.2	29.6	29.0	29.2	26.5	28.2	25.9	26.5	29.2	29.2	27.5	29.2	26.4	27.4	28.2	28.6	26.5	26.0	26.3	25.9	26.3	29.6	26.8	28.4	28.9	26.8	25.9	26.5	27.8	26.5	26.5	25.9	26.3	30.1	29.3	26.3	26.2	28.8	28.2	28.9	26.3	29.5	26.5	25.7	26.1	28.4
EU031455.1_Apple_scar_skin_viroid_variant_AFCVd_AM1_complete_genome	26.3	27.3	24.9	27.3	27.5	26.2	26.8	34.7	27.3	33.7	34.7	26.8	26.8	24.1	26.9	34.3	35.9	23.5	27.4	23.8	34.3	34.2	34.7	25.8	27.5	24.6	24.0	27.7	27.3	33.7	34.7	25.2	34.7	34.7	21.3	35.2	26.9	25.9	35.2	34.6	25.8	22.9	26.1	35.2	27.5	34.1	35.4	25.3	25.9
EU031458.1_Apple_scar_skin_viroid_variant_ASSVd_AM4_complete_genome	26.7	29.5	29.7	29.7	29.3	28.2	29.0	27.2	29.7	26.6	27.2	29.0	29.0	30.1	30.0	26.2	27.6	27.1	28.6	29.9	26.8	27.3	27.0	26.4	29.3	25.8	27.3	29.6	28.2	26.6	27.2	27.4	27.2	27.2	24.9	27.0	30.6	28.4	27.0	27.2	27.9	27.3	27.5	27.0	29.2	27.2	26.4	28.7	29.0
EU031459.1_Apple_scar_skin_viroid_variant_ASSVd_AM5_complete_genome	25.8	27.2	26.5	26.3	26.5	24.8	26.5	23.7	26.3	22.5	23.7	26.3	26.3	26.5	26.4	23.3	24.6	26.2	26.0	25.9	23.5	23.1	23.4	24.9	26.5	25.6	25.8	24.6	24.8	22.7	23.7	25.9	23.7	23.7	22.6	24.0	26.0	25.5	24.0	22.9	25.7	25.7	26.4	24.0	25.8	23.6	23.8	25.4	25.9
EU031460.1_Apple_scar_skin_viroid_variant_ASSVd_AM6_complete_genome	23.7	24.6	25.3	24.4	24.7	23.7	24.2	22.3	24.4	21.1	22.3	24.0	24.0	24.7	24.3	22.6	23.8	24.7	25.4	25.5	22.7	22.5	22.7	24.0	24.7	23.6	25.3	24.7	25.0	21.1	22.3	24.3	22.3	22.3	23.2	22.6	24.1	23.3	22.6	22.0	23.8	25.2	24.7	22.6	24.5	22.6	22.6	24.6	25.3
EU031461.1_Apple_scar_skin_viroid_variant_ASSVd_AM7_complete_genome	28.7	30.4	26.9	28.4	29.8	29.3	29.4	26.8	28.4	26.1	26.8	29.4	29.4	27.7	29.4	26.7	27.7	27.8	28.8	26.7	26.3	26.5	26.1	26.5	29.8	27.1	28.0	29.1	27.0	26.1	26.8	28.0	26.8	26.8	25.7	26.6	30.1	29.5	26.6	26.5	29.1	28.0	28.9	26.6	29.7	26.8	26.0	26.3	28.2
EU031462.1_Apple_scar_skin_viroid_variant_ASSVd_AM8_complete_genome	27.5	29.9	26.4	27.9	28.8	28.2	28.9	26.5	27.9	26.0	26.5	28.9	28.9	27.7	29.4	26.1	27.3	27.2	27.8	26.2	26.1	26.4	26.0	25.7	28.8	26.3	27.4	28.4	26.5	26.0	26.5	27.0	26.5	26.5	24.7	26.4	29.6	28.5	26.4	26.4	28.2	27.2	28.1	26.4	28.7	26.5	25.8	25.4	27.4
EU031463.1_Apple_scar_skin_viroid_variant_ASSVd_AM9_complete_genome	25.9	27.5	24.9	27.6	27.7	26.5	27.0	34.6	27.6	33.7	34.6	27.0	27.0	24.3	27.2	34.2	35.9	23.7	27.7	23.8	34.3	34.2	34.7	25.8	27.7	24.6	24.2	27.7	27.6	33.7	34.6	25.2	34.6	34.6	21.5	35.1	27.0	26.1	35.1	34.6	26.0	23.1	26.1	35.1	27.8	34.0	35.4	25.3	26.2
EU031464.1_Apple_scar_skin_viroid_variant_ASSVd_AM10_complete_genome	28.2	30.4	26.9	28.4	29.3	28.7	29.4	27.3	28.4	26.5	27.3	29.4	29.4	28.0	29.9	26.8	28.0	27.7	28.3	26.7	26.9	26.9	26.5	26.2	29.3	26.8	27.9	28.9	27.0	26.5	27.3	27.7	27.3	27.3	25.2	27.2	30.1	29.0	27.2	26.9	28.7	27.7	28.5	27.2	29.2	27.2	26.5	25.9	27.9
EU031466.1_Apple_scar_skin_viroid_variant_ASSVd_AM12_complete_genome	27.7	28.1	26.7	26.7	27.1	26.6	27.5	24.1	26.7	22.7	24.1	27.3	27.3	26.9	26.8	24.0	25.3	27.3	26.5	26.1	24.2	23.7	24.0	26.7	27.1	27.4	26.6	27.3	25.2	22.9	24.1	27.2	24.1	24.1	22.7	24.7	28.9	27.3	24.7	23.5	27.5	26.5	28.3	24.7	26.3	24.1	24.5	26.7	27.7
EU031481.1_Apple_scar_skin_viroid_variant_ASSVd_PE5_complete_genome	25.4	26.4	25.3	25.3	25.3	23.8	25.7	24.3	25.3	22.9	24.3	25.8	26.0	25.3	26.2	24.1	25.4	26.0	24.4	25.4	24.5	24.0	23.6	23.4	25.5	24.7	25.2	24.0	23.9	23.2	24.3	25.4	24.3	24.3	23.4	24.6	25.1	24.8	24.6	23.5	25.2	25.4	26.0	24.6	24.6	24.5	23.7	23.4	25.3
FM178283.1_Apple_scar_skin_viroid_complete_genome_genomic_RNA_isolate_Solan_clone_Y3	28.3	30.1	25.9	29.4	30.0	28.9	29.1	27.3	29.4	27.8	27.3	29.1	29.1	25.7	28.1	25.1	26.5	26.7	29.7	25.5	25.3	26.7	26.9	27.7	30.0	26.4	27.1	29.8	28.0	27.5	27.3	27.1	27.3	27.3	24.4	26.1	29.4	29.2	26.1	26.1	28.5	27.1	28.2	26.1	29.4	27.0	25.9	25.2	26.9
FM178284.1_Apple_scar_skin_viroid_complete_genome_genomic_RNA_isolate_Solan_clone_Y4	25.4	23.8	23.5	23.1	23.7	25.2	23.1	24.5	23.1	23.8	24.5	22.9	22.9	22.6	24.1	22.8	21.7	24.5	23.1	22.7	22.4	22.4	22.7	25.0	23.7	25.9	24.0	22.9	22.7	23.8	24.5	26.0	24.7	24.7	21.9	22.7	23.8	24.8	22.7	21.8	25.5	24.7	25.1	22.7	23.4	24.5	22.4	23.0	26.2
EU825613.1_Apple_scar_skin_viroid_isolate_NHRI_23_complete_genome	29.4	31.0	26.2	29.3	30.7	29.6	30.0	26.0	29.3	25.5	26.0	30.0	30.0	26.5	28.3	25.6	26.6	27.8	29.9	25.4	25.2	25.7	25.9	28.4	30.7	27.4	28.4	29.9	27.7	25.2	26.0	28.2	26.0	26.0	24.3	25.7	30.0	30.1	25.7	24.9	29.6	27.9	29.3	25.7	30.1	25.9	25.6	25.9	28.2
FM877527.1_Apple_scar_skin_viroid_complete_genome_genomic_RNA_isolate_Rohru_clone_Y11	25.7	27.9	25.2	27.2	27.4	25.6	27.4	35.6	27.2	34.7	35.6	27.4	27.4	24.3	27.4	34.1	36.1	23.2	27.3	24.0	34.5	34.9	35.4	25.2	27.4	24.0	23.4	27.6	27.3	34.7	35.6	24.6	35.6	35.6	21.0	35.4	26.9	25.3	35.4	35.3	25.2	22.6	25.5	35.4	27.4	35.0	35.6	24.9	25.3
FJ974091.1_Apple_scar_skin_viroid_isolate_Leuki30_complete_genome	27.4	33.4	26.1	31.7	28.9	28.2	32.3	25.7	31.7	24.7	25.7	32.3	32.3	27.2	30.5	26.3	27.5	26.8	27.9	25.9	26.4	26.4	26.0	25.0	28.9	25.3	27.0	28.3	30.2	24.7	25.7	26.0	25.7	25.7	24.8	26.7	29.3	28.5	26.7	26.4	27.4	27.0	27.0	26.7	28.8	25.6	26.0	25.1	26.2
FJ974092.1_Apple_scar_skin_viroid_clone_Leuki_30.1_complete_genome	26.0	26.7	24.9	27.4	27.3	25.4	26.2	33.7	27.4	32.9	33.7	26.2	26.2	23.9	27.4	30.9	32.4	25.7	27.3	23.8	30.8	31.2	31.7	25.4	27.3	24.2	25.9	28.9	27.5	32.9	33.7	24.8	33.7	33.7	23.4	31.7	28.1	25.5	31.7	30.6	24.9	25.1	25.8	31.7	27.4	33.1	31.9	24.8	24.6
FJ974093.1_Apple_scar_skin_viroid_clone_Leuki_30.2_complete_genome	26.2	26.3	25.2	27.0	27.6	25.7	25.7	34.1	27.0	33.3	34.1	25.7	25.7	24.1	27.0	31.3	32.8	25.9	27.6	24.1	31.2	31.5	32.0	25.7	27.6	24.5	26.2	28.6	27.0	33.3	34.1	25.1	34.1	34.1	23.7	32.0	27.9	25.8	32.0	31.0	25.2	25.3	26.0	32.0	27.7	33.5	32.3	25.1	24.8
FJ974094.1_Apple_scar_skin_viroid_isolate_Korinthos1_complete_genome	27.5	28.1	27.7	27.4	27.6	25.6	27.2	25.8	27.4	24.1	25.8	27.0	27.0	27.7	27.7	24.8	26.2	27.8	27.1	27.1	25.1	24.2	24.5	26.7	27.6	27.2	27.3	27.5	25.8	24.3	25.8	27.4	25.8	25.8	24.1	25.6	29.1	26.3	25.6	24.0	26.4	27.2	28.1	25.6	26.9	25.7	25.4	26.6	27.7
FJ974097.1_Apple_scar_skin_viroid_isolate_Apidonia_complete_genome	26.3	27.3	24.9	27.3	27.5	26.2	26.8	34.7	27.3	33.7	34.7	26.8	26.8	24.1	26.9	34.3	35.9	23.5	27.4	23.8	34.3	34.2	34.7	25.8	27.5	24.6	24.0	27.7	27.3	33.7	34.7	25.2	34.7	34.7	21.3	35.2	26.9	25.9	35.2	34.6	25.8	22.9	26.1	35.2	27.5	34.1	35.4	25.3	25.9
FJ974098.1_Apple_scar_skin_viroid_isolate_Makedonia_complete_genome	26.3	27.3	24.9	27.3	27.5	26.2	26.8	34.7	27.3	33.7	34.7	26.8	26.8	24.1	26.9	34.3	35.9	23.5	27.4	23.8	34.3	34.2	34.7	25.8	27.5	24.6	24.0	27.7	27.3	33.7	34.7	25.2	34.7	34.7	21.3	35.2	26.9	25.9	35.2	34.6	25.8	22.9	26.1	35.2	27.5	34.1	35.4	25.3	25.9
FJ974099.1_Apple_scar_skin_viroid_isolate_Maketia_complete_genome	26.3	27.3	24.9	27.3	27.5	26.2	26.8	34.7	27.3	33.7	34.7	26.8	26.8	24.1	26.9	34.3	35.9	23.5	27.4	23.8	34.3	34.2	34.7	25.8	27.5	24.6	24.0	27.7	27.3	33.7	34.7	25.2	34.7	34.7	21.3	35.2	26.9	25.9	35.2	34.6	25.8	22.9	26.1	35.2	27.5	34.1	35.4	25.3	25.9
FJ974100.1_Apple_scar_skin_viroid_isolate_Almopia_complete_genome	25.6	28.7	26.2	27.5	26.0	24.6	27.9	23.6	27.5	21.7	23.6	27.7	27.7	26.3	26.1	23.4	24.7	26.7	25.5	25.7	23.6	22.8	23.1	24.7	26.0	25.1	26.2	24.2	25.9	21.9	23.6	25.4	23.6	23.6	23.3	24.1	25.6	25.3	24.1	22.6	25.4	26.1	25.9	24.1	25.3	23.5	24.0	25.2	24.3
FN547406.1_Apple_scar_skin_viroid_complete_genome_isolated_from_Malus_domestica_cv._Gold_Spur_genomic_RNA	25.7	27.9	25.2	27.2	27.4	25.6	27.4	35.6	27.2	34.7	35.6	27.4	27.4	24.3	27.4	34.1	36.1	23.2	27.3	24.0	34.5	34.9	35.4	25.2	27.4	24.0	23.4	27.6	27.3	34.7	35.6	24.6	35.6	35.6	21.0	35.4	26.9	25.3	35.4	35.3	25.2	22.6	25.5	35.4	27.4	35.0	35.6	24.9	25.3
FN547407.1_Apple_scar_skin_viroid_complete_genome_isolated_from_Malus_domestica_cv._Red_Chief_genomic_RNA	25.7	27.9	25.2	27.2	27.4	25.6	27.4	35.6	27.2	34.7	35.6	27.4	27.4	24.3	27.4	34.1	36.1	23.2	27.3	24.0	34.5	34.9	35.4	25.2	27.4	24.0	23.4	27.6	27.3	34.7	35.6	24.6	35.6	35.6	21.0	35.4	26.9	25.3	35.4	35.3	25.2	22.6	25.5	35.4	27.4	35.0	35.6	24.9	25.3
FN669528.1_Apple_scar_skin_viroid_complete_genome_isolate_Wild_Cherry_genomic_RNA	27.9	30.0	25.5	28.8	29.3	29.6	28.7	27.1	28.8	26.8	27.1	28.7	28.7	26.1	28.6	25.1	26.5	29.1	30.1	25.9	25.4	24.9	24.9	27.7	29.3	28.1	28.5	29.4	27.6	27.2	27.1	28.5	27.1	27.1	24.8	25.9	31.9	28.8	25.9	25.1	28.1	26.5	27.8	25.9	30.1	26.3	25.9	25.8	26.5
FN669529.1_Apple_scar_skin_viroid_complete_genome_isolate_Wild_Cherry2_genomic_RNA	28.5	25.4	23.6	25.8	26.9	25.6	24.5	24.2	25.8	22.6	24.2	24.5	24.5	23.7	24.1	23.3	23.0	28.8	26.9	23.3	23.5	22.6	22.6	26.5	26.9	27.8	28.1	25.2	25.1	22.6	24.2	26.1	24.2	24.2	26.6	24.2	26.1	25.9	24.2	22.9	24.9	27.5	27.9	24.2	26.5	23.7	23.6	23.9	25.2
HM367077.1_Apple_scar_skin_viroid_clone_D12_complete_genome	26.3	27.3	24.9	27.3	27.5	26.2	26.8	34.7	27.3	33.7	34.7	26.8	26.8	24.1	26.9	34.3	35.9	23.5	27.4	23.8	34.3	34.2	34.7	25.8	27.5	24.6	24.0	27.7	27.3	33.7	34.7	25.2	34.7	34.7	21.3	35.2	26.9	25.9	35.2	34.6	25.8	22.9	26.1	35.2	27.5	34.1	35.4	25.3	25.9
FR749995.1_Apple_scar_skin_viroid_complete_genome_isolate_Hatkoti_genomic_RNA	27.9	30.0	25.5	28.8	29.3	29.6	28.7	27.1	28.8	26.8	27.1	28.7	28.7	26.1	28.9	25.1	26.5	29.1	30.1	25.9	25.4	24.9	24.9	27.7	29.3	28.1	28.5	29.4	27.6	27.2	27.1	28.5	27.1	27.1	24.8	25.9	31.9	28.8	25.9	25.1	28.1	26.5	27.8	25.9	30.1	26.3	25.9	25.8	26.5
HQ326090.1_Apple_scar_skin_viroid_isolate_AY108g_complete_genome	27.0	29.4	25.0	27.5	27.7	27.3	28.2	27.5	27.5	26.5	27.5	28.2	28.2	25.1	27.3	27.7	28.8	27.1	27.4	24.4	27.6	26.7	27.1	27.7	27.7	26.6	26.5	29.5	27.6	26.5	27.5	26.6	27.5	27.5	23.7	28.6	29.9	27.6	28.6	27.3	27.3	26.0	27.3	28.6	27.6	26.8	28.2	24.6	26.3
HQ326091.1_Apple_scar_skin_viroid_isolate_AY10g26_complete_genome	26.7	26.8	26.3	27.8	28.2	26.1	26.3	33.1	27.8	30.1	33.1	26.1	26.3	24.7	26.2	30.1	31.4	24.5	27.5	24.7	30.3	27.8	28.8	24.9	28.2	24.0	25.0	26.3	25.8	30.1	33.1	24.6	33.1	33.1	22.6	32.1	26.2	26.5	32.1	29.0	25.4	24.6	26.3	32.1	28.0	31.8	31.1	25.5	25.9
HQ326093.1_Apple_scar_skin_viroid_isolate_AY10g3_complete_genome	25.5	26.6	27.6	27.2	27.6	25.6	25.7	26.9	27.2	26.6	26.9	25.7	25.7	27.7	26.9	25.7	27.1	25.1	27.1	27.3	26.2	26.7	27.1	26.9	27.6	24.0	25.0	28.3	27.1	26.4	26.9	25.1	26.9	26.9	23.2	26.8	27.5	26.1	26.8	26.0	25.3	25.4	25.3	26.8	27.0	26.9	26.6	26.9	27.2
HQ326097.1_Apple_scar_skin_viroid_isolate_AY10ch7_complete_genome	26.0	27.0	24.9	27.0	27.2	26.0	26.5	35.1	27.0	33.9	35.1	26.5	26.5	23.8	26.7	34.7	36.3	23.7	27.1	23.6	34.8	34.3	34.8	25.5	27.2	24.3	23.7	27.2	26.8	33.9	35.1	24.9	35.1	35.1	21.3	35.6	26.7	25.6	35.6	34.7	25.5	23.1	25.8	35.6	27.3	34.5	35.9	25.0	25.7
HG764197.1_Apple_scar_skin_viroid_complete_sequence_isolate_C1	25.8	27.7	26.0	27.6	26.8	26.3	27.3	26.4	27.6	27.0	26.4	27.3	27.3	24.6	24.9	23.4	23.9	24.5	25.9	24.9	23.4	25.3	26.0	25.1	26.8	23.6	25.1	26.6	26.6	27.0	26.4	24.1	26.4	26.4	21.3	24.1	26.4	26.3	24.1	25.6	25.5	24.9	24.9	24.1	26.6	26.1	24.4	25.6	25.8
HG764198.1_Apple_scar_skin_viroid_complete_sequence_isolate_C2	26.2	27.3	27.1	26.4	27.6	25.9	26.9	26.4	26.4	26.3	26.4	26.9	26.9	27.2	28.8	24.3	27.4	25.4	27.0	26.0	26.3	24.7	25.4	24.6	27.6	23.4	26.1	25.8	25.4	26.3	26.4	24.2	26.4	26.4	21.6	26.5	25.8	26.0	26.5	24.6	25.1	26.0	24.8	26.5	27.3	26.6	26.8	26.5	26.2
HG764199.1_Apple_scar_skin_viroid_complete_sequence_isolate_C3	24.8	27.1	24.2	26.5	25.8	24.9	26.5	26.4	26.5	25.9	26.4	26.3	26.3	25.2	24.3	22.9	23.4	26.4	25.5	24.3	23.7	24.4	25.1	24.3	25.8	25.1	25.6	26.1	26.4	26.1	26.4	24.4	26.4	26.4	21.3	24.2	26.7	25.2	24.2	24.5	24.1	25.2	24.4	24.2	25.2	26.3	24.2	24.2	26.5
HG764200.1_Apple_scar_skin_viroid_complete_sequence_isolate_C4	26.5	27.3	24.6	29.6	28.8	25.9	26.7	27.0	29.6	25.9	27.0	27.0	27.0	25.9	28.9	23.8	24.7	26.5	28.1	24.9	25.1	24.9	25.2	26.6	28.8	26.8	26.0	30.1	30.4	25.7	27.0	25.2	27.0	27.0	23.0	25.2	29.0	26.5	25.2	24.3	25.9	26.1	26.6	25.2	28.5	27.1	24.9	23.9	24.8
HG764201.1_Apple_scar_skin_viroid_complete_sequence_isolate_B1	25.9	26.4	24.6	25.8	25.7	25.6	26.3	26.1	25.8	26.4	26.1	26.1	26.1	25.4	23.8	23.0	24.0	24.7	25.5	24.1	22.9	24.0	24.8	23.9	25.7	23.8	25.8	26.0	25.0	26.4	26.1	24.2	26.1	26.1	22.7	23.9	25.6	25.3	23.9	25.0	24.3	24.7	24.4	23.9	25.7	25.2	24.3	24.5	26.0
HG764202.1_Apple_scar_skin_viroid_complete_sequence_isolate_T1	26.5	27.4	25.1	26.6	26.2	25.6	26.5	25.9	26.6	26.5	25.9	26.5	26.5	25.4	24.8	23.7	24.7	24.7	25.3	24.1	23.8	25.7	26.4	24.9	26.2	23.8	25.3	26.5	25.7	26.5	25.9	24.3	25.9	25.9	21.5	24.5	26.3	25.6	24.5	26.0	24.6	25.2	25.1	24.5	26.0	25.6	24.8	24.7	25.8
HG764203.1_Apple_scar_skin_viroid_complete_sequence_isolate_P1	26.5	27.4	25.1	26.6	26.2	25.6	26.5	25.9	26.6	26.5	25.9	26.5	26.5	25.4	24.8	23.7	24.7	24.7	25.3	24.1	23.8	25.7	26.4	24.9	26.2	23.8	25.3	26.5	25.7	26.5	25.9	24.3	25.9	25.9	21.5	24.5	26.3	25.6	24.5	26.0	24.6	25.2	25.1	24.5	26.0	25.6	24.8	24.7	25.8
HG764204.1_Apple_scar_skin_viroid_complete_sequence_isolate_A1	26.5	27.4	25.1	26.6	26.2	25.6	26.5	25.9	26.6	26.5	25.9	26.5	26.5	25.4	24.8	23.7	24.7	24.7	25.3	24.1	23.8	25.7	26.4	24.9	26.2	23.8	25.3	26.5	25.7	26.5	25.9	24.3	25.9	25.9	21.5	24.5	26.3	25.6	24.5	26.0	24.6	25.2	25.1	24.5	26.0	25.6	24.8	24.7	25.8
HG764205.1_Apple_scar_skin_viroid_complete_sequence_isolate_N1	26.5	27.4	25.1	26.6	26.2	25.6	26.5	25.9	26.6	26.5	25.9	26.5	26.5	25.4	24.8	23.7	24.7	24.7	25.3	24.1	23.8	25.7	26.4	24.9	26.2	23.8	25.3	26.5	25.7	26.5	25.9	24.3	25.9	25.9	21.5	24.5	26.3	25.6	24.5	26.0	24.6	25.2	25.1	24.5	26.0	25.6	24.8	24.7	25.8
HG764206.1_Apple_scar_skin_viroid_complete_sequence_isolate_Q1	26.5	27.4	25.1	26.6	26.2	25.6	26.5	25.9	26.6	26.5	25.9	26.5	26.5	25.4	24.8	23.7	24.7	24.7	25.3	24.1	23.8	25.7	26.4	24.9	26.2	23.8	25.3	26.5	25.7	26.5	25.9	24.3	25.9	25.9	21.5	24.5	26.3	25.6	24.5	26.0	24.6	25.2	25.1	24.5	26.0	25.6	24.8	24.7	25.8
KP765428.1_Apple_scar_skin_viroid_isolate_Bong_Hwa_complete_genome	30.2	32.0	27.6	31.3	31.9	30.8	31.0	28.1	31.3	27.8	28.1	31.0	31.0	27.4	29.9	25.9	27.3	28.5	31.6	27.2	26.1	26.7	26.9	29.5	31.9	28.1	28.9	31.7	29.8	27.5	28.1	28.9	28.1	28.1	25.4	26.9	31.3	31.1	26.9	26.1	30.3	28.6	30.0	26.9	31.3	27.8	26.7	26.9	28.9
KP765429.1_Apple_scar_skin_viroid_isolate_Cheongsong_complete_genome	25.7	27.2	23.3	27.2	27.3	25.9	26.7	30.1	27.2	30.1	30.1	26.7	26.7	24.3	28.0	27.4	28.6	24.7	26.7	22.6	28.6	29.6	28.9	24.7	27.3	24.9	23.8	28.2	27.8	30.1	30.1	23.7	30.1	30.1	22.6	28.6	27.5	26.1	28.6	29.3	25.4	24.4	25.3	28.6	27.1	30.3	28.6	22.4	23.9
KP765430.1_Apple_scar_skin_viroid_isolate_Dang_Jin_complete_genome	26.0	27.6	25.5	28.1	27.5	25.6	26.9	33.1	28.1	30.6	33.1	27.1	27.1	24.6	27.5	28.9	30.7	25.5	27.0	23.9	30.5	28.7	27.8	25.3	27.5	24.3	25.6	27.5	27.6	30.6	33.1	24.9	33.1	33.1	23.2	30.6	27.5	26.0	30.6	28.5	25.7	25.8	26.3	30.6	27.3	33.2	30.2	24.7	25.7
KP765431.1_Apple_scar_skin_viroid_isolate_Gimcheon_complete_genome	28.0	30.1	26.2	29.1	29.7	29.1	29.1	27.4	29.1	27.1	27.4	29.1	29.1	27.2	29.7	25.4	26.8	27.7	29.2	26.6	25.7	26.2	25.8	26.2	29.7	26.3	27.7	29.4	27.9	27.1	27.4	27.5	27.4	27.4	25.7	26.2	30.1	29.2	26.2	26.4	28.5	27.7	28.1	26.2	29.6	27.1	25.6	25.3	27.4
KP765432.1_Apple_scar_skin_viroid_isolate_Muju_complete_genome	24.7	25.6	23.4	24.9	25.1	24.2	25.5	25.0	24.9	23.9	25.0	25.3	25.3	24.2	24.8	23.5	24.7	25.3	24.7	23.4	23.5	23.0	23.9	24.4	25.1	25.2	24.4	26.5	24.7	24.1	25.0	24.3	25.0	25.0	20.6	24.5	27.8	24.5	24.5	23.5	24.6	24.7	24.6	24.5	24.6	24.5	24.5	23.0	24.1
KP765433.1_Apple_scar_skin_viroid_isolate_Mun_Gyeong_complete_genome	29.3	31.1	26.4	30.5	31.0	29.9	30.2	27.3	30.5	26.9	27.3	30.2	30.2	26.3	29.1	25.1	26.5	27.7	30.8	26.1	25.3	25.9	26.1	28.7	31.0	27.3	28.1	30.9	29.0	26.7	27.3	28.1	27.3	27.3	24.5	26.1	30.4	30.2	26.1	25.3	29.5	27.9	29.2	26.1	30.4	27.0	25.9	25.7	27.7
KP765434.1_Apple_scar_skin_viroid_isolate_nihhs_complete_genome	28.9	30.1	26.0	28.5	29.9	28.8	29.2	25.6	28.5	24.9	25.6	29.2	29.2	26.4	27.5	25.3	26.2	26.8	29.1	25.2	24.9	25.1	25.3	27.6	29.9	27.3	27.4	29.1	26.9	24.7	25.6	27.4	25.6	25.6	23.3	25.4	29.1	29.3	25.4	24.8	28.8	26.9	29.0	25.4	29.3	25.6	25.2	25.7	27.8
LT577619.1_Apple_scar_skin_viroid_complete_sequence_isolate_Gerbera_1_clone_Tanuja_Rana	23.9	25.9	27.0	25.2	26.1	25.7	25.6	22.8	25.2	21.6	22.8	25.4	25.4	26.5	25.2	22.9	23.5	25.0	25.8	26.8	22.1	22.3	22.3	26.0	26.1	25.2	25.1	27.4	25.8	21.6	22.8	24.1	22.8	22.8	22.0	22.9	26.1	25.6	22.9	22.5	25.6	24.2	24.3	22.9	25.9	22.2	23.1	26.6	27.5
LT577620.1_Apple_scar_skin_viroid_complete_sequence_isolate_Gerbera_2_clone_Tanuja_Rana	26.3	27.1	24.4	29.3	28.6	25.9	26.5	26.8	29.3	25.7	26.8	26.8	26.8	25.6	28.7	23.6	24.4	26.5	27.8	24.7	24.9	24.7	25.2	26.4	28.6	26.4	25.8	29.9	30.2	25.4	26.8	25.0	26.8	26.8	22.8	25.0	29.0	26.3	25.0	24.3	25.7	26.1	26.4	25.0	28.5	26.9	24.5	23.7	24.6
LT577621.1_Apple_scar_skin_viroid_complete_sequence_isolate_Gerbera_3_clone_Tanuja_Rana	26.3	27.1	24.4	29.3	28.6	25.9	26.5	26.8	29.3	25.7	26.8	26.8	26.8	25.6	28.9	23.6	24.4	26.5	27.8	24.7	24.9	24.7	25.2	26.4	28.6	26.4	25.8	29.9	30.2	25.4	26.8	25.0	26.8	26.8	22.8	25.0	29.0	26.3	25.0	24.3	25.7	26.1	26.4	25.0	28.5	26.9	24.5	23.7	24.4
LT577622.1_Apple_scar_skin_viroid_complete_sequence_isolate_Gerbera_4_clone_Tanuja_Rana	24.6	26.8	25.7	27.8	27.1	25.4	26.1	26.9	27.8	25.8	26.9	26.4	26.4	27.0	27.2	23.8	24.6	26.4	26.3	26.0	25.1	24.8	25.1	25.1	27.1	25.3	26.0	28.5	28.6	25.6	26.9	25.2	26.9	26.9	22.9	25.2	27.4	25.9	25.2	24.3	25.4	26.1	24.7	25.2	26.8	27.1	24.9	24.9	26.3
LC276941.1_Apple_scar_skin_viroid_genomic_RNA_complete_genome_strain:_AKO1	25.6	27.3	24.9	27.1	27.1	26.3	26.6	29.4	27.1	28.6	29.4	26.8	26.8	25.4	26.8	25.7	26.9	26.8	26.9	23.9	27.7	27.6	27.3	25.0	27.1	24.2	26.3	27.6	27.0	28.6	29.4	25.3	29.4	29.4	23.4	27.6	27.6	26.0	27.6	27.2	24.9	26.7	25.1	27.6	27.6	29.8	27.4	24.2	24.9
LC276942.1_Apple_scar_skin_viroid_genomic_RNA_complete_genome_strain:_AKO2	23.5	25.9	23.5	25.7	25.4	22.7	25.3	22.9	25.7	21.4	22.9	25.1	25.1	24.4	24.9	20.4	22.9	23.0	24.8	23.2	21.1	20.1	21.1	21.5	25.4	23.2	22.6	24.9	25.1	21.8	22.9	22.2	22.7	22.7	21.5	22.7	26.7	23.0	22.7	20.9	23.0	23.6	23.3	22.7	24.9	21.8	22.5	23.5	24.5
LC276943.1_Apple_scar_skin_viroid_genomic_RNA_complete_genome_strain:_AKO3	16.0	17.3	15.8	16.0	15.6	15.1	17.0	12.1	16.0	12.4	12.1	17.2	17.2	16.2	15.9	11.4	12.6	13.4	15.7	15.0	11.5	12.0	12.0	15.3	15.6	14.7	13.9	16.7	15.3	12.4	12.1	14.6	11.9	11.9	13.0	12.1	17.0	15.3	12.1	12.5	14.9	13.7	14.8	12.1	15.4	11.6	12.8	16.1	15.7
LC276944.1_Apple_scar_skin_viroid_genomic_RNA_complete_genome_strain:_AKO4	23.5	25.9	23.5	25.7	25.4	22.7	25.3	23.2	25.7	21.4	23.2	25.1	25.1	24.4	24.9	20.7	23.1	22.8	24.8	23.2	21.4	20.1	21.1	21.5	25.4	23.2	22.4	24.9	25.1	21.8	23.2	22.2	22.9	22.9	21.3	22.9	26.7	23.0	22.9	20.9	23.0	23.3	23.3	22.9	24.9	22.1	22.7	23.5	24.3
KY963657.1_Apple_scar_skin_viroid_isolate_ZS11_complete_genome	28.7	30.2	26.6	29.1	29.1	28.4	29.3	26.1	29.1	25.8	26.1	29.5	29.5	27.1	29.4	25.6	26.9	27.9	28.9	26.2	26.0	25.2	25.4	28.1	29.1	28.7	27.4	28.6	26.8	25.6	26.1	28.2	26.1	26.1	23.5	26.5	31.3	28.7	26.5	26.0	28.5	26.7	29.0	26.5	28.8	25.8	26.4	25.7	28.3
KY963658.1_Apple_scar_skin_viroid_isolate_ZS16_complete_genome	29.2	27.6	24.9	26.8	27.9	27.7	26.5	24.9	26.8	23.8	24.9	26.8	26.8	24.7	24.9	24.2	23.9	27.9	27.2	24.2	24.5	23.6	23.8	26.1	27.9	27.7	26.8	24.0	24.9	23.6	24.9	27.7	24.9	24.9	25.6	24.9	26.7	27.9	24.9	24.4	27.4	27.5	28.2	24.9	27.7	24.7	24.7	24.8	27.2
KY963659.1_Apple_scar_skin_viroid_isolate_ZS21_complete_genome	27.3	27.7	26.5	26.2	26.4	25.9	26.7	25.7	26.2	23.9	25.7	26.8	27.0	25.3	25.6	24.6	25.5	27.0	25.5	24.9	25.5	24.6	24.4	24.7	26.6	25.3	26.3	25.5	24.8	24.1	25.7	26.4	25.7	25.7	23.6	26.0	26.0	26.7	26.0	24.6	26.4	26.9	27.3	26.0	25.7	25.4	25.2	25.7	26.2
KY963660.1_Apple_scar_skin_viroid_isolate_ZS26_complete_genome	29.0	28.2	24.4	27.9	28.7	28.1	27.4	25.5	27.9	24.0	25.5	27.4	27.4	24.6	25.7	25.3	25.0	27.5	28.3	24.1	24.1	23.2	24.2	26.5	28.7	27.0	27.8	25.0	25.9	23.8	25.5	26.9	25.5	25.5	25.5	25.7	26.0	28.3	25.7	24.7	27.3	27.2	28.1	25.7	28.3	24.3	25.4	25.1	27.6
KY963661.1_Apple_scar_skin_viroid_isolate_MS22_complete_genome	28.9	30.6	27.1	29.6	30.2	29.6	29.6	28.3	29.6	27.6	28.3	29.6	29.6	27.4	30.1	26.4	27.8	28.1	29.7	27.4	26.7	26.7	26.2	26.9	30.2	27.0	28.1	30.1	28.4	27.6	28.3	27.9	28.3	28.3	26.1	27.2	30.8	29.7	27.2	26.9	29.0	28.1	28.8	27.2	30.1	28.0	26.5	26.1	27.9
KY963662.1_Apple_scar_skin_viroid_isolate_MS41_complete_genome	23.1	24.1	23.4	23.1	23.1	22.4	23.7	24.0	23.1	23.8	24.0	23.3	23.5	22.7	22.8	22.2	22.8	23.3	22.5	22.4	20.8	21.8	23.6	21.1	23.1	21.9	23.0	23.5	22.3	23.8	24.0	23.0	24.0	24.0	21.3	22.5	24.2	22.7	22.5	23.8	22.0	23.1	21.7	22.5	22.5	22.7	22.0	22.8	24.4
KY963663.1_Apple_scar_skin_viroid_isolate_MS43_complete_genome	22.3	23.3	22.4	22.2	22.3	21.6	22.8	23.1	22.2	22.9	23.1	22.4	22.6	21.8	22.2	21.3	21.9	22.7	21.6	21.5	20.0	20.9	22.7	20.2	22.3	21.1	22.3	23.6	21.4	22.9	23.1	21.9	23.1	23.1	20.7	21.6	24.4	21.9	21.6	22.9	21.2	22.4	20.9	21.6	21.6	21.8	21.1	21.9	23.9
KY963664.1_Apple_scar_skin_viroid_isolate_MS45_complete_genome	29.8	31.6	26.8	30.9	31.5	30.4	30.6	27.7	30.9	27.4	27.7	30.6	30.6	26.7	29.5	25.6	26.9	28.1	31.2	26.5	25.8	26.3	26.5	29.2	31.5	27.8	28.6	31.3	29.5	27.2	27.7	28.6	27.7	27.7	24.9	26.5	30.9	30.7	26.5	25.8	30.0	28.3	29.7	26.5	30.9	27.4	26.4	26.1	28.1
KY963665.1_Apple_scar_skin_viroid_isolate_MS111_complete_genome	26.4	27.9	25.9	27.0	27.0	26.9	26.9	26.0	27.0	24.7	26.0	26.9	26.9	26.3	27.3	25.4	26.8	27.5	28.2	26.5	26.3	24.8	24.4	26.9	27.0	27.2	27.5	28.5	26.5	25.2	26.0	27.0	26.0	26.0	23.4	26.7	29.9	26.1	26.7	24.5	25.8	25.3	26.8	26.7	27.7	25.4	26.7	26.0	26.6
KY963666.1_Apple_scar_skin_viroid_isolate_MS116_complete_genome	30.3	28.5	26.7	28.4	29.5	28.3	27.8	26.8	28.4	25.1	26.8	27.6	27.6	26.1	26.4	25.8	25.5	29.4	29.1	26.1	26.0	25.1	25.6	28.9	29.5	28.7	28.6	26.9	27.3	25.3	26.8	28.8	26.8	26.8	26.6	26.8	27.6	28.8	26.8	25.1	28.0	28.8	29.6	26.8	28.7	26.5	26.6	26.9	28.4
KY963667.1_Apple_scar_skin_viroid_isolate_PS121_complete_genome	25.4	23.8	23.5	23.1	23.7	25.2	23.1	24.5	23.1	23.8	24.5	22.9	22.9	22.6	24.1	22.8	21.7	24.5	23.1	22.7	22.4	22.4	22.7	25.0	23.7	25.9	24.0	22.9	22.7	23.8	24.5	26.0	24.7	24.7	21.9	22.7	23.8	24.8	22.7	21.8	25.5	24.7	25.1	22.7	23.4	24.5	22.4	23.0	26.2
KY963668.1_Apple_scar_skin_viroid_isolate_PS115_complete_genome	29.1	27.5	24.9	26.8	27.9	27.1	26.9	25.0	26.8	23.5	25.0	26.7	26.7	24.6	24.9	24.1	23.8	28.4	27.4	24.4	25.2	24.3	23.7	27.2	27.9	26.8	27.7	25.2	26.2	23.7	25.0	27.1	25.0	25.0	25.8	25.0	25.6	27.8	25.0	23.4	26.9	27.9	27.6	25.0	27.2	25.6	24.8	25.1	26.6
MG546298.1_Apple_scar_skin_viroid_isolate_15_complete_sequence	22.5	25.1	26.3	24.4	24.8	24.4	24.9	22.9	24.4	21.6	22.9	24.7	24.7	25.5	24.2	22.7	23.2	24.6	24.4	25.9	22.1	21.7	22.1	25.3	24.8	24.7	24.2	26.5	25.1	21.6	22.9	23.5	22.9	22.9	21.7	22.9	25.6	24.4	22.9	22.2	24.6	23.7	23.4	22.9	24.6	22.3	22.8	25.7	27.2
LC431517.1_Apple_scar_skin_viroid_GH2_RNA_complete_genome	23.5	25.9	23.5	25.7	25.4	22.7	25.3	23.2	25.7	21.4	23.2	25.1	25.1	24.4	24.9	20.7	23.1	22.8	24.8	23.2	21.4	20.1	21.1	21.5	25.4	23.2	22.4	24.9	25.1	21.8	23.2	22.2	22.9	22.9	21.3	22.9	26.7	23.0	22.9	20.9	23.0	23.3	23.3	22.9	24.9	22.1	22.7	23.5	24.3
MH427537.1_Apple_scar_skin_viroid_isolate_PL1_complete_sequence	25.4	23.8	23.5	23.1	23.7	25.2	23.1	24.5	23.1	23.8	24.5	22.9	22.9	22.6	24.1	22.8	21.7	24.5	23.1	22.7	22.4	22.4	22.7	25.0	23.7	25.9	24.0	22.9	22.7	23.8	24.5	26.0	24.7	24.7	21.9	22.7	23.8	24.8	22.7	21.8	25.5	24.7	25.1	22.7	23.4	24.5	22.4	23.0	26.2
MH427538.1_Apple_scar_skin_viroid_isolate_RC3_complete_sequence	23.3	24.4	21.3	24.6	23.3	24.1	24.2	28.7	24.6	27.4	28.7	24.2	24.2	20.5	24.4	28.6	28.8	21.1	23.3	20.6	27.8	28.3	29.0	22.9	23.3	21.5	20.9	22.5	23.4	27.4	28.7	21.2	28.7	28.7	19.6	28.9	22.8	24.0	28.9	28.7	23.3	19.8	22.3	28.9	23.4	27.6	29.1	22.4	23.0
MH427539.1_Apple_scar_skin_viroid_isolate_WH1_complete_sequence	24.8	24.1	27.1	24.2	25.9	24.5	23.4	23.9	24.2	22.8	23.9	23.6	23.6	27.6	27.1	21.8	23.3	24.9	25.9	27.7	24.2	22.6	22.3	23.9	25.9	24.1	24.4	23.7	24.0	22.5	23.9	25.1	23.9	23.9	24.2	23.9	24.6	24.7	23.9	22.2	24.4	24.7	24.1	23.9	25.5	24.4	23.6	28.2	24.3
MH427540.1_Apple_scar_skin_viroid_isolate_YY3_complete_sequence	21.0	25.4	23.0	24.6	23.3	21.4	24.4	22.6	24.6	22.4	22.6	24.4	24.6	21.5	24.8	21.1	22.3	20.2	23.0	21.8	23.2	22.2	22.4	20.3	23.6	20.9	19.8	21.8	22.9	22.6	22.6	20.5	22.6	22.6	17.8	23.2	24.2	22.0	23.2	22.6	21.8	20.2	20.5	23.2	22.8	22.8	22.8	22.2	20.0
MH105019.1_Apple_scar_skin_viroid_isolate_SPNSNdounan1_complete_genome	24.0	25.4	25.1	24.1	25.3	23.1	24.8	25.6	24.1	23.6	25.6	24.6	24.6	25.5	25.1	22.9	25.4	24.4	24.7	24.4	25.2	22.6	23.1	22.4	25.3	22.4	24.1	24.5	23.6	23.6	25.6	22.0	25.8	25.8	21.5	25.5	24.6	23.3	25.5	22.5	22.8	24.1	22.6	25.5	24.8	25.7	25.5	24.5	23.6
MH105020.1_Apple_scar_skin_viroid_isolate_SPNSNdounan12_complete_genome	23.1	23.3	19.4	23.4	22.2	20.2	22.2	20.4	23.4	20.0	20.4	22.3	22.3	20.1	21.2	19.7	20.2	19.6	22.2	18.6	21.0	20.9	21.3	19.8	22.2	20.6	19.9	20.7	22.3	20.0	20.4	20.2	20.4	20.4	18.0	20.9	21.5	20.6	20.9	21.1	20.5	20.2	21.8	20.9	21.8	20.7	20.7	19.3	17.7
MH105022.1_Apple_scar_skin_viroid_isolate_SPNSNfuji41_complete_genome	23.3	24.2	24.2	23.4	23.4	22.6	23.9	24.5	23.4	24.0	24.5	23.5	23.7	23.8	22.8	22.4	23.0	22.8	22.7	23.3	20.9	21.7	23.5	21.5	23.4	22.4	22.5	23.6	22.6	24.0	24.5	24.0	24.5	24.5	20.6	22.5	24.4	23.0	22.5	23.7	22.5	22.6	22.1	22.5	22.7	23.2	22.0	23.7	24.5
MH105023.1_Apple_scar_skin_viroid_isolate_SPNSNfuji49_complete_genome	22.9	24.2	24.4	22.9	24.2	22.1	23.9	23.9	22.9	23.5	23.9	23.5	23.7	24.1	24.6	22.4	24.8	22.4	23.5	23.4	22.8	21.8	23.6	20.7	24.2	21.6	22.0	24.0	22.1	23.5	23.9	22.2	23.9	23.9	20.6	24.5	24.7	22.4	24.5	23.8	21.7	22.1	21.6	24.5	23.5	22.6	24.0	23.6	23.3
MH105024.1_Apple_scar_skin_viroid_isolate_SPNSNfuji413_complete_genome	22.9	21.4	20.0	21.0	21.4	20.4	20.8	20.0	21.0	20.1	20.0	21.0	21.0	20.3	21.3	18.8	19.9	18.2	21.5	19.0	19.0	19.3	19.8	20.8	21.4	21.3	18.7	22.5	20.1	20.1	20.0	19.1	20.0	20.0	16.5	19.5	23.1	20.2	19.5	20.5	20.4	19.2	21.8	19.5	21.4	19.7	19.3	20.0	18.2
MH105025.1_Apple_scar_skin_viroid_isolate_SPNSNfuji34_complete_genome	15.9	17.4	16.5	16.9	15.4	15.3	16.6	16.4	16.9	15.6	16.4	16.8	16.8	15.4	16.3	15.5	16.6	15.2	14.9	15.9	16.0	15.2	15.1	15.1	15.4	14.7	15.0	15.3	15.9	15.4	16.4	16.3	16.4	16.4	13.1	16.4	15.9	15.4	16.4	15.5	15.3	15.3	15.3	16.4	15.2	16.3	16.2	16.0	15.3
MH105026.1_Apple_scar_skin_viroid_isolate_SPNSNfuji310_complete_genome	23.2	22.8	21.0	21.6	21.9	21.0	22.2	19.6	21.6	19.7	19.6	22.2	22.4	20.5	21.2	18.2	19.3	18.5	21.8	19.8	19.3	20.0	19.8	21.2	21.9	21.6	19.2	22.9	20.5	19.7	19.6	19.5	19.6	19.6	16.6	19.3	23.5	20.9	19.3	20.7	20.7	19.3	22.2	19.3	21.9	19.8	19.1	21.0	18.7
MH105028.1_Apple_scar_skin_viroid_isolate_SPHJYwanglin16_complete_genome	23.1	23.3	19.4	23.4	22.2	20.2	22.2	20.4	23.4	20.0	20.4	22.3	22.3	20.1	21.2	19.7	20.2	19.6	22.2	18.6	21.0	20.9	21.3	19.8	22.2	20.6	19.9	20.7	22.3	20.0	20.4	20.2	20.4	20.4	18.0	20.9	21.5	20.6	20.9	21.1	20.5	20.2	21.8	20.9	21.8	20.7	20.7	19.3	17.7
MH105029.1_Apple_scar_skin_viroid_isolate_SPHJYwanglin22_complete_genome	26.2	26.4	25.4	25.5	26.2	24.8	25.4	27.7	25.5	28.0	27.7	25.4	25.4	25.4	25.9	27.6	29.0	26.2	25.5	24.8	27.6	28.0	28.2	27.1	26.2	25.5	26.6	27.7	25.5	27.8	27.7	26.3	27.7	27.7	23.3	28.2	27.1	25.3	28.2	27.3	25.3	26.3	27.0	28.2	25.7	27.7	28.0	24.5	26.9
MH105031.1_Apple_scar_skin_viroid_isolate_BDSYYxinnonghong1_complete_genome	26.5	28.3	25.6	26.9	27.8	26.8	27.3	27.0	26.9	26.2	27.0	27.3	27.3	25.8	27.1	27.1	28.2	26.0	27.0	25.1	27.1	26.6	26.8	27.7	27.8	25.8	26.4	28.5	26.8	26.0	27.0	26.2	27.0	27.0	23.3	27.6	27.9	27.4	27.6	25.8	27.1	26.1	27.1	27.6	27.2	27.0	27.4	25.1	26.4
MH105032.1_Apple_scar_skin_viroid_isolate_BDSYYxinnonghong13_complete_genome	23.4	24.5	23.6	23.4	23.4	22.8	24.1	24.4	23.4	22.5	24.4	23.7	23.9	23.1	23.3	22.4	22.9	23.1	22.8	22.8	21.4	20.9	22.2	21.7	23.4	22.5	22.6	25.1	22.8	22.3	24.4	22.8	24.6	24.6	20.8	22.9	25.9	23.2	22.9	22.2	22.4	22.5	22.1	22.9	22.8	23.4	22.8	23.0	24.1
MH105033.1_Apple_scar_skin_viroid_isolate_BDSYYxinnonghuang13_complete_genome	26.6	27.8	25.8	28.6	27.6	25.7	27.2	34.2	28.6	31.5	34.2	27.4	27.4	24.8	27.9	29.9	31.4	25.3	27.0	23.9	31.2	29.0	28.9	25.5	27.6	24.1	25.4	27.9	27.8	31.5	34.2	24.5	34.2	34.2	22.8	32.0	27.5	26.1	32.0	29.5	25.3	25.1	26.0	32.0	27.4	33.7	31.6	24.9	25.3
MH105034.1_Apple_scar_skin_viroid_isolate_BDSYYzhongqiuwang7_complete_genome	24.8	24.1	27.1	24.2	25.9	24.5	23.4	23.9	24.2	22.8	23.9	23.6	23.6	27.6	27.1	21.8	23.3	24.9	25.9	27.7	24.2	22.6	22.3	23.9	25.9	24.1	24.4	23.7	24.0	22.5	23.9	25.1	23.9	23.9	24.2	23.9	24.6	24.7	23.9	22.2	24.4	24.7	24.1	23.9	25.5	24.4	23.6	28.2	24.3
MH105035.1_Apple_scar_skin_viroid_isolate_SPNSNgoldendelicious323_complete_genome	23.0	24.1	23.2	23.0	23.0	22.4	23.7	23.8	23.0	23.3	23.8	23.2	23.4	22.6	22.9	22.2	22.7	22.9	22.4	22.3	21.0	21.8	23.4	21.0	23.0	22.0	22.5	24.2	22.2	23.3	23.8	22.9	23.8	23.8	20.8	22.5	25.1	22.7	22.5	23.6	22.2	22.8	21.8	22.5	22.4	22.7	21.9	22.7	23.7
MK102981.1_Apple_scar_skin_viroid_isolate_QDHT1_complete_genome	24.7	27.3	28.2	27.7	27.3	25.9	26.8	27.5	27.7	26.6	27.5	26.8	26.8	27.5	26.1	26.3	27.6	25.9	26.5	27.4	26.8	26.0	26.4	27.0	27.3	24.5	25.2	28.7	27.4	26.6	27.5	25.5	27.5	27.5	22.2	27.7	29.1	26.2	27.7	26.7	25.3	24.8	25.2	27.7	27.2	26.8	27.4	27.4	26.8
MK102983.1_Apple_scar_skin_viroid_isolate_QDHT3_complete_genome	20.9	22.2	20.8	22.9	21.3	21.1	21.9	28.7	22.9	28.2	28.7	22.2	22.0	20.0	21.9	27.8	26.2	21.1	20.9	21.6	26.7	26.4	25.6	20.5	21.3	20.3	20.8	23.0	22.1	28.2	28.7	20.5	28.7	28.7	18.3	26.6	22.8	20.7	26.6	26.2	20.6	19.9	21.0	26.6	21.3	28.9	26.6	20.9	22.2
MK102984.1_Apple_scar_skin_viroid_isolate_QDHT4_complete_genome	26.6	28.3	25.5	26.6	27.5	27.1	27.4	27.1	26.6	26.1	27.1	27.4	27.4	25.4	26.1	26.8	27.8	27.1	27.0	24.7	27.0	25.8	26.1	27.4	27.5	26.2	26.4	28.2	26.4	26.1	27.1	26.6	27.1	27.1	23.3	27.7	29.0	27.4	27.7	26.4	26.9	26.0	26.9	27.7	27.4	26.7	27.3	25.1	26.5
AY972082.1_Apple_scar_skin_viroidC_isolate_Liaoning_complete_genome	26.3	27.3	24.9	27.3	27.5	26.2	26.8	34.7	27.3	33.7	34.7	26.8	26.8	24.1	26.9	34.3	35.9	23.5	27.4	23.8	34.3	34.2	34.7	25.8	27.5	24.6	24.0	27.7	27.3	33.7	34.7	25.2	34.7	34.7	21.3	35.2	26.9	25.9	35.2	34.6	25.8	22.9	26.1	35.2	27.5	34.1	35.4	25.3	25.9
AF421195.1_Apple_scar_skin_viroidK_from_Korea_complete_genome	24.8	24.1	27.1	24.2	25.9	24.5	23.4	23.9	24.2	22.8	23.9	23.6	23.6	27.6	27.1	21.8	23.3	24.9	25.9	27.7	24.2	22.6	22.3	23.9	25.9	24.1	24.4	23.7	24.0	22.5	23.9	25.1	23.9	23.9	24.2	23.9	24.6	24.7	23.9	22.2	24.4	24.7	24.1	23.9	25.5	24.4	23.6	28.2	24.3
NC_003539.1_Citrus_viroid_IV_virus_complete_genome	22.5	21.1	19.5	22.4	21.7	23.1	21.1	23.8	22.4	22.9	23.8	21.1	21.1	19.4	21.1	26.5	23.6	21.5	21.8	19.3	23.7	20.9	21.8	21.6	21.7	21.5	22.1	22.4	23.2	22.6	23.8	20.9	23.8	23.8	21.1	24.4	21.2	23.0	24.4	21.8	23.2	21.8	22.4	24.4	21.8	23.2	24.6	20.5	21.5
AB054633.1_Citrus_viroid_IV_variant_LE_genomic_RNA_complete_sequence	17.8	15.9	14.8	16.6	15.1	16.7	16.4	16.9	16.6	16.2	16.9	16.2	16.2	14.5	15.4	15.4	14.3	16.8	15.1	13.9	15.1	16.5	16.1	15.1	15.1	16.2	16.4	14.9	15.2	16.5	16.9	16.6	16.9	16.9	15.6	15.3	16.7	16.8	15.3	16.4	16.3	16.8	16.9	15.3	14.9	17.0	15.2	15.4	16.3
AB054634.1_Citrus_viroid_IV_variant_MA_genomic_RNA_complete_sequence	21.9	20.6	18.4	21.5	20.7	22.3	20.6	23.0	21.5	21.8	23.0	20.6	20.6	18.9	20.4	25.7	23.6	20.6	20.7	18.2	22.9	19.9	20.8	20.9	20.7	21.0	21.2	22.1	22.4	21.6	23.0	20.7	23.0	23.0	19.9	23.6	20.9	22.2	23.6	20.7	22.5	20.9	21.9	23.6	20.7	22.4	23.8	19.4	20.5
AB054635.1_Citrus_viroid_IV_variant_MC_genomic_RNA_complete_sequence	22.1	21.0	19.5	22.2	21.4	22.7	21.1	23.8	22.2	22.8	23.8	21.1	21.1	19.8	21.3	26.5	24.3	21.5	21.4	19.3	23.7	20.8	21.8	21.4	21.4	21.5	22.1	22.6	23.1	22.6	23.8	20.9	23.8	23.8	20.8	24.3	21.3	22.6	24.3	21.7	22.9	21.8	22.4	24.3	21.4	23.1	24.6	20.5	21.5
AJ630359.1_Citrus_viroid_IV_complete_genome_isolate_Cu86	23.2	21.8	19.3	22.8	22.2	23.8	21.8	23.3	22.8	22.4	23.3	21.8	21.8	19.1	21.6	26.0	23.1	21.5	22.2	19.0	23.5	20.6	21.3	22.1	22.2	22.2	22.1	22.7	23.4	22.1	23.3	21.6	23.3	23.3	21.4	23.9	21.9	23.7	23.9	21.5	23.9	22.1	23.1	23.9	22.2	22.9	24.1	20.3	21.5
AJ630360.1_Citrus_viroid_IV_complete_genome_isolate_Cu39	24.6	23.0	22.1	23.0	22.2	25.1	22.8	22.2	23.0	22.5	22.2	22.8	22.8	21.1	22.1	21.9	20.1	22.6	21.9	21.0	20.0	21.8	21.6	23.4	22.2	23.9	23.2	22.0	21.5	22.5	22.2	23.9	22.2	22.2	21.1	20.5	23.0	25.0	20.5	22.1	24.8	23.5	25.1	20.5	22.2	22.1	20.3	22.1	23.8
AJ630361.1_Citrus_viroid_IV_complete_genome_isolate_Cu25	23.0	21.6	19.3	22.6	21.9	23.6	21.6	23.6	22.6	22.6	23.6	21.6	21.6	19.1	21.3	26.2	23.3	21.5	22.0	19.0	23.5	20.9	21.6	22.1	21.9	21.9	22.1	22.7	23.2	22.4	23.6	21.2	23.6	23.6	21.1	24.1	21.6	23.5	24.1	21.8	23.7	21.8	22.8	24.1	22.0	22.9	24.1	20.3	21.5
GQ260216.1_Citrus_bark_cracking_viroid_isolate_IVI1I2_complete_genome	22.5	21.1	19.5	22.4	21.7	23.1	21.1	23.8	22.4	22.9	23.8	21.1	21.1	19.4	21.1	26.5	23.6	21.5	21.8	19.3	23.7	20.9	21.8	21.6	21.7	21.5	22.1	22.4	23.2	22.6	23.8	20.9	23.8	23.8	21.1	24.4	21.2	23.0	24.4	21.8	23.2	21.8	22.4	24.4	21.8	23.2	24.6	20.5	21.5
HM042742.1_Citrus_bark_cracking_viroid_isolate_CN_clone_AK1_complete_genome	25.4	25.0	25.9	24.6	25.1	26.1	24.6	21.6	24.6	22.2	21.6	24.6	24.6	24.3	25.2	22.0	21.8	22.4	24.5	24.4	21.8	21.1	20.9	24.5	25.1	24.7	22.8	24.2	22.5	22.2	21.6	24.2	21.6	21.6	21.1	22.4	25.2	25.8	22.4	21.4	26.2	23.1	25.1	22.4	25.4	21.5	22.7	27.1	23.7
HM042743.1_Citrus_bark_cracking_viroid_isolate_CN_clone_AK4_complete_genome	22.7	21.6	19.5	22.4	21.7	23.3	21.4	23.6	22.4	22.6	23.6	21.4	21.4	19.1	21.3	26.2	23.3	21.5	21.8	19.3	23.5	20.6	21.6	21.9	21.7	21.9	22.1	22.4	23.0	22.4	23.6	21.4	23.6	23.6	20.9	24.1	21.4	23.2	24.1	21.8	23.5	21.8	22.8	24.1	21.8	22.9	24.4	20.5	21.5
HM042745.1_Citrus_bark_cracking_viroid_isolate_CN_clone_AK7_complete_genome	23.0	21.6	19.3	22.6	21.9	23.6	21.6	23.3	22.6	22.6	23.3	21.6	21.6	19.1	21.3	26.0	23.1	21.5	22.0	19.0	23.2	20.6	21.6	22.1	21.9	21.9	22.1	22.7	23.2	22.4	23.3	21.4	23.3	23.3	21.1	23.9	21.6	23.5	23.9	21.8	23.7	21.8	22.8	23.9	22.0	22.7	24.1	20.3	21.5
HM042746.1_Citrus_bark_cracking_viroid_isolate_CN_clone_NI1_complete_genome	22.1	21.0	19.5	22.0	21.1	22.7	21.1	23.8	22.0	22.6	23.8	21.1	21.1	19.8	21.1	26.5	24.3	21.8	21.2	19.3	23.7	20.6	21.5	21.4	21.1	21.5	22.4	22.6	22.8	22.3	23.8	20.9	23.8	23.8	21.0	24.3	21.3	22.6	24.3	21.5	22.9	22.1	22.4	24.3	21.2	23.1	24.6	20.5	21.7
HM042747.1_Citrus_bark_cracking_viroid_isolate_CN_clone_NI2_complete_genome	22.1	21.0	19.5	22.2	21.4	22.7	21.1	23.8	22.2	22.8	23.8	21.1	21.1	19.8	21.3	26.5	24.3	21.5	21.4	19.3	23.7	20.8	21.8	21.4	21.4	21.5	22.1	22.6	23.1	22.6	23.8	20.9	23.8	23.8	20.8	24.3	21.3	22.6	24.3	21.7	22.9	21.8	22.4	24.3	21.4	23.1	24.6	20.5	21.5
HM042748.1_Citrus_bark_cracking_viroid_isolate_CN_clone_NI3_complete_genome	22.4	21.2	19.7	22.5	21.6	23.0	21.3	24.0	22.5	23.1	24.0	21.3	21.3	20.0	21.5	26.7	24.6	21.5	21.7	19.5	23.9	21.1	22.0	21.6	21.6	21.5	22.4	22.8	23.3	22.8	24.0	20.9	24.0	24.0	21.0	24.6	21.3	22.9	24.6	22.0	23.2	22.1	22.6	24.6	21.7	23.4	24.8	20.7	21.7
HM042749.1_Citrus_bark_cracking_viroid_isolate_CN_clone_NI5_complete_genome	22.1	21.0	19.5	22.2	21.4	22.7	21.1	23.8	22.2	23.1	23.8	21.1	21.1	19.8	21.5	26.5	24.3	22.0	21.4	19.3	23.7	21.1	22.0	21.4	21.4	21.5	22.6	22.6	23.1	22.8	23.8	20.9	23.8	23.8	21.3	24.3	21.3	22.6	24.3	22.0	22.9	22.3	22.4	24.3	21.4	23.1	24.6	20.5	21.9
JN903762.1_Citrus_bark_cracking_viroid_isolate_Fortuna_complete_genome	21.9	20.8	19.3	21.8	20.9	22.5	20.8	23.5	21.8	22.3	23.5	20.8	20.8	19.6	20.8	26.2	24.1	21.3	21.0	19.0	23.4	20.3	21.3	21.1	20.9	21.2	21.9	22.4	22.6	22.1	23.5	20.7	23.5	23.5	20.6	24.1	21.1	22.4	24.1	21.2	22.7	21.6	22.1	24.1	21.0	22.9	24.3	20.3	21.2
JN903763.1_Citrus_bark_cracking_viroid_isolate_Du_Roi_complete_genome	22.1	21.0	19.5	22.2	21.4	22.7	21.1	23.8	22.2	22.8	23.8	21.1	21.1	19.8	21.3	26.5	24.3	21.5	21.4	19.3	23.7	20.8	21.8	21.4	21.4	21.5	22.1	22.6	23.1	22.6	23.8	20.9	23.8	23.8	20.8	24.3	21.3	22.6	24.3	21.7	22.9	21.8	22.4	24.3	21.4	23.1	24.6	20.5	21.5
JN903764.1_Citrus_bark_cracking_viroid_isolate_Tarocco_complete_genome	22.1	21.0	19.5	22.2	21.4	22.7	21.1	23.8	22.2	22.8	23.8	21.1	21.1	19.8	21.3	26.5	24.3	21.5	21.4	19.3	23.7	20.8	21.8	21.4	21.4	21.5	22.1	22.6	23.1	22.6	23.8	20.9	23.8	23.8	20.8	24.3	21.3	22.6	24.3	21.7	22.9	21.8	22.4	24.3	21.4	23.1	24.6	20.5	21.5
JN903765.1_Citrus_bark_cracking_viroid_isolate_SB_Navel_complete_genome	22.1	21.0	19.5	22.2	21.4	22.7	21.1	23.8	22.2	22.8	23.8	21.1	21.1	19.8	21.3	26.5	24.3	21.5	21.4	19.3	23.7	20.8	21.8	21.4	21.4	21.5	22.1	22.6	23.1	22.6	23.8	20.9	23.8	23.8	20.8	24.3	21.3	22.6	24.3	21.7	22.9	21.8	22.4	24.3	21.4	23.1	24.6	20.5	21.5
JN903766.1_Citrus_bark_cracking_viroid_isolate_Westin_complete_genome	22.5	21.1	19.5	22.4	21.7	23.1	21.1	23.8	22.4	22.9	23.8	21.1	21.1	19.4	21.1	26.5	23.6	21.5	21.8	19.3	23.7	20.9	21.8	21.6	21.7	21.5	22.1	22.4	23.2	22.6	23.8	20.9	23.8	23.8	21.1	24.4	21.2	23.0	24.4	21.8	23.2	21.8	22.4	24.4	21.8	23.2	24.6	20.5	21.5
JN903767.1_Citrus_bark_cracking_viroid_isolate_Gillimberg_complete_genome	22.5	21.1	19.5	22.4	21.7	23.1	21.1	23.8	22.4	22.9	23.8	21.1	21.1	19.4	21.1	26.5	23.6	21.5	21.8	19.3	23.7	20.9	21.8	21.6	21.7	21.5	22.1	22.4	23.2	22.6	23.8	20.9	23.8	23.8	21.1	24.4	21.2	23.0	24.4	21.8	23.2	21.8	22.4	24.4	21.8	23.2	24.6	20.5	21.5
JX259418.1_Citrus_bark_cracking_viroid_isolate_141.13CBCVd_complete_sequence	21.9	20.6	18.6	21.5	20.7	22.3	20.6	23.3	21.5	22.1	23.3	20.6	20.6	18.9	20.4	26.0	23.8	20.8	20.7	18.4	23.2	20.1	21.0	20.9	20.7	21.0	21.4	22.1	22.4	21.8	23.3	20.7	23.3	23.3	20.1	23.8	20.9	22.2	23.8	21.0	22.5	21.1	21.9	23.8	20.7	22.6	24.1	19.6	20.8
JX259419.1_Citrus_bark_cracking_viroid_isolate_171.15CBCVd_complete_sequence	22.1	21.0	19.5	22.2	21.4	22.7	21.1	23.8	22.2	22.8	23.8	21.1	21.1	19.8	21.3	26.5	24.3	21.5	21.4	19.3	23.7	20.8	21.8	21.4	21.4	21.5	22.1	22.6	23.1	22.6	23.8	20.9	23.8	23.8	20.8	24.3	21.3	22.6	24.3	21.7	22.9	21.8	22.4	24.3	21.4	23.1	24.6	20.5	21.5
JX259420.1_Citrus_bark_cracking_viroid_isolate_221.20CBCVd_complete_sequence	22.7	21.1	19.1	22.1	21.5	23.1	21.1	23.6	22.1	22.4	23.6	21.1	21.1	18.9	20.9	26.2	23.3	21.3	21.5	18.8	23.5	20.4	21.3	21.6	21.5	21.5	21.9	22.4	23.0	22.1	23.6	20.9	23.6	23.6	21.1	24.1	21.2	23.0	24.1	21.3	23.2	21.6	22.4	24.1	21.5	22.9	24.4	20.0	21.2
JX259421.1_Citrus_bark_cracking_viroid_isolate_231.21CBCVd_complete_sequence	22.1	21.0	19.5	22.2	21.4	22.7	21.1	23.8	22.2	22.8	23.8	21.1	21.1	19.8	21.3	26.5	24.3	21.5	21.4	19.3	23.7	20.8	21.8	21.4	21.4	21.5	22.1	22.6	23.1	22.6	23.8	20.9	23.8	23.8	20.8	24.3	21.3	22.6	24.3	21.7	22.9	21.8	22.4	24.3	21.4	23.1	24.6	20.5	21.5
JX259422.1_Citrus_bark_cracking_viroid_isolate_221.30CBCVd_complete_sequence	21.4	20.3	18.9	21.5	20.7	22.0	20.4	23.3	21.5	22.3	23.3	20.4	20.4	19.1	20.4	26.0	23.8	20.8	20.7	18.6	23.2	20.3	21.3	20.7	20.7	20.8	21.4	21.9	22.4	22.1	23.3	20.5	23.3	23.3	20.1	23.8	20.6	21.9	23.8	21.2	22.2	21.1	21.6	23.8	20.7	22.6	24.1	19.8	20.8
KM211546.1_Citrus_bark_cracking_viroid_isolate_Hl1_complete_sequence	23.0	21.3	19.3	22.4	21.7	23.3	21.4	23.8	22.4	22.4	23.8	21.4	21.4	19.4	21.1	26.2	23.3	21.5	21.8	19.0	23.5	20.4	21.3	21.9	21.7	21.7	22.1	22.4	23.0	22.1	23.8	21.2	23.8	23.8	21.1	24.1	21.4	23.2	24.1	21.5	23.5	21.8	22.8	24.1	21.8	23.2	24.4	20.3	21.5
KM211547.1_Citrus_bark_cracking_viroid_isolate_Hl2_complete_sequence	22.7	21.1	19.5	22.1	21.5	23.1	21.1	24.1	22.1	22.6	24.1	21.1	21.1	19.4	20.9	26.5	23.6	21.8	21.5	19.3	23.7	20.6	21.6	21.6	21.5	21.5	22.4	22.4	23.0	22.4	24.1	20.9	24.1	24.1	21.4	24.4	21.2	23.0	24.4	21.8	23.2	22.1	22.6	24.4	21.5	23.4	24.6	20.5	21.7
KT725633.1_Citrus_bark_cracking_viroid_isolate_NRCV05_complete_sequence	22.1	21.0	19.5	22.2	21.4	22.7	21.1	23.8	22.2	22.8	23.8	21.1	21.1	19.8	21.3	26.5	24.3	21.5	21.4	19.3	23.7	20.8	21.8	21.4	21.4	21.5	22.1	22.6	23.1	22.6	23.8	20.9	23.8	23.8	20.8	24.3	21.3	22.6	24.3	21.7	22.9	21.8	22.4	24.3	21.4	23.1	24.6	20.5	21.5
KX819245.1_Citrus_bark_cracking_viroid_isolate_CBCVdCY19_complete_genome	22.5	20.9	18.9	21.9	21.2	22.9	20.9	23.3	21.9	22.1	23.3	20.9	20.9	18.7	20.6	26.0	23.1	21.1	21.3	18.6	23.2	20.1	21.1	21.4	21.2	21.2	21.6	22.2	22.7	21.9	23.3	20.7	23.3	23.3	20.9	23.9	20.9	22.7	23.9	21.0	23.0	21.4	22.1	23.9	21.3	22.7	24.1	19.8	21.0
KX819246.1_Citrus_bark_cracking_viroid_isolate_CBCVdCY291_complete_genome	23.0	21.6	19.3	22.6	21.9	23.6	21.6	23.3	22.6	22.6	23.3	21.6	21.6	19.1	21.3	26.0	23.1	21.5	22.0	19.0	23.2	20.6	21.6	22.1	21.9	21.9	22.1	22.7	23.2	22.4	23.3	21.4	23.3	23.3	21.1	23.9	21.6	23.5	23.9	21.8	23.7	21.8	22.8	23.9	22.0	22.7	24.1	20.3	21.5
KX819247.1_Citrus_bark_cracking_viroid_isolate_CBCVdCY305_complete_genome	21.9	20.8	19.3	22.0	21.1	22.5	20.8	23.5	22.0	22.6	23.5	20.8	20.8	19.6	21.1	26.2	24.1	21.3	21.2	19.0	23.4	20.6	21.5	21.1	21.1	21.2	21.9	22.4	22.8	22.3	23.5	20.7	23.5	23.5	20.6	24.1	21.1	22.4	24.1	21.5	22.7	21.6	22.1	24.1	21.2	22.9	24.3	20.3	21.2
KY654682.1_Citrus_bark_cracking_viroid_isolate_PTZ_57R/T_complete_genome	22.5	21.1	19.5	22.4	21.7	23.1	21.1	23.8	22.4	22.9	23.8	21.1	21.1	19.4	21.1	26.5	23.6	21.5	21.8	19.3	23.7	20.9	21.8	21.6	21.7	21.5	22.1	22.4	23.2	22.6	23.8	20.9	23.8	23.8	21.1	24.4	21.2	23.0	24.4	21.8	23.2	21.8	22.4	24.4	21.8	23.2	24.6	20.5	21.5
MF421251.1_Citrus_bark_cracking_viroid_clone_CC1_complete_genome	25.4	25.2	24.0	24.1	26.4	27.7	24.5	21.5	24.1	21.3	21.5	24.7	24.7	22.9	24.3	20.5	21.4	23.2	26.4	22.8	22.8	20.9	19.7	25.0	26.4	23.6	23.4	25.8	23.0	20.8	21.5	24.1	21.5	21.5	21.6	22.3	26.3	27.8	22.3	20.7	26.3	23.1	24.6	22.3	26.4	22.0	21.6	25.9	23.7
MF198463.1_Citrus_bark_cracking_viroid_isolate_W11_complete_genome	21.3	20.2	18.4	20.9	20.1	21.4	20.2	21.8	20.9	20.6	21.8	20.2	20.2	18.2	19.5	25.3	21.7	20.1	19.7	17.7	21.9	20.0	20.4	19.9	20.1	19.8	20.7	20.6	21.3	20.3	21.8	19.2	21.8	21.8	20.0	22.5	19.3	21.3	22.5	20.8	21.9	21.3	21.6	22.5	20.4	21.2	22.2	19.1	20.8
MG457777.1_Citrus_bark_cracking_viroid_isolate_P61_complete_genome	22.5	21.7	19.4	22.7	21.9	23.3	22.2	23.3	22.7	22.1	23.3	21.8	21.8	19.7	21.3	25.7	22.9	20.9	21.9	19.0	22.4	21.1	21.8	21.9	21.9	21.5	21.6	21.4	23.1	21.6	23.3	21.0	23.3	23.3	20.4	23.3	20.3	23.0	23.3	21.8	23.3	21.6	22.7	23.3	22.0	22.7	23.4	20.3	21.7
MG457778.1_Citrus_bark_cracking_viroid_isolate_P51_complete_genome	22.2	21.6	19.2	22.2	21.2	22.8	22.0	23.0	22.2	21.6	23.0	21.5	21.5	19.7	20.6	25.6	22.8	20.4	21.0	18.8	22.3	20.8	21.8	21.4	21.2	21.1	21.0	21.0	22.6	21.1	23.0	20.6	23.0	23.0	19.8	23.2	19.9	22.5	23.2	21.5	22.8	21.4	22.2	23.2	21.3	22.4	23.4	19.9	21.1
MG457779.1_Citrus_bark_cracking_viroid_isolate_P41_complete_genome	16.2	15.5	13.9	16.2	16.9	17.5	15.6	14.8	16.2	14.6	14.8	15.6	15.6	14.1	17.0	16.6	14.7	13.9	16.9	14.3	14.4	13.7	13.7	17.9	16.9	16.8	14.7	16.6	16.8	14.6	14.8	15.8	14.8	14.8	13.8	14.5	15.4	17.5	14.5	14.1	18.1	14.7	17.4	14.5	16.7	14.8	14.5	15.6	14.5
MG457780.1_Citrus_bark_cracking_viroid_isolate_P31_complete_genome	22.9	21.6	20.0	21.7	22.6	24.6	21.6	19.8	21.5	19.2	19.8	21.6	21.6	20.9	22.6	20.7	19.4	21.1	22.6	21.7	19.1	19.1	19.8	23.5	22.3	23.8	20.9	23.4	22.5	19.2	19.8	22.8	19.8	19.8	21.0	19.7	23.1	24.2	19.7	19.8	24.5	20.8	23.4	19.7	22.6	19.7	19.8	21.5	20.9
MG457781.1_Citrus_bark_cracking_viroid_isolate_P22_complete_genome	22.0	21.3	19.4	22.2	21.4	22.8	21.8	22.8	22.2	21.6	22.8	21.3	21.3	19.9	20.9	25.7	22.9	20.4	21.4	19.0	22.4	20.9	21.6	21.4	21.4	21.1	21.1	21.0	22.6	21.1	22.8	20.5	22.8	22.8	20.0	23.3	19.9	22.5	23.3	21.5	22.8	21.1	22.2	23.3	21.5	22.2	23.4	20.1	21.2
MG457782.1_Citrus_bark_cracking_viroid_isolate_P21_complete_genome	23.0	23.3	22.8	24.4	25.2	25.2	23.0	23.6	24.4	23.3	23.6	23.0	23.0	21.0	24.4	26.6	24.9	21.8	24.5	21.4	25.3	23.9	23.5	23.6	25.2	23.0	22.0	22.1	22.9	22.6	23.6	22.6	23.6	23.6	18.1	25.7	22.8	24.8	25.7	23.6	25.0	21.5	24.2	25.7	25.5	23.2	25.5	22.5	22.4
MG457783.1_Citrus_bark_cracking_viroid_isolate_P12_complete_genome	22.2	21.6	19.2	22.2	21.2	22.8	22.0	22.8	22.2	21.6	22.8	21.5	21.5	19.7	20.6	25.4	22.6	20.4	21.0	18.8	22.1	20.8	21.8	21.4	21.2	21.1	21.0	21.0	22.6	21.1	22.8	20.6	22.8	22.8	19.8	23.0	19.9	22.5	23.0	21.5	22.8	21.4	22.2	23.0	21.3	22.1	23.1	19.9	21.1
MG457784.1_Citrus_bark_cracking_viroid_isolate_P11_complete_genome	23.5	23.5	21.7	23.2	24.3	25.4	23.3	22.0	23.2	22.2	22.0	23.3	23.3	20.7	23.8	25.3	23.6	21.3	24.3	21.4	22.8	23.0	24.1	24.7	24.3	23.2	22.1	23.9	23.4	22.2	22.0	23.0	22.0	22.0	19.8	23.3	23.0	25.6	23.3	23.8	25.9	21.4	25.1	23.3	24.5	21.5	23.8	22.5	21.3
MG457785.1_Citrus_bark_cracking_viroid_isolate_C81_complete_genome	22.1	21.0	19.5	22.2	21.4	22.7	21.1	23.8	22.2	22.8	23.8	21.1	21.1	19.8	21.3	26.5	24.3	21.5	21.4	19.3	23.7	20.8	21.8	21.4	21.4	21.5	22.1	22.6	23.1	22.6	23.8	20.9	23.8	23.8	20.8	24.3	21.3	22.6	24.3	21.7	22.9	21.8	22.4	24.3	21.4	23.1	24.6	20.5	21.5
MG457786.1_Citrus_bark_cracking_viroid_isolate_C72_complete_genome	25.4	25.6	23.7	24.5	26.8	28.2	24.9	21.7	24.5	21.8	21.7	25.2	25.2	22.7	24.8	20.7	21.6	22.7	26.8	22.6	23.0	21.4	20.1	25.5	26.8	23.8	23.0	26.3	23.4	21.3	21.7	23.6	21.7	21.7	21.1	22.5	26.8	28.3	22.5	20.7	26.7	22.6	24.6	22.5	26.9	22.2	21.9	25.7	23.9
MG457787.1_Citrus_bark_cracking_viroid_isolate_C71_complete_genome	25.4	25.0	25.9	24.6	25.1	26.1	24.6	21.6	24.6	22.2	21.6	24.6	24.6	24.3	25.2	22.0	21.8	22.4	24.5	24.4	21.8	21.1	20.9	24.5	25.1	24.7	22.8	24.2	22.5	22.2	21.6	24.2	21.6	21.6	21.1	22.4	25.2	25.8	22.4	21.4	26.2	23.1	25.1	22.4	25.4	21.5	22.7	27.1	23.7
MG457788.1_Citrus_bark_cracking_viroid_isolate_C62_complete_genome	21.0	20.1	18.6	21.1	20.2	21.6	19.9	22.5	21.1	21.6	22.5	19.9	19.9	18.9	20.1	25.2	23.1	20.6	20.3	18.4	22.5	19.6	20.5	20.2	20.2	20.3	21.2	21.4	21.9	21.4	22.5	20.0	22.5	22.5	19.9	23.1	20.2	21.5	23.1	20.5	21.7	20.9	21.2	23.1	20.3	21.9	23.3	19.6	21.0
MG457789.1_Citrus_bark_cracking_viroid_isolate_C61_complete_genome	21.2	20.3	18.9	21.3	20.5	21.8	20.1	22.8	21.3	21.8	22.8	20.1	20.1	19.1	20.4	25.4	23.3	20.8	20.5	18.6	22.7	19.9	20.8	20.4	20.5	20.6	21.4	21.7	22.1	21.6	22.8	20.2	22.8	22.8	20.1	23.4	20.4	21.7	23.4	20.7	22.0	21.1	21.4	23.4	20.5	22.1	23.6	19.8	20.8
MG457790.1_Citrus_bark_cracking_viroid_isolate_C52_complete_genome	21.9	20.8	19.3	21.8	20.9	22.5	20.8	23.5	21.8	22.3	23.5	20.8	20.8	19.6	20.8	26.2	24.1	21.3	21.0	19.0	23.4	20.3	21.3	21.1	20.9	21.2	21.9	22.4	22.6	22.1	23.5	20.7	23.5	23.5	20.6	24.1	21.1	22.4	24.1	21.2	22.7	21.6	22.1	24.1	21.0	22.9	24.3	20.3	21.2
MG457791.1_Citrus_bark_cracking_viroid_isolate_C51_complete_genome	25.4	25.0	25.9	24.6	25.1	26.1	24.6	21.6	24.6	22.2	21.6	24.6	24.6	24.3	25.2	22.0	21.8	22.4	24.5	24.4	21.8	21.1	20.9	24.5	25.1	24.7	22.8	24.2	22.5	22.2	21.6	24.2	21.6	21.6	21.1	22.4	25.2	25.8	22.4	21.4	26.2	23.1	25.1	22.4	25.4	21.5	22.7	27.1	23.7
MG457792.1_Citrus_bark_cracking_viroid_isolate_C43_complete_genome	22.1	21.0	19.5	22.2	21.4	22.7	21.1	23.8	22.2	22.8	23.8	21.1	21.1	19.8	21.3	26.5	24.3	21.5	21.4	19.3	23.7	20.8	21.8	21.4	21.4	21.5	22.1	22.6	23.1	22.6	23.8	20.9	23.8	23.8	20.8	24.3	21.3	22.6	24.3	21.7	22.9	21.8	22.4	24.3	21.4	23.1	24.6	20.5	21.5
MG457793.1_Citrus_bark_cracking_viroid_isolate_C42_complete_genome	21.2	20.3	18.9	21.3	20.5	21.8	20.1	22.8	21.3	21.8	22.8	20.1	20.1	19.1	20.4	25.4	23.3	20.8	20.5	18.6	22.7	19.9	20.8	20.4	20.5	20.6	21.4	21.7	22.1	21.6	22.8	20.2	22.8	22.8	20.1	23.4	20.4	21.7	23.4	20.7	22.0	21.1	21.4	23.4	20.5	22.1	23.6	19.8	20.8
MG457794.1_Citrus_bark_cracking_viroid_isolate_C41_complete_genome	22.5	21.1	19.5	22.4	21.7	23.1	21.1	23.8	22.4	22.9	23.8	21.1	21.1	19.4	21.1	26.5	23.6	21.5	21.8	19.3	23.7	20.9	21.8	21.6	21.7	21.5	22.1	22.4	23.2	22.6	23.8	20.9	23.8	23.8	21.1	24.4	21.2	23.0	24.4	21.8	23.2	21.8	22.4	24.4	21.8	23.2	24.6	20.5	21.5
MG457795.1_Citrus_bark_cracking_viroid_isolate_C31_complete_genome	25.4	25.0	25.9	24.6	25.1	26.1	24.6	21.6	24.6	22.2	21.6	24.6	24.6	24.3	25.2	22.0	21.8	22.4	24.5	24.4	21.8	21.1	20.9	24.5	25.1	24.7	22.8	24.2	22.5	22.2	21.6	24.2	21.6	21.6	21.1	22.4	25.2	25.8	22.4	21.4	26.2	23.1	25.1	22.4	25.4	21.5	22.7	27.1	23.7
MG457796.1_Citrus_bark_cracking_viroid_isolate_C21_complete_genome	21.2	20.3	18.9	21.3	20.5	21.8	20.1	22.8	21.3	21.8	22.8	20.1	20.1	19.1	20.4	25.4	23.3	20.8	20.5	18.6	22.7	19.9	20.8	20.4	20.5	20.6	21.4	21.7	22.1	21.6	22.8	20.2	22.8	22.8	20.1	23.4	20.4	21.7	23.4	20.7	22.0	21.1	21.4	23.4	20.5	22.1	23.6	19.8	20.8
MG457797.1_Citrus_bark_cracking_viroid_isolate_C12_complete_genome	22.4	21.2	19.3	22.2	21.4	23.0	21.3	23.5	22.2	22.3	23.5	21.3	21.3	19.8	21.3	26.2	24.1	21.5	21.4	19.0	23.4	20.3	21.3	21.6	21.4	21.7	22.1	22.6	22.8	22.1	23.5	21.2	23.5	23.5	20.8	24.1	21.6	22.9	24.1	21.2	23.2	21.8	22.6	24.1	21.4	22.9	24.3	20.3	21.5
MG457798.1_Citrus_bark_cracking_viroid_isolate_C11_complete_genome	21.2	20.3	18.9	21.3	20.5	21.8	20.1	22.8	21.3	21.8	22.8	20.1	20.1	19.1	20.4	25.4	23.3	20.8	20.5	18.6	22.7	19.9	20.8	20.4	20.5	20.6	21.4	21.7	22.1	21.6	22.8	20.2	22.8	22.8	20.1	23.4	20.4	21.7	23.4	20.7	22.0	21.1	21.4	23.4	20.5	22.1	23.6	19.8	20.8
NC_003682.1_Coleus_blumei_viroid_2_complete_genome	26.1	24.3	22.9	24.6	24.1	27.0	25.2	25.8	24.6	25.1	25.8	25.0	25.0	21.6	24.7	24.6	23.7	24.8	23.9	23.1	24.9	26.3	24.8	25.8	24.1	25.9	24.4	25.2	24.5	24.8	25.8	23.4	25.8	25.8	23.7	23.4	25.3	26.4	23.4	24.8	26.6	24.6	25.9	23.4	24.1	27.6	23.0	23.4	22.1
HQ727541.1_Coleus_blumei_viroid_2_isolate_CbVd21_complete_genome	26.1	24.3	22.9	24.6	24.1	27.0	25.2	25.6	24.6	24.8	25.6	25.0	25.0	21.6	24.7	24.6	23.7	24.8	23.9	23.1	24.9	26.3	24.8	25.8	24.1	25.9	24.4	25.2	24.5	24.6	25.6	23.4	25.6	25.6	23.7	23.4	25.3	26.4	23.4	24.8	26.6	24.6	25.9	23.4	24.1	27.4	23.0	23.4	22.1
HQ727542.1_Coleus_blumei_viroid_2_isolate_CbVd22_complete_genome	25.7	23.8	22.4	24.2	23.6	26.5	24.8	25.8	24.2	25.1	25.8	24.5	24.5	21.2	24.2	24.4	23.4	24.3	23.4	22.6	24.9	26.6	24.5	25.3	23.6	25.5	23.9	24.8	24.0	24.8	25.8	23.0	25.8	25.8	23.2	23.4	24.9	25.9	23.4	24.6	26.2	24.1	25.5	23.4	23.7	27.6	23.3	22.9	21.7
HQ727543.1_Coleus_blumei_viroid_2_isolate_CbVd23_complete_genome	28.4	30.5	29.9	28.3	32.8	29.8	28.7	26.8	28.3	28.5	26.8	28.9	28.9	28.4	32.4	24.5	28.0	23.9	32.8	28.8	29.1	29.6	29.3	27.6	32.8	26.1	24.4	26.2	26.5	28.8	26.8	25.8	26.6	26.6	23.6	29.0	27.0	29.0	29.0	30.8	28.1	24.0	27.7	29.0	33.7	27.0	28.6	28.3	24.4
HQ727544.1_Coleus_blumei_viroid_2_isolate_CbVd24_complete_genome	28.2	30.2	29.6	28.0	32.6	29.6	28.4	26.6	28.0	28.2	26.6	28.7	28.7	28.2	32.2	24.2	27.8	23.6	32.5	28.5	28.9	29.4	29.1	27.4	32.6	25.9	24.1	26.0	26.2	28.5	26.6	25.6	26.4	26.4	23.4	28.8	26.7	28.7	28.8	30.6	27.9	23.8	27.5	28.8	33.4	26.7	28.4	28.0	24.2
HQ727545.1_Coleus_blumei_viroid_2_isolate_CbVd25_complete_genome	25.9	24.1	22.6	24.4	23.9	26.7	25.0	25.8	24.4	25.1	25.8	24.8	24.8	21.4	24.5	24.6	23.7	24.5	23.7	22.9	24.9	26.3	24.8	25.6	23.9	25.7	24.1	25.0	24.2	24.8	25.8	23.2	25.8	25.8	23.4	23.4	25.1	26.1	23.4	24.8	26.4	24.4	25.7	23.4	23.9	27.6	23.0	23.1	21.9
HQ727546.1_Coleus_blumei_viroid_2_isolate_CbVd26_complete_genome	28.6	30.7	30.1	28.5	33.1	30.0	28.9	26.8	28.5	28.5	26.8	29.2	29.2	28.6	32.7	24.5	28.0	24.1	33.0	29.0	29.1	29.6	29.3	27.8	33.1	26.4	24.6	26.4	26.7	28.8	26.8	26.0	26.6	26.6	23.8	29.0	27.2	29.2	29.0	30.8	28.3	24.2	27.9	29.0	33.9	27.0	28.6	28.5	24.7
HQ727547.1_Coleus_blumei_viroid_2_isolate_CbVd27_complete_genome	28.4	30.5	29.9	28.3	32.8	29.8	28.7	26.6	28.3	28.2	26.6	28.9	28.9	28.4	32.4	24.5	27.8	23.9	32.8	28.8	28.9	29.4	29.1	27.6	32.8	26.1	24.4	26.2	26.5	28.5	26.6	25.8	26.4	26.4	23.6	28.8	27.0	29.0	28.8	30.6	28.1	24.0	27.7	28.8	33.7	26.7	28.4	28.3	24.4
NC_003683.1_Coleus_blumei_viroid_3_complete_genome	24.5	21.0	21.0	21.4	22.3	25.7	21.8	25.1	21.4	24.3	25.1	21.6	21.6	19.9	23.1	24.8	23.8	24.0	22.1	21.0	23.7	25.6	24.0	24.7	22.3	24.4	24.0	22.6	21.1	24.0	25.1	23.2	25.1	25.1	22.9	22.4	22.5	25.4	22.4	24.0	25.7	24.6	25.1	22.4	22.3	26.7	22.0	22.2	22.3
HQ727548.1_Coleus_blumei_viroid_3_clone_32_complete_genome	18.4	17.3	18.6	17.4	18.9	20.7	17.9	15.0	17.4	15.6	15.0	17.7	17.7	17.2	20.1	16.9	16.5	19.3	18.8	19.5	16.1	16.5	15.9	21.3	18.9	18.4	19.4	18.0	18.0	15.4	15.0	20.4	15.0	15.0	18.2	16.4	16.8	20.4	16.4	15.9	20.4	18.8	19.3	16.4	18.9	14.9	17.0	18.9	18.3
HQ727549.1_Coleus_blumei_viroid_3_clone_6728_complete_genome	23.6	24.4	26.4	23.6	25.4	26.0	24.1	19.5	23.6	19.7	19.5	23.9	23.9	23.2	26.2	21.0	21.6	23.7	25.8	25.6	21.4	21.1	21.0	25.8	25.4	23.4	24.2	22.5	22.7	19.7	19.5	25.3	19.5	19.5	20.9	21.6	22.8	25.3	21.6	21.3	24.9	23.2	24.1	21.6	25.5	19.4	21.4	26.2	22.9
MK477627.1_Coleus_blumei_viroid_3_isolate_CbVd3_V_10_DOM_complete_sequence	22.0	24.1	25.6	23.6	25.6	24.2	23.8	19.1	23.6	19.5	19.1	23.6	23.6	23.6	27.3	20.7	22.0	21.5	25.9	25.0	20.7	20.5	20.4	24.5	25.6	22.2	22.0	22.2	22.7	19.7	19.1	23.1	19.1	19.1	19.3	20.9	22.6	23.5	20.9	20.5	23.7	20.8	22.7	20.9	25.7	19.1	20.8	25.0	21.0
MK477628.1_Coleus_blumei_viroid_3_isolate_CbVd3_6_3_1_complete_sequence	24.4	20.5	21.4	21.3	22.4	25.2	21.3	25.2	21.3	24.3	25.2	21.1	21.1	19.9	22.8	25.4	23.7	23.9	22.2	21.4	24.2	26.1	24.4	25.1	22.4	24.7	23.9	22.5	21.2	24.0	25.2	23.1	25.2	25.2	22.1	22.7	22.2	24.6	22.7	24.4	25.6	24.4	24.9	22.7	22.4	27.1	22.3	22.7	23.1
X57294.1_Coleus_blumei_viroid_3BV	23.6	24.4	26.4	23.6	25.4	26.0	24.1	19.5	23.6	19.7	19.5	23.9	23.9	23.2	26.2	21.0	21.6	23.7	25.8	25.6	21.4	21.1	21.0	25.8	25.4	23.4	24.2	22.5	22.7	19.7	19.5	25.3	19.5	19.5	20.9	21.6	22.8	25.3	21.6	21.3	24.9	23.2	24.1	21.6	25.5	19.4	21.4	26.2	22.9
X95364.1_Coleus_blumei_viroid_3RL_RNA	24.4	21.1	21.3	21.5	22.4	25.6	21.9	25.3	21.5	24.2	25.3	21.7	21.7	19.8	23.0	25.5	23.8	24.7	22.2	21.5	24.3	25.9	24.3	25.3	22.4	25.2	24.3	22.7	21.4	23.9	25.3	23.5	25.3	25.3	22.7	22.8	22.8	25.1	22.8	24.3	26.0	24.8	24.9	22.8	22.4	27.2	22.4	22.7	22.8
NC_003264.1_Citrus_dwarfing_viroid_complete_genome	20.4	22.3	20.3	22.1	22.1	22.1	22.0	21.2	22.1	21.1	21.2	21.8	21.8	21.6	22.9	21.2	22.2	19.0	22.3	20.8	20.8	20.9	21.1	20.6	22.1	21.2	19.7	21.6	21.7	21.1	21.2	20.4	21.2	21.2	18.0	21.5	22.4	21.5	21.5	21.3	22.2	19.7	21.2	21.5	22.4	20.5	21.3	20.2	21.0
AF123858.1_Citrus_viroid_III_isolate_04_complete_genome	25.5	27.4	27.1	27.9	27.0	26.3	26.5	27.9	27.9	27.8	27.9	26.2	26.2	25.9	26.3	26.9	26.8	26.1	27.2	27.2	26.3	27.1	27.3	24.8	27.0	25.2	26.6	24.7	26.7	27.8	27.9	26.5	27.9	27.9	22.0	26.6	26.2	25.7	26.6	27.1	26.4	26.0	25.7	26.6	27.3	27.6	27.2	26.7	26.5
AF123859.1_Citrus_viroid_III_isolate_05_complete_genome	23.3	24.3	23.7	26.5	26.0	23.8	24.6	26.4	26.2	25.1	26.4	24.8	24.8	26.2	25.5	24.4	25.7	24.2	25.8	25.7	24.8	24.6	25.4	23.6	25.7	22.8	24.0	24.0	26.7	25.3	26.4	22.1	26.1	26.1	22.5	25.3	23.9	24.2	25.3	25.4	23.0	23.1	22.3	25.3	26.0	25.9	25.4	22.9	22.2
AF123863.1_Citrus_viroid_III_isolate_09_complete_genome	25.3	25.7	24.2	25.2	26.5	26.0	25.0	31.5	25.2	29.0	31.5	25.2	25.2	23.5	27.1	31.5	32.1	22.3	26.0	22.8	31.5	32.0	31.1	25.7	26.5	23.4	22.3	23.3	24.0	29.0	31.5	23.4	31.2	31.2	20.1	32.1	23.6	26.5	32.1	31.6	25.4	22.0	23.8	32.1	26.1	31.4	32.6	24.1	25.2
AF123864.1_Citrus_viroid_III_isolate_10_complete_genome	25.3	28.1	28.1	28.5	28.1	26.9	27.1	27.8	28.5	28.2	27.8	26.8	26.8	26.8	27.4	27.0	26.9	26.6	28.3	28.3	26.4	27.4	27.8	25.2	28.1	25.7	27.3	25.2	27.4	28.2	27.8	27.2	27.8	27.8	22.5	26.8	26.7	26.3	26.8	27.6	27.3	26.5	25.8	26.8	28.4	27.4	27.4	27.1	26.6
AF123865.1_Citrus_viroid_III_isolate_13_complete_genome	26.6	27.9	25.7	29.0	28.1	27.1	27.1	29.3	28.7	27.7	29.3	27.1	27.1	26.8	27.3	28.2	28.1	27.2	28.1	25.8	27.4	26.9	27.2	25.8	27.9	27.2	27.7	25.7	27.6	27.9	29.3	27.4	29.1	29.1	23.9	27.9	27.5	26.6	27.9	27.6	27.3	26.8	27.0	27.9	28.4	28.8	28.4	25.3	26.1
AF123866.1_Citrus_viroid_III_isolate_14_complete_genome	25.3	25.2	23.8	24.7	26.0	25.5	24.5	31.5	24.7	29.0	31.5	24.8	24.8	23.1	26.6	31.5	32.1	22.3	25.5	22.3	31.5	32.0	31.1	25.2	26.0	23.1	22.3	22.9	23.5	29.0	31.5	23.4	31.2	31.2	20.1	32.1	23.1	26.1	32.1	31.6	24.9	22.0	23.8	32.1	25.6	31.4	32.6	23.6	24.8
AF123867.1_Citrus_viroid_III_isolate_15_complete_genome	27.2	30.0	29.1	29.8	29.3	28.5	28.9	26.6	29.8	26.7	26.6	28.9	28.9	28.6	29.0	25.1	24.9	26.7	29.6	29.2	26.6	27.4	26.2	26.9	29.3	25.7	27.3	26.7	28.9	26.7	26.6	26.7	26.6	26.6	23.4	25.5	27.5	28.3	25.5	26.3	28.0	26.1	26.3	25.5	29.4	27.9	25.4	28.1	24.6
AF123868.1_Citrus_viroid_III_isolate_16_complete_genome	24.8	27.7	27.7	28.1	27.7	26.5	26.7	27.4	28.1	27.5	27.4	26.5	26.5	26.4	27.0	26.6	26.5	26.4	28.0	27.9	25.9	26.7	27.0	24.8	27.7	25.5	27.1	24.8	27.0	27.5	27.4	27.0	27.4	27.4	22.3	26.3	26.3	25.9	26.3	27.2	26.9	26.3	25.3	26.3	28.0	27.0	26.9	26.7	26.2
AF123869.1_Citrus_viroid_III_isolate_18_complete_genome	24.8	27.4	27.1	27.9	27.0	26.3	26.5	27.8	27.9	28.2	27.8	26.2	26.2	25.9	26.3	26.8	26.7	26.1	27.2	27.2	26.2	27.5	27.7	24.8	27.0	24.9	26.6	24.7	26.7	28.2	27.8	26.5	27.8	27.8	22.0	26.5	26.2	25.7	26.5	27.5	26.4	26.0	25.1	26.5	27.3	27.5	27.2	26.7	26.6
AF123870.1_Citrus_viroid_III_isolate_19_complete_genome	29.2	30.8	27.0	31.5	32.1	30.7	31.0	35.9	31.5	36.3	35.9	31.2	31.2	24.9	29.2	35.1	35.2	26.4	31.5	25.6	35.3	37.8	37.3	29.4	32.1	28.2	26.3	30.8	30.5	36.0	35.9	27.1	35.6	35.6	23.0	36.4	31.2	30.8	36.4	38.3	31.0	26.1	29.1	36.4	31.7	35.3	37.0	26.1	27.7
AF123871.1_Citrus_viroid_III_isolate_20_complete_genome	30.3	31.7	29.2	30.0	30.8	31.1	31.2	26.4	29.7	25.3	26.4	31.2	31.2	30.3	33.3	25.5	28.6	26.3	31.6	30.0	27.9	26.7	26.0	29.4	30.5	30.9	26.6	28.4	28.1	25.5	26.4	26.6	26.2	26.2	25.4	27.3	30.2	30.2	27.3	25.6	31.1	26.0	31.3	27.3	31.3	27.1	27.8	28.7	25.9
AF123872.1_Citrus_viroid_III_isolate_21_complete_genome	24.8	26.7	26.8	27.1	26.3	25.6	25.7	27.1	27.1	27.1	27.1	25.5	25.5	25.7	25.6	26.1	26.0	25.4	26.5	27.0	25.6	26.4	26.6	24.1	26.3	24.5	25.9	24.0	26.0	27.1	27.1	25.7	27.1	27.1	21.5	25.8	25.5	25.0	25.8	26.4	25.7	25.2	25.0	25.8	26.6	26.8	26.5	26.5	26.3
AF123873.1_Citrus_viroid_III_isolate_22_complete_genome	30.9	31.4	26.9	31.5	32.7	32.2	31.6	36.9	31.5	37.3	36.9	31.8	31.8	26.0	29.5	37.2	38.2	28.0	32.1	25.6	36.4	38.5	38.3	30.9	32.7	28.9	27.9	30.5	30.5	37.0	36.9	27.9	36.6	36.6	23.8	37.8	30.0	32.3	37.8	39.3	31.7	26.9	30.0	37.8	32.2	36.0	38.4	27.0	28.7
AF123874.1_Citrus_viroid_III_isolate_23_complete_genome	28.8	30.0	28.5	29.5	30.2	30.3	30.4	24.7	29.2	24.5	24.7	30.4	30.4	27.4	31.4	24.4	27.3	24.4	30.7	29.3	26.3	25.9	25.6	28.3	30.0	29.5	25.2	28.6	28.6	24.7	24.7	25.3	24.5	24.5	23.9	26.2	28.8	29.5	26.2	25.7	30.3	24.5	30.5	26.2	30.3	24.8	26.4	28.4	24.5
AF123875.1_Citrus_viroid_III_isolate_24_complete_genome	25.2	25.2	23.5	24.6	26.0	25.4	24.5	31.9	24.6	29.2	31.9	24.7	24.7	22.7	26.8	31.6	32.2	22.4	25.4	22.5	31.4	31.5	31.1	25.2	26.0	23.7	22.0	22.8	23.5	29.2	31.9	23.6	31.6	31.6	20.2	32.3	23.7	26.0	32.3	31.6	25.4	22.1	24.2	32.3	25.5	31.5	32.8	23.3	25.2
AF123876.1_Citrus_viroid_III_isolate_25_complete_genome	25.5	27.4	27.1	27.9	27.0	26.3	26.5	27.9	27.9	27.8	27.9	26.2	26.2	25.9	26.3	26.9	26.8	26.1	27.2	27.2	26.3	27.1	27.3	24.8	27.0	25.2	26.6	24.7	26.7	27.8	27.9	26.5	27.9	27.9	22.0	26.6	26.2	25.7	26.6	27.1	26.4	26.0	25.7	26.6	27.3	27.6	27.2	26.7	26.5
AF123877.1_Citrus_viroid_III_isolate_26_complete_genome	28.6	28.1	28.6	29.9	30.4	29.4	28.3	30.6	29.6	29.4	30.6	28.3	28.3	29.0	32.6	29.4	31.3	26.7	30.7	29.0	31.2	29.0	28.2	28.1	30.2	26.4	27.7	28.5	30.3	29.7	30.6	25.0	30.3	30.3	25.4	31.2	26.3	29.0	31.2	28.2	28.4	25.9	28.2	31.2	30.8	30.6	30.7	30.1	28.0
AF123878.1_Citrus_viroid_III_isolate_27_complete_genome	25.0	24.9	23.5	24.4	25.7	25.2	24.2	32.1	24.4	29.4	32.1	24.5	24.5	22.7	26.8	31.9	32.5	22.4	25.2	22.5	31.7	31.7	31.4	25.4	25.7	23.7	22.0	23.0	23.7	29.4	32.1	23.6	31.9	31.9	20.2	32.6	23.7	25.8	32.6	31.8	25.1	22.1	24.0	32.6	25.3	31.8	33.1	23.3	25.2
AF123879.1_Citrus_viroid_III_isolate_29_complete_genome	27.7	28.3	28.9	28.4	29.2	28.9	28.1	29.7	28.2	28.7	29.7	28.1	28.1	26.8	28.1	28.3	28.8	27.5	29.2	29.1	28.2	28.0	28.2	26.7	29.0	27.2	28.0	27.7	26.8	28.9	29.7	27.0	29.5	29.5	25.3	28.7	29.8	28.3	28.7	28.2	28.3	27.1	27.8	28.7	29.5	29.2	29.1	28.5	31.3
AB054619.1_Citrus_viroid_III_variant_AD1_genomic_RNA_complete_sequence	28.8	28.9	25.3	29.9	30.0	29.5	28.4	35.7	29.9	34.6	35.7	28.6	28.6	25.9	28.9	33.9	34.5	25.8	29.4	24.9	35.1	36.3	35.8	28.4	30.0	28.1	25.1	28.4	29.7	34.6	35.7	27.0	35.5	35.5	23.0	36.3	29.2	29.6	36.3	36.4	29.3	24.9	28.7	36.3	29.6	35.1	36.8	25.2	26.9
[truncated: 1,360 more rows]
[truncated: 2,580 more columns]
